# Supplementary material for: Crystal structures of di­iodido­bis­[(1S,5S)-4-mesityl-1,2,8,8-tetra­methyl-2,4-di­aza­bicyclo­[3.2.1]octan-3-yl­idene-κC 3]palladium(IV) and di­chlorido­[(1S,5S)-4-mesityl-1,2,8,8-tetra­methyl-2,4-di­aza­bicyclo[3.2.1]octan-3-yl­idene-κC 3](tri­phenyl­phosphane-κP)palladium(IV)
Source: Acta Crystallogr E Crystallogr Commun. 2015 Jul 11;71(Pt 8):919–22. doi: 10.1107/S2056989015013055 (PMC4571356; doi:10.1107/S2056989015013055)
Supplement: Supplementary file 1 [file e-71-00919-sup1.cif]

##############################################################################
#                                                                            #
# This CIF contains the data in a paper accepted for publication in          #
# Acta Crystallographica Section E. It conforms to the requirements of       #
# Notes for Authors for Acta Crystallographica Section E, and has been       #
# peer reviewed under the auspices of the IUCr Commission on Journals.       #
#                                                                            #
# Full details of the Crystallographic Information File format               #
# are given in the paper "The Crystallographic Information File (CIF):       #
# a New Standard Archive File for Crystallography" by S. R. Hall, F. H.      #
# Allen and I. D. Brown [Acta Cryst. (1991), A47, 655-685].                  #
#                                                                            #
# The current version of the core CIF dictionary is obtainable from          #
# ftp://ftp.iucr.org/pub/cif_core.dic.                                       #
#                                                                            #
# Software is freely available for graphical display of the structure(s)     #
# in this CIF. For information consult the CIF software page                 #
# http://www.iucr.org/resources/cif/software.                                #
#                                                                            #
# This file may be used for bona fide research purposes within the           #
# scientific community so long as proper attribution is given to the journal # 
# article from which it was obtained.                                        #
#                                                                            #
##############################################################################
data_I
_database_code_depnum_ccdc_archive 'CCDC 1411190'
_audit_creation_method     SHELXL-97
_chemical_name_systematic
;\
Diiodidobis[(1<i>S</i>,5<i>S</i>)-4-mesityl-1,2,8,8-tetramethyl-2,4-\
diazabicyclo[3.2.1]octan-3-ylidene-\k<i>C</i>^3^]palladium(IV)
;
_chemical_name_common     ?
_chemical_formula_moiety     'C38 H56 I2 N4 Pd'
_chemical_formula_sum     'C38 H56 I2 N4 Pd'
_chemical_formula_iupac     '[Pd (C19 H28 N2)2 I2 ]'
_chemical_formula_weight     929.07
_chemical_melting_point     ?
_symmetry_cell_setting     orthorhombic
_symmetry_space_group_name_H-M     'P 21 21 21'
_space_group_name_Hall     'P 2ac 2ab'
loop_
    _symmetry_equiv_pos_as_xyz
    'x, y, z'
    '-x+1/2, -y, z+1/2'
    '-x, y+1/2, -z+1/2'
    'x+1/2, -y+1/2, -z'
_cell_length_a     12.2480(13)
_cell_length_b     13.3786(14)
_cell_length_c     23.465(2)
_cell_angle_alpha     90.00
_cell_angle_beta     90.00
_cell_angle_gamma     90.00
_cell_volume     3845.0(7)
_cell_formula_units_Z     4
_cell_measurement_reflns_used     9243
_cell_measurement_theta_min     2.224
_cell_measurement_theta_max     25.04
_cell_measurement_temperature     130(2)
_exptl_crystal_description     prism
_exptl_crystal_colour     yellow
_exptl_crystal_size_max     0.33
_exptl_crystal_size_mid     0.20
_exptl_crystal_size_min     0.19
_exptl_crystal_density_diffrn     1.605
_exptl_crystal_density_meas     ?
_exptl_crystal_density_method     'not measured'
_exptl_crystal_F_000     1856
_exptl_absorpt_coefficient_mu     2.119
_exptl_absorpt_correction_type     multi-scan
_exptl_absorpt_process_details
;
(<i>SADABS</i>; Bruker, 2002)
;
_exptl_absorpt_correction_T_min     0.882
_exptl_absorpt_correction_T_max     0.985
_exptl_special_details     ?
_diffrn_ambient_temperature     130(2)
_diffrn_radiation_type     MoK\a
_diffrn_radiation_wavelength     0.71073
_diffrn_radiation_source     'sealed tube'
_diffrn_radiation_monochromator     'graphite'
_diffrn_measurement_device_type     'Bruker SMART APEX'
_diffrn_measurement_method     '\f and \w scans'
_diffrn_reflns_number     36757
_diffrn_reflns_av_R_equivalents     0.0474
_diffrn_reflns_av_sigmaI/netI     0.0436
_diffrn_reflns_theta_min     1.74
_diffrn_reflns_theta_max     27.88
_diffrn_reflns_theta_full     27.88
_diffrn_measured_fraction_theta_max     1.000
_diffrn_measured_fraction_theta_full     1.000
_diffrn_reflns_limit_h_min     -16
_diffrn_reflns_limit_h_max     15
_diffrn_reflns_limit_k_min     -17
_diffrn_reflns_limit_k_max     17
_diffrn_reflns_limit_l_min     -30
_diffrn_reflns_limit_l_max     30
_diffrn_standards_number     ?
_diffrn_standards_interval_count     ?
_diffrn_standards_interval_time     ?
_diffrn_standards_decay_%     ?
_refine_special_details
;
Refinement of <i>F</i>^2^ against ALL reflections. The weighted <i>R</i>-factor
<i>wR</i> and goodness of fit <i>S</i> are based on <i>F</i>^2^, conventional
<i>R</i>-factors <i>R</i> are based on <i>F</i>, with <i>F</i> set to zero for
negative <i>F</i>^2^. The threshold expression of <i>F</i>^2^ >
\s(<i>F</i>^2^) is used only for calculating <i>R</i>-factors(gt) <i>etc</i>.
and is not relevant to the choice of reflections for refinement.
<i>R</i>-factors based on <i>F</i>^2^ are statistically about twice as large
as those based on <i>F</i>, and <i>R</i>- factors based on ALL data will be
even larger.
;
_reflns_number_total     9177
_reflns_number_gt     8551
_reflns_threshold_expression     I>2sigma(I)
_refine_ls_structure_factor_coef     Fsqd
_refine_ls_matrix_type     full
_refine_ls_R_factor_all     0.0330
_refine_ls_R_factor_gt     0.0291
_refine_ls_wR_factor_gt     0.0591
_refine_ls_wR_factor_ref     0.0606
_refine_ls_goodness_of_fit_ref     1.014
_refine_ls_restrained_S_all     1.014
_refine_ls_number_reflns     9177
_refine_ls_number_parameters     414
_refine_ls_number_restraints     0
_refine_ls_hydrogen_treatment     constr
_refine_ls_weighting_scheme     calc
_refine_ls_weighting_details
                 'calc w=1/[\s^2^(Fo^2^)+(0.0269P)^2^] where P=(Fo^2^+2Fc^2^)/3'
_atom_sites_solution_hydrogens     difmap
_atom_sites_solution_primary     direct
_atom_sites_solution_secondary     difmap
_refine_ls_shift/su_max     0.002
_refine_ls_shift/su_mean     0.000
_refine_diff_density_max     0.943
_refine_diff_density_min     -0.326
_refine_ls_extinction_method     none
_refine_ls_extinction_coef     ?
_refine_ls_abs_structure_details
;
Flack <i>x</i> determined using 3583 quotients
[(<i>I</i>^+^)-(<i>I</i>^-^)]/[(<i>I</i>^+^)+(<i>I</i>^-^)]
(Parsons & Flack, 2004)
;
_refine_ls_abs_structure_Flack     -0.012(10)
loop_
    _atom_type_symbol
    _atom_type_description
    _atom_type_scat_dispersion_real
    _atom_type_scat_dispersion_imag
    _atom_type_scat_source
    'C' 'C' 0.0033 0.0016
                         'International Tables Vol C Tables 4.2.6.8 and 6.1.1.4'
    'H' 'H' 0.0000 0.0000
                         'International Tables Vol C Tables 4.2.6.8 and 6.1.1.4'
    'N' 'N' 0.0061 0.0033
                         'International Tables Vol C Tables 4.2.6.8 and 6.1.1.4'
    'Pd' 'Pd' -0.9988 1.0072
                         'International Tables Vol C Tables 4.2.6.8 and 6.1.1.4'
    'I' 'I' -0.4742 1.8119
                         'International Tables Vol C Tables 4.2.6.8 and 6.1.1.4'
_computing_data_collection
;
SMART (Bruker, 2002)
;
_computing_cell_refinement
;
SAINT (Bruker, 2002)
;
_computing_data_reduction
;
SAINT (Bruker, 2002)
;
_computing_structure_solution
;
SHELXTL (Sheldrick, 2008)
;
_computing_structure_refinement
;
SHELXL2013 (Sheldrick, 2015)
;
_computing_molecular_graphics
;
SHELXTL (Sheldrick, 2008)
;
_computing_publication_material
;
SHELXTL (Sheldrick, 2008) and local programs
;
loop_
    _atom_site_type_symbol
    _atom_site_label
    _atom_site_fract_x
    _atom_site_fract_y
    _atom_site_fract_z
    _atom_site_U_iso_or_equiv
    _atom_site_adp_type
    _atom_site_calc_flag
    _atom_site_refinement_flags
    _atom_site_occupancy
    _atom_site_symmetry_multiplicity
    _atom_site_disorder_assembly
    _atom_site_disorder_group
    Pd Pd1 0.30214(2) 0.548524(17) 0.173876(11) 0.01578(6) Uani d . 1 1 . .
    I I1 0.15512(2) 0.628839(18) 0.105990(10) 0.02865(6) Uani d . 1 1 . .
    I I2 0.44142(2) 0.517705(19) 0.257697(10) 0.02955(6) Uani d . 1 1 . .
    N N1 0.4408(3) 0.7055(2) 0.11875(13) 0.0249(7) Uani d . 1 1 . .
    N N2 0.5017(2) 0.54820(19) 0.09716(11) 0.0159(5) Uani d . 1 1 . .
    N N3 0.1463(2) 0.5426(2) 0.27152(11) 0.0186(6) Uani d . 1 1 . .
    N N4 0.1155(2) 0.4141(2) 0.21027(12) 0.0174(6) Uani d . 1 1 . .
    C C1 0.4287(3) 0.6058(2) 0.12539(14) 0.0181(7) Uani d . 1 1 . .
    C C2 0.5186(3) 0.7474(3) 0.07584(16) 0.0249(8) Uani d . 1 1 . .
    C C3 0.6274(3) 0.6914(3) 0.08531(15) 0.0238(8) Uani d . 1 1 . .
    C C4 0.5915(3) 0.5902(2) 0.06160(15) 0.0196(7) Uani d . 1 1 . .
    H H4A 0.6542 0.5427 0.0584 0.024 Uiso calc R 1 1 . .
    C C5 0.4820(3) 0.7145(3) 0.01587(16) 0.0253(8) Uani d . 1 1 . .
    H H5A 0.5003 0.7664 -0.0126 0.030 Uiso calc R 1 1 . .
    H H5B 0.4023 0.7027 0.0150 0.030 Uiso calc R 1 1 . .
    C C6 0.5446(3) 0.6166(2) 0.00311(14) 0.0217(7) Uani d . 1 1 . .
    H H6A 0.4948 0.5637 -0.0109 0.026 Uiso calc R 1 1 . .
    H H6B 0.6033 0.6275 -0.0252 0.026 Uiso calc R 1 1 . .
    C C7 0.3834(4) 0.7738(3) 0.15652(19) 0.0381(11) Uani d . 1 1 . .
    H H7A 0.3386 0.7355 0.1834 0.057 Uiso calc R 1 1 . .
    H H7B 0.3364 0.8180 0.1340 0.057 Uiso calc R 1 1 . .
    H H7C 0.4365 0.8141 0.1777 0.057 Uiso calc R 1 1 . .
    C C8 0.5277(4) 0.8621(3) 0.0798(2) 0.0418(11) Uani d . 1 1 . .
    H H8A 0.4558 0.8921 0.0733 0.063 Uiso calc R 1 1 . .
    H H8B 0.5790 0.8863 0.0509 0.063 Uiso calc R 1 1 . .
    H H8C 0.5540 0.8808 0.1178 0.063 Uiso calc R 1 1 . .
    C C9 0.7216(3) 0.7333(3) 0.04938(17) 0.0318(9) Uani d . 1 1 . .
    H H9A 0.7882 0.6952 0.0572 0.048 Uiso calc R 1 1 . .
    H H9B 0.7334 0.8037 0.0592 0.048 Uiso calc R 1 1 . .
    H H9C 0.7032 0.7278 0.0089 0.048 Uiso calc R 1 1 . .
    C C10 0.6640(4) 0.6908(3) 0.14731(16) 0.0353(10) Uani d . 1 1 . .
    H H10A 0.7332 0.6544 0.1506 0.053 Uiso calc R 1 1 . .
    H H10B 0.6084 0.6579 0.1707 0.053 Uiso calc R 1 1 . .
    H H10C 0.6741 0.7597 0.1605 0.053 Uiso calc R 1 1 . .
    C C11 0.4947(3) 0.4403(2) 0.09457(15) 0.0200(7) Uani d . 1 1 . .
    C C12 0.4196(3) 0.3932(2) 0.05859(15) 0.0211(7) Uani d . 1 1 . .
    C C13 0.4284(3) 0.2896(3) 0.05110(16) 0.0278(8) Uani d . 1 1 . .
    H H13A 0.3784 0.2570 0.0264 0.033 Uiso calc R 1 1 . .
    C C14 0.5072(4) 0.2329(3) 0.07835(19) 0.0335(10) Uani d . 1 1 . .
    C C15 0.5789(4) 0.2819(3) 0.11436(18) 0.0345(10) Uani d . 1 1 . .
    H H15A 0.6321 0.2437 0.1342 0.041 Uiso calc R 1 1 . .
    C C16 0.5761(3) 0.3846(3) 0.12272(15) 0.0258(8) Uani d . 1 1 . .
    C C17 0.3302(3) 0.4468(3) 0.02708(15) 0.0255(8) Uani d . 1 1 . .
    H H17A 0.2593 0.4283 0.0434 0.038 Uiso calc R 1 1 . .
    H H17B 0.3322 0.4279 -0.0132 0.038 Uiso calc R 1 1 . .
    H H17C 0.3407 0.5191 0.0306 0.038 Uiso calc R 1 1 . .
    C C18 0.5154(4) 0.1207(3) 0.0700(2) 0.0488(13) Uani d . 1 1 . .
    H H18A 0.4539 0.0976 0.0468 0.073 Uiso calc R 1 1 . .
    H H18B 0.5134 0.0874 0.1072 0.073 Uiso calc R 1 1 . .
    H H18C 0.5841 0.1047 0.0507 0.073 Uiso calc R 1 1 . .
    C C19 0.6615(3) 0.4310(3) 0.16036(17) 0.0330(9) Uani d . 1 1 . .
    H H19A 0.6937 0.3795 0.1848 0.049 Uiso calc R 1 1 . .
    H H19B 0.6278 0.4828 0.1841 0.049 Uiso calc R 1 1 . .
    H H19C 0.7186 0.4611 0.1367 0.049 Uiso calc R 1 1 . .
    C C20 0.1737(3) 0.4952(2) 0.22313(14) 0.0164(7) Uani d . 1 1 . .
    C C21 0.0656(3) 0.4997(2) 0.31324(14) 0.0219(7) Uani d . 1 1 . .
    C C22 -0.0324(3) 0.4653(3) 0.27739(15) 0.0217(7) Uani d . 1 1 . .
    C C23 0.0239(3) 0.3771(2) 0.24731(15) 0.0217(7) Uani d . 1 1 . .
    H H23A -0.0294 0.3359 0.2252 0.026 Uiso calc R 1 1 . .
    C C24 0.0744(3) 0.3173(3) 0.29680(16) 0.0280(9) Uani d . 1 1 . .
    H H24A 0.1359 0.2753 0.2836 0.034 Uiso calc R 1 1 . .
    H H24B 0.0193 0.2743 0.3156 0.034 Uiso calc R 1 1 . .
    C C25 0.1140(3) 0.4013(3) 0.33697(15) 0.0281(9) Uani d . 1 1 . .
    H H25A 0.1947 0.4044 0.3374 0.034 Uiso calc R 1 1 . .
    H H25B 0.0879 0.3893 0.3763 0.034 Uiso calc R 1 1 . .
    C C26 0.1896(3) 0.6430(3) 0.28286(17) 0.0324(9) Uani d . 1 1 . .
    H H26A 0.2343 0.6648 0.2505 0.049 Uiso calc R 1 1 . .
    H H26B 0.2346 0.6414 0.3174 0.049 Uiso calc R 1 1 . .
    H H26C 0.1289 0.6898 0.2882 0.049 Uiso calc R 1 1 . .
    C C27 0.0374(3) 0.5723(3) 0.36052(16) 0.0305(9) Uani d . 1 1 . .
    H H27A 0.0071 0.6336 0.3440 0.046 Uiso calc R 1 1 . .
    H H27B 0.1035 0.5885 0.3822 0.046 Uiso calc R 1 1 . .
    H H27C -0.0165 0.5418 0.3860 0.046 Uiso calc R 1 1 . .
    C C28 -0.1281(3) 0.4260(3) 0.31389(18) 0.0323(9) Uani d . 1 1 . .
    H H28A -0.1639 0.4821 0.3331 0.048 Uiso calc R 1 1 . .
    H H28B -0.1003 0.3790 0.3424 0.048 Uiso calc R 1 1 . .
    H H28C -0.1809 0.3918 0.2893 0.048 Uiso calc R 1 1 . .
    C C29 -0.0772(3) 0.5471(3) 0.23804(16) 0.0298(8) Uani d . 1 1 . .
    H H29A -0.0180 0.5734 0.2143 0.045 Uiso calc R 1 1 . .
    H H29B -0.1080 0.6013 0.2611 0.045 Uiso calc R 1 1 . .
    H H29C -0.1343 0.5189 0.2136 0.045 Uiso calc R 1 1 . .
    C C30 0.1413(3) 0.3465(2) 0.16380(14) 0.0206(7) Uani d . 1 1 . .
    C C31 0.0680(3) 0.3424(2) 0.11749(15) 0.0233(8) Uani d . 1 1 . .
    C C32 0.0868(3) 0.2706(3) 0.07487(16) 0.0277(9) Uani d . 1 1 . .
    H H32A 0.0400 0.2690 0.0426 0.033 Uiso calc R 1 1 . .
    C C33 0.1708(3) 0.2025(3) 0.07838(15) 0.0254(8) Uani d . 1 1 . .
    C C34 0.2393(3) 0.2066(2) 0.12488(15) 0.0237(8) Uani d . 1 1 . .
    H H34A 0.2961 0.1587 0.1282 0.028 Uiso calc R 1 1 . .
    C C35 0.2278(3) 0.2796(2) 0.16770(15) 0.0205(7) Uani d . 1 1 . .
    C C36 -0.0318(3) 0.4082(3) 0.11195(18) 0.0336(9) Uani d . 1 1 . .
    H H36A -0.0504 0.4160 0.0716 0.050 Uiso calc R 1 1 . .
    H H36B -0.0164 0.4739 0.1285 0.050 Uiso calc R 1 1 . .
    H H36C -0.0931 0.3773 0.1321 0.050 Uiso calc R 1 1 . .
    C C37 0.1862(4) 0.1246(3) 0.03244(18) 0.0391(10) Uani d . 1 1 . .
    H H37A 0.2363 0.1503 0.0034 0.059 Uiso calc R 1 1 . .
    H H37B 0.1155 0.1094 0.0149 0.059 Uiso calc R 1 1 . .
    H H37C 0.2167 0.0637 0.0493 0.059 Uiso calc R 1 1 . .
    C C38 0.3117(3) 0.2797(3) 0.21466(16) 0.0264(8) Uani d . 1 1 . .
    H H38A 0.2906 0.3282 0.2440 0.040 Uiso calc R 1 1 . .
    H H38B 0.3831 0.2981 0.1989 0.040 Uiso calc R 1 1 . .
    H H38C 0.3161 0.2129 0.2316 0.040 Uiso calc R 1 1 . .
loop_
    _atom_site_aniso_label
    _atom_site_aniso_U_11
    _atom_site_aniso_U_22
    _atom_site_aniso_U_33
    _atom_site_aniso_U_12
    _atom_site_aniso_U_13
    _atom_site_aniso_U_23
    Pd1 0.01775(12) 0.01382(10) 0.01575(12) -0.00085(10) 0.00230(10) 0.00026(10)
    I1 0.02852(13) 0.03119(12) 0.02623(13) 0.00866(10) 0.00307(11) 0.00985(10)
    I2 0.02637(12) 0.03942(13) 0.02285(12) -0.00250(10) -0.00341(10) 0.00155(10)
    N1 0.0327(17) 0.0148(13) 0.0271(17) -0.0048(13) 0.0138(15) -0.0005(12)
    N2 0.0164(13) 0.0155(12) 0.0159(14) -0.0031(11) 0.0017(11) 0.0017(11)
    N3 0.0188(14) 0.0161(13) 0.0210(15) -0.0025(12) 0.0039(12) -0.0026(11)
    N4 0.0202(15) 0.0166(13) 0.0154(14) -0.0014(11) 0.0031(12) -0.0006(11)
    C1 0.0198(18) 0.0160(15) 0.0185(17) -0.0026(13) -0.0001(14) -0.0018(13)
    C2 0.030(2) 0.0177(16) 0.027(2) -0.0072(15) 0.0128(16) 0.0010(15)
    C3 0.022(2) 0.0287(18) 0.0203(18) -0.0123(15) 0.0009(15) 0.0006(15)
    C4 0.0160(17) 0.0190(15) 0.0239(19) -0.0001(13) 0.0061(14) 0.0015(14)
    C5 0.025(2) 0.0240(18) 0.027(2) 0.0012(15) -0.0006(16) 0.0084(15)
    C6 0.026(2) 0.0225(16) 0.0169(17) -0.0031(15) 0.0004(15) 0.0008(14)
    C7 0.048(3) 0.0182(17) 0.048(3) -0.0082(17) 0.025(2) -0.0108(17)
    C8 0.056(3) 0.0200(18) 0.049(3) -0.0101(19) 0.022(2) -0.0015(18)
    C9 0.027(2) 0.041(2) 0.028(2) -0.0195(17) 0.0021(17) 0.0031(18)
    C10 0.039(2) 0.045(2) 0.022(2) -0.023(2) -0.0064(19) 0.0019(17)
    C11 0.0235(18) 0.0167(15) 0.0199(18) 0.0043(13) 0.0082(14) 0.0002(13)
    C12 0.0208(19) 0.0214(17) 0.0210(18) -0.0003(14) 0.0096(15) -0.0014(14)
    C13 0.036(2) 0.0202(17) 0.027(2) -0.0044(16) 0.0127(18) -0.0043(15)
    C14 0.047(3) 0.0185(18) 0.035(2) 0.0064(18) 0.017(2) 0.0040(16)
    C15 0.039(2) 0.0271(19) 0.038(2) 0.0154(18) 0.008(2) 0.0077(17)
    C16 0.027(2) 0.0271(18) 0.0230(19) 0.0059(16) 0.0067(15) 0.0029(15)
    C17 0.026(2) 0.0270(17) 0.0238(19) -0.0057(16) -0.0012(15) -0.0055(15)
    C18 0.077(4) 0.0167(18) 0.052(3) 0.014(2) 0.013(3) 0.0001(19)
    C19 0.028(2) 0.039(2) 0.032(2) 0.0083(17) -0.0049(18) 0.0059(17)
    C20 0.0168(17) 0.0154(14) 0.0170(16) 0.0035(13) -0.0013(13) 0.0043(12)
    C21 0.0234(18) 0.0223(16) 0.0200(18) 0.0034(15) 0.0071(15) 0.0047(14)
    C22 0.0189(17) 0.0215(17) 0.0246(18) 0.0021(14) 0.0073(14) 0.0036(14)
    C23 0.0230(18) 0.0177(15) 0.0245(18) -0.0029(14) 0.0080(15) -0.0016(15)
    C24 0.035(2) 0.0192(16) 0.030(2) 0.0017(16) 0.0156(18) 0.0035(15)
    C25 0.037(2) 0.0299(18) 0.0179(19) 0.0077(16) 0.0066(16) 0.0051(15)
    C26 0.036(2) 0.0238(18) 0.037(2) -0.0051(17) 0.0133(19) -0.0104(16)
    C27 0.037(2) 0.0278(19) 0.026(2) 0.0029(17) 0.0149(18) -0.0014(16)
    C28 0.026(2) 0.032(2) 0.039(2) -0.0007(16) 0.0145(18) 0.0040(17)
    C29 0.0241(19) 0.0317(18) 0.034(2) 0.0069(16) 0.0005(17) 0.0053(18)
    C30 0.0258(19) 0.0158(15) 0.0202(18) -0.0061(14) 0.0043(15) -0.0022(13)
    C31 0.0247(19) 0.0241(17) 0.0212(18) -0.0071(15) 0.0027(16) 0.0010(14)
    C32 0.033(2) 0.0299(19) 0.0206(19) -0.0148(17) -0.0014(16) -0.0024(15)
    C33 0.031(2) 0.0255(17) 0.0194(18) -0.0140(16) 0.0087(16) -0.0043(14)
    C34 0.027(2) 0.0179(16) 0.026(2) -0.0053(14) 0.0080(16) -0.0013(14)
    C35 0.0239(19) 0.0185(15) 0.0192(18) -0.0076(13) 0.0061(15) 0.0003(14)
    C36 0.028(2) 0.040(2) 0.032(2) -0.0013(17) -0.0080(18) -0.0014(18)
    C37 0.046(3) 0.037(2) 0.035(2) -0.014(2) 0.004(2) -0.0147(19)
    C38 0.032(2) 0.0250(17) 0.0223(19) 0.0077(16) 0.0029(16) -0.0007(15)
_geom_special_details
;
All e.s.d.'s (except the e.s.d. in the dihedral angle between two l.s. planes)
are estimated using the full covariance matrix. The cell e.s.d.'s are taken
into account individually in the estimation of e.s.d.'s in distances, angles
and torsion angles; correlations between e.s.d.'s in cell parameters are only
used when they are defined by crystal symmetry. An approximate (isotropic)
treatment of cell e.s.d.'s is used for estimating e.s.d.'s involving l.s.
planes.
;
loop_
    _geom_bond_atom_site_label_1
    _geom_bond_atom_site_label_2
    _geom_bond_site_symmetry_2
    _geom_bond_distance
    _geom_bond_publ_flag
    Pd1 C1 . 2.070(3) ?
    Pd1 C20 . 2.079(3) ?
    Pd1 I1 . 2.6334(4) ?
    Pd1 I2 . 2.6360(4) ?
    N1 C1 . 1.351(4) ?
    N1 C7 . 1.454(5) ?
    N1 C2 . 1.496(4) ?
    N2 C1 . 1.354(4) ?
    N2 C11 . 1.448(4) ?
    N2 C4 . 1.491(4) ?
    N3 C20 . 1.343(4) ?
    N3 C26 . 1.468(4) ?
    N3 C21 . 1.505(4) ?
    N4 C20 . 1.333(4) ?
    N4 C30 . 1.451(4) ?
    N4 C23 . 1.503(4) ?
    C2 C5 . 1.541(5) ?
    C2 C8 . 1.541(5) ?
    C2 C3 . 1.545(5) ?
    C3 C10 . 1.522(5) ?
    C3 C4 . 1.528(5) ?
    C3 C9 . 1.535(5) ?
    C4 C6 . 1.529(5) ?
    C4 H4A . 1.0000 ?
    C5 C6 . 1.547(5) ?
    C5 H5A . 0.9900 ?
    C5 H5B . 0.9900 ?
    C6 H6A . 0.9900 ?
    C6 H6B . 0.9900 ?
    C7 H7A . 0.9800 ?
    C7 H7B . 0.9800 ?
    C7 H7C . 0.9800 ?
    C8 H8A . 0.9800 ?
    C8 H8B . 0.9800 ?
    C8 H8C . 0.9800 ?
    C9 H9A . 0.9800 ?
    C9 H9B . 0.9800 ?
    C9 H9C . 0.9800 ?
    C10 H10A . 0.9800 ?
    C10 H10B . 0.9800 ?
    C10 H10C . 0.9800 ?
    C11 C12 . 1.398(5) ?
    C11 C16 . 1.409(5) ?
    C12 C13 . 1.401(5) ?
    C12 C17 . 1.503(5) ?
    C13 C14 . 1.384(6) ?
    C13 H13A . 0.9500 ?
    C14 C15 . 1.383(6) ?
    C14 C18 . 1.517(5) ?
    C15 C16 . 1.388(5) ?
    C15 H15A . 0.9500 ?
    C16 C19 . 1.503(5) ?
    C17 H17A . 0.9800 ?
    C17 H17B . 0.9800 ?
    C17 H17C . 0.9800 ?
    C18 H18A . 0.9800 ?
    C18 H18B . 0.9800 ?
    C18 H18C . 0.9800 ?
    C19 H19A . 0.9800 ?
    C19 H19B . 0.9800 ?
    C19 H19C . 0.9800 ?
    C21 C27 . 1.514(5) ?
    C21 C22 . 1.537(5) ?
    C21 C25 . 1.548(5) ?
    C22 C29 . 1.534(5) ?
    C22 C23 . 1.538(5) ?
    C22 C28 . 1.544(5) ?
    C23 C24 . 1.540(5) ?
    C23 H23A . 1.0000 ?
    C24 C25 . 1.545(5) ?
    C24 H24A . 0.9900 ?
    C24 H24B . 0.9900 ?
    C25 H25A . 0.9900 ?
    C25 H25B . 0.9900 ?
    C26 H26A . 0.9800 ?
    C26 H26B . 0.9800 ?
    C26 H26C . 0.9800 ?
    C27 H27A . 0.9800 ?
    C27 H27B . 0.9800 ?
    C27 H27C . 0.9800 ?
    C28 H28A . 0.9800 ?
    C28 H28B . 0.9800 ?
    C28 H28C . 0.9800 ?
    C29 H29A . 0.9800 ?
    C29 H29B . 0.9800 ?
    C29 H29C . 0.9800 ?
    C30 C35 . 1.390(5) ?
    C30 C31 . 1.410(5) ?
    C31 C32 . 1.406(5) ?
    C31 C36 . 1.512(5) ?
    C32 C33 . 1.377(5) ?
    C32 H32A . 0.9500 ?
    C33 C34 . 1.377(5) ?
    C33 C37 . 1.511(5) ?
    C34 C35 . 1.408(5) ?
    C34 H34A . 0.9500 ?
    C35 C38 . 1.507(5) ?
    C36 H36A . 0.9800 ?
    C36 H36B . 0.9800 ?
    C36 H36C . 0.9800 ?
    C37 H37A . 0.9800 ?
    C37 H37B . 0.9800 ?
    C37 H37C . 0.9800 ?
    C38 H38A . 0.9800 ?
    C38 H38B . 0.9800 ?
    C38 H38C . 0.9800 ?
loop_
    _geom_angle_atom_site_label_1
    _geom_angle_atom_site_label_2
    _geom_angle_atom_site_label_3
    _geom_angle_site_symmetry_1
    _geom_angle_site_symmetry_3
    _geom_angle
    _geom_angle_publ_flag
    C1 Pd1 C20 . . 178.32(12) ?
    C1 Pd1 I1 . . 91.63(9) y
    C20 Pd1 I1 . . 87.63(8) y
    C1 Pd1 I2 . . 89.05(9) y
    C20 Pd1 I2 . . 91.23(9) y
    I1 Pd1 I2 . . 163.275(13) ?
    C1 N1 C7 . . 119.8(3) ?
    C1 N1 C2 . . 121.2(3) ?
    C7 N1 C2 . . 118.9(3) ?
    C1 N2 C11 . . 123.3(3) ?
    C1 N2 C4 . . 123.1(3) ?
    C11 N2 C4 . . 113.3(3) ?
    C20 N3 C26 . . 119.7(3) ?
    C20 N3 C21 . . 122.2(3) ?
    C26 N3 C21 . . 117.9(3) ?
    C20 N4 C30 . . 124.1(3) ?
    C20 N4 C23 . . 122.4(3) ?
    C30 N4 C23 . . 113.1(3) ?
    N1 C1 N2 . . 115.7(3) ?
    N1 C1 Pd1 . . 120.7(2) ?
    N2 C1 Pd1 . . 123.5(2) ?
    N1 C2 C5 . . 108.8(3) ?
    N1 C2 C8 . . 112.2(3) ?
    C5 C2 C8 . . 111.2(3) ?
    N1 C2 C3 . . 105.7(3) ?
    C5 C2 C3 . . 104.1(3) ?
    C8 C2 C3 . . 114.3(3) ?
    C10 C3 C4 . . 115.4(3) ?
    C10 C3 C9 . . 107.8(3) ?
    C4 C3 C9 . . 109.9(3) ?
    C10 C3 C2 . . 113.2(3) ?
    C4 C3 C2 . . 97.4(3) ?
    C9 C3 C2 . . 113.1(3) ?
    N2 C4 C3 . . 110.0(3) ?
    N2 C4 C6 . . 108.2(3) ?
    C3 C4 C6 . . 103.3(3) ?
    N2 C4 H4A . . 111.6 ?
    C3 C4 H4A . . 111.6 ?
    C6 C4 H4A . . 111.6 ?
    C2 C5 C6 . . 106.0(3) ?
    C2 C5 H5A . . 110.5 ?
    C6 C5 H5A . . 110.5 ?
    C2 C5 H5B . . 110.5 ?
    C6 C5 H5B . . 110.5 ?
    H5A C5 H5B . . 108.7 ?
    C4 C6 C5 . . 102.0(3) ?
    C4 C6 H6A . . 111.4 ?
    C5 C6 H6A . . 111.4 ?
    C4 C6 H6B . . 111.4 ?
    C5 C6 H6B . . 111.4 ?
    H6A C6 H6B . . 109.2 ?
    N1 C7 H7A . . 109.5 ?
    N1 C7 H7B . . 109.5 ?
    H7A C7 H7B . . 109.5 ?
    N1 C7 H7C . . 109.5 ?
    H7A C7 H7C . . 109.5 ?
    H7B C7 H7C . . 109.5 ?
    C2 C8 H8A . . 109.5 ?
    C2 C8 H8B . . 109.5 ?
    H8A C8 H8B . . 109.5 ?
    C2 C8 H8C . . 109.5 ?
    H8A C8 H8C . . 109.5 ?
    H8B C8 H8C . . 109.5 ?
    C3 C9 H9A . . 109.5 ?
    C3 C9 H9B . . 109.5 ?
    H9A C9 H9B . . 109.5 ?
    C3 C9 H9C . . 109.5 ?
    H9A C9 H9C . . 109.5 ?
    H9B C9 H9C . . 109.5 ?
    C3 C10 H10A . . 109.5 ?
    C3 C10 H10B . . 109.5 ?
    H10A C10 H10B . . 109.5 ?
    C3 C10 H10C . . 109.5 ?
    H10A C10 H10C . . 109.5 ?
    H10B C10 H10C . . 109.5 ?
    C12 C11 C16 . . 120.7(3) ?
    C12 C11 N2 . . 120.9(3) ?
    C16 C11 N2 . . 117.7(3) ?
    C11 C12 C13 . . 118.1(3) ?
    C11 C12 C17 . . 124.1(3) ?
    C13 C12 C17 . . 117.8(3) ?
    C14 C13 C12 . . 122.5(4) ?
    C14 C13 H13A . . 118.7 ?
    C12 C13 H13A . . 118.7 ?
    C15 C14 C13 . . 117.7(3) ?
    C15 C14 C18 . . 120.4(4) ?
    C13 C14 C18 . . 121.9(4) ?
    C14 C15 C16 . . 122.7(4) ?
    C14 C15 H15A . . 118.7 ?
    C16 C15 H15A . . 118.7 ?
    C15 C16 C11 . . 118.3(4) ?
    C15 C16 C19 . . 118.4(3) ?
    C11 C16 C19 . . 123.3(3) ?
    C12 C17 H17A . . 109.5 ?
    C12 C17 H17B . . 109.5 ?
    H17A C17 H17B . . 109.5 ?
    C12 C17 H17C . . 109.5 ?
    H17A C17 H17C . . 109.5 ?
    H17B C17 H17C . . 109.5 ?
    C14 C18 H18A . . 109.5 ?
    C14 C18 H18B . . 109.5 ?
    H18A C18 H18B . . 109.5 ?
    C14 C18 H18C . . 109.5 ?
    H18A C18 H18C . . 109.5 ?
    H18B C18 H18C . . 109.5 ?
    C16 C19 H19A . . 109.5 ?
    C16 C19 H19B . . 109.5 ?
    H19A C19 H19B . . 109.5 ?
    C16 C19 H19C . . 109.5 ?
    H19A C19 H19C . . 109.5 ?
    H19B C19 H19C . . 109.5 ?
    N4 C20 N3 . . 116.3(3) ?
    N4 C20 Pd1 . . 123.9(2) ?
    N3 C20 Pd1 . . 119.8(2) ?
    N3 C21 C27 . . 112.4(3) ?
    N3 C21 C22 . . 105.8(3) ?
    C27 C21 C22 . . 114.6(3) ?
    N3 C21 C25 . . 107.9(3) ?
    C27 C21 C25 . . 111.7(3) ?
    C22 C21 C25 . . 103.9(3) ?
    C29 C22 C21 . . 113.3(3) ?
    C29 C22 C23 . . 115.6(3) ?
    C21 C22 C23 . . 97.5(3) ?
    C29 C22 C28 . . 107.8(3) ?
    C21 C22 C28 . . 113.1(3) ?
    C23 C22 C28 . . 109.5(3) ?
    N4 C23 C22 . . 110.4(3) ?
    N4 C23 C24 . . 107.9(3) ?
    C22 C23 C24 . . 103.4(3) ?
    N4 C23 H23A . . 111.6 ?
    C22 C23 H23A . . 111.6 ?
    C24 C23 H23A . . 111.6 ?
    C23 C24 C25 . . 102.0(3) ?
    C23 C24 H24A . . 111.4 ?
    C25 C24 H24A . . 111.4 ?
    C23 C24 H24B . . 111.4 ?
    C25 C24 H24B . . 111.4 ?
    H24A C24 H24B . . 109.2 ?
    C24 C25 C21 . . 106.2(3) ?
    C24 C25 H25A . . 110.5 ?
    C21 C25 H25A . . 110.5 ?
    C24 C25 H25B . . 110.5 ?
    C21 C25 H25B . . 110.5 ?
    H25A C25 H25B . . 108.7 ?
    N3 C26 H26A . . 109.5 ?
    N3 C26 H26B . . 109.5 ?
    H26A C26 H26B . . 109.5 ?
    N3 C26 H26C . . 109.5 ?
    H26A C26 H26C . . 109.5 ?
    H26B C26 H26C . . 109.5 ?
    C21 C27 H27A . . 109.5 ?
    C21 C27 H27B . . 109.5 ?
    H27A C27 H27B . . 109.5 ?
    C21 C27 H27C . . 109.5 ?
    H27A C27 H27C . . 109.5 ?
    H27B C27 H27C . . 109.5 ?
    C22 C28 H28A . . 109.5 ?
    C22 C28 H28B . . 109.5 ?
    H28A C28 H28B . . 109.5 ?
    C22 C28 H28C . . 109.5 ?
    H28A C28 H28C . . 109.5 ?
    H28B C28 H28C . . 109.5 ?
    C22 C29 H29A . . 109.5 ?
    C22 C29 H29B . . 109.5 ?
    H29A C29 H29B . . 109.5 ?
    C22 C29 H29C . . 109.5 ?
    H29A C29 H29C . . 109.5 ?
    H29B C29 H29C . . 109.5 ?
    C35 C30 C31 . . 120.7(3) ?
    C35 C30 N4 . . 121.1(3) ?
    C31 C30 N4 . . 117.7(3) ?
    C32 C31 C30 . . 118.1(3) ?
    C32 C31 C36 . . 118.0(3) ?
    C30 C31 C36 . . 123.9(3) ?
    C33 C32 C31 . . 122.1(4) ?
    C33 C32 H32A . . 118.9 ?
    C31 C32 H32A . . 118.9 ?
    C32 C33 C34 . . 118.4(3) ?
    C32 C33 C37 . . 120.5(4) ?
    C34 C33 C37 . . 121.1(4) ?
    C33 C34 C35 . . 122.2(3) ?
    C33 C34 H34A . . 118.9 ?
    C35 C34 H34A . . 118.9 ?
    C30 C35 C34 . . 118.4(3) ?
    C30 C35 C38 . . 124.6(3) ?
    C34 C35 C38 . . 117.0(3) ?
    C31 C36 H36A . . 109.5 ?
    C31 C36 H36B . . 109.5 ?
    H36A C36 H36B . . 109.5 ?
    C31 C36 H36C . . 109.5 ?
    H36A C36 H36C . . 109.5 ?
    H36B C36 H36C . . 109.5 ?
    C33 C37 H37A . . 109.5 ?
    C33 C37 H37B . . 109.5 ?
    H37A C37 H37B . . 109.5 ?
    C33 C37 H37C . . 109.5 ?
    H37A C37 H37C . . 109.5 ?
    H37B C37 H37C . . 109.5 ?
    C35 C38 H38A . . 109.5 ?
    C35 C38 H38B . . 109.5 ?
    H38A C38 H38B . . 109.5 ?
    C35 C38 H38C . . 109.5 ?
    H38A C38 H38C . . 109.5 ?
    H38B C38 H38C . . 109.5 ?
loop_
    _geom_torsion_atom_site_label_1
    _geom_torsion_atom_site_label_2
    _geom_torsion_atom_site_label_3
    _geom_torsion_atom_site_label_4
    _geom_torsion_site_symmetry_1
    _geom_torsion_site_symmetry_2
    _geom_torsion_site_symmetry_3
    _geom_torsion_site_symmetry_4
    _geom_torsion
    _geom_torsion_publ_flag
    C7 N1 C1 N2 . . . . -166.4(3) ?
    C2 N1 C1 N2 . . . . 9.1(5) ?
    C7 N1 C1 Pd1 . . . . 15.6(5) ?
    C2 N1 C1 Pd1 . . . . -168.9(3) ?
    C11 N2 C1 N1 . . . . -173.5(3) ?
    C4 N2 C1 N1 . . . . 1.0(5) ?
    C11 N2 C1 Pd1 . . . . 4.5(5) ?
    C4 N2 C1 Pd1 . . . . 179.0(2) ?
    I1 Pd1 C1 N1 . . . . 61.3(3) ?
    I2 Pd1 C1 N1 . . . . -102.0(3) ?
    I1 Pd1 C1 N2 . . . . -116.5(3) ?
    I2 Pd1 C1 N2 . . . . 80.2(3) ?
    C1 N1 C2 C5 . . . . 62.4(4) ?
    C7 N1 C2 C5 . . . . -122.1(4) ?
    C1 N1 C2 C8 . . . . -174.2(4) ?
    C7 N1 C2 C8 . . . . 1.4(5) ?
    C1 N1 C2 C3 . . . . -48.9(4) ?
    C7 N1 C2 C3 . . . . 126.6(4) ?
    N1 C2 C3 C10 . . . . -50.4(4) ?
    C5 C2 C3 C10 . . . . -164.9(3) ?
    C8 C2 C3 C10 . . . . 73.6(4) ?
    N1 C2 C3 C4 . . . . 71.3(3) ?
    C5 C2 C3 C4 . . . . -43.2(3) ?
    C8 C2 C3 C4 . . . . -164.7(3) ?
    N1 C2 C3 C9 . . . . -173.3(3) ?
    C5 C2 C3 C9 . . . . 72.1(4) ?
    C8 C2 C3 C9 . . . . -49.3(4) ?
    C1 N2 C4 C3 . . . . 30.3(4) ?
    C11 N2 C4 C3 . . . . -154.7(3) ?
    C1 N2 C4 C6 . . . . -82.0(4) ?
    C11 N2 C4 C6 . . . . 93.0(3) ?
    C10 C3 C4 N2 . . . . 56.7(4) ?
    C9 C3 C4 N2 . . . . 178.7(3) ?
    C2 C3 C4 N2 . . . . -63.4(3) ?
    C10 C3 C4 C6 . . . . 172.0(3) ?
    C9 C3 C4 C6 . . . . -65.9(4) ?
    C2 C3 C4 C6 . . . . 52.0(3) ?
    N1 C2 C5 C6 . . . . -92.5(3) ?
    C8 C2 C5 C6 . . . . 143.4(3) ?
    C3 C2 C5 C6 . . . . 19.9(3) ?
    N2 C4 C6 C5 . . . . 76.3(3) ?
    C3 C4 C6 C5 . . . . -40.3(3) ?
    C2 C5 C6 C4 . . . . 12.0(3) ?
    C1 N2 C11 C12 . . . . 76.8(4) ?
    C4 N2 C11 C12 . . . . -98.3(4) ?
    C1 N2 C11 C16 . . . . -112.5(4) ?
    C4 N2 C11 C16 . . . . 72.5(4) ?
    C16 C11 C12 C13 . . . . -0.5(5) ?
    N2 C11 C12 C13 . . . . 170.0(3) ?
    C16 C11 C12 C17 . . . . 179.8(3) ?
    N2 C11 C12 C17 . . . . -9.7(5) ?
    C11 C12 C13 C14 . . . . 0.8(5) ?
    C17 C12 C13 C14 . . . . -179.5(3) ?
    C12 C13 C14 C15 . . . . 0.3(6) ?
    C12 C13 C14 C18 . . . . 179.7(4) ?
    C13 C14 C15 C16 . . . . -1.7(6) ?
    C18 C14 C15 C16 . . . . 178.9(4) ?
    C14 C15 C16 C11 . . . . 2.0(6) ?
    C14 C15 C16 C19 . . . . -176.8(4) ?
    C12 C11 C16 C15 . . . . -0.8(5) ?
    N2 C11 C16 C15 . . . . -171.6(3) ?
    C12 C11 C16 C19 . . . . 177.9(3) ?
    N2 C11 C16 C19 . . . . 7.1(5) ?
    C30 N4 C20 N3 . . . . -172.2(3) ?
    C23 N4 C20 N3 . . . . 0.3(4) ?
    C30 N4 C20 Pd1 . . . . 6.8(4) ?
    C23 N4 C20 Pd1 . . . . 179.3(2) ?
    C26 N3 C20 N4 . . . . -167.2(3) ?
    C21 N3 C20 N4 . . . . 8.1(4) ?
    C26 N3 C20 Pd1 . . . . 13.7(4) ?
    C21 N3 C20 Pd1 . . . . -170.9(2) ?
    I1 Pd1 C20 N4 . . . . 79.8(3) ?
    I2 Pd1 C20 N4 . . . . -116.9(3) ?
    I1 Pd1 C20 N3 . . . . -101.2(2) ?
    I2 Pd1 C20 N3 . . . . 62.1(2) ?
    C20 N3 C21 C27 . . . . -172.7(3) ?
    C26 N3 C21 C27 . . . . 2.7(4) ?
    C20 N3 C21 C22 . . . . -47.0(4) ?
    C26 N3 C21 C22 . . . . 128.4(3) ?
    C20 N3 C21 C25 . . . . 63.7(4) ?
    C26 N3 C21 C25 . . . . -120.8(3) ?
    N3 C21 C22 C29 . . . . -52.7(3) ?
    C27 C21 C22 C29 . . . . 71.7(4) ?
    C25 C21 C22 C29 . . . . -166.2(3) ?
    N3 C21 C22 C23 . . . . 69.4(3) ?
    C27 C21 C22 C23 . . . . -166.2(3) ?
    C25 C21 C22 C23 . . . . -44.1(3) ?
    N3 C21 C22 C28 . . . . -175.7(3) ?
    C27 C21 C22 C28 . . . . -51.3(4) ?
    C25 C21 C22 C28 . . . . 70.8(3) ?
    C20 N4 C23 C22 . . . . 31.4(4) ?
    C30 N4 C23 C22 . . . . -155.3(3) ?
    C20 N4 C23 C24 . . . . -80.9(4) ?
    C30 N4 C23 C24 . . . . 92.3(3) ?
    C29 C22 C23 N4 . . . . 56.6(4) ?
    C21 C22 C23 N4 . . . . -63.8(3) ?
    C28 C22 C23 N4 . . . . 178.5(3) ?
    C29 C22 C23 C24 . . . . 171.8(3) ?
    C21 C22 C23 C24 . . . . 51.4(3) ?
    C28 C22 C23 C24 . . . . -66.3(4) ?
    N4 C23 C24 C25 . . . . 78.6(3) ?
    C22 C23 C24 C25 . . . . -38.4(3) ?
    C23 C24 C25 C21 . . . . 9.8(4) ?
    N3 C21 C25 C24 . . . . -90.1(3) ?
    C27 C21 C25 C24 . . . . 145.9(3) ?
    C22 C21 C25 C24 . . . . 21.9(4) ?
    C20 N4 C30 C35 . . . . 74.6(4) ?
    C23 N4 C30 C35 . . . . -98.5(4) ?
    C20 N4 C30 C31 . . . . -112.9(4) ?
    C23 N4 C30 C31 . . . . 74.0(4) ?
    C35 C30 C31 C32 . . . . -1.6(5) ?
    N4 C30 C31 C32 . . . . -174.1(3) ?
    C35 C30 C31 C36 . . . . 176.1(3) ?
    N4 C30 C31 C36 . . . . 3.6(5) ?
    C30 C31 C32 C33 . . . . 2.8(5) ?
    C36 C31 C32 C33 . . . . -175.1(3) ?
    C31 C32 C33 C34 . . . . -1.1(5) ?
    C31 C32 C33 C37 . . . . 178.2(3) ?
    C32 C33 C34 C35 . . . . -1.8(5) ?
    C37 C33 C34 C35 . . . . 178.8(3) ?
    C31 C30 C35 C34 . . . . -1.1(5) ?
    N4 C30 C35 C34 . . . . 171.1(3) ?
    C31 C30 C35 C38 . . . . 178.4(3) ?
    N4 C30 C35 C38 . . . . -9.3(5) ?
    C33 C34 C35 C30 . . . . 2.9(5) ?
    C33 C34 C35 C38 . . . . -176.6(3) ?
loop_
    _geom_hbond_atom_site_label_D
    _geom_hbond_atom_site_label_H
    _geom_hbond_atom_site_label_A
    _geom_hbond_site_symmetry_A
    _geom_hbond_distance_DH
    _geom_hbond_distance_HA
    _geom_hbond_distance_DA
    _geom_hbond_angle_DHA
    C5 H5A I1 4_565 0.99 3.22 4.131(5) 154.0
_shelx_res_file
;
TITL I: C38 H56 I2 N4 Pd in P2(1)2(1)2(1)
CELL 0.71073  12.2480  13.3786  23.4652  90.000  90.000  90.000
ZERR    4.00   0.0013   0.0014   0.0024   0.000   0.000   0.000
LATT -1
SYMM 0.5-X, -Y, 0.5+Z
SYMM -X, 0.5+Y, 0.5-Z
SYMM 0.5+X, 0.5-Y, -Z
SFAC C H N PD I
UNIT 152 224 16 4 8
TEMP -143
SHEL 1000 0.76
SIZE 0.33         0.20         0.19
L.S. 30
HTAB
CONF
WGHT    0.026900
FVAR       0.23855
PD1   4     .302143     .548524     .173876    11.00000     .01775     .01382 =
          .01575     .00026     .00230    -.00085
      .00002  .00002  .00001  .00012  .00010  .00012  .00010  .00010  .00010
I1    5     .155124     .628839     .105990    11.00000     .02852     .03119 =
          .02623     .00985     .00307     .00866
      .00002  .00002  .00001  .00013  .00012  .00013  .00010  .00011  .00010
I2    5     .441420     .517705     .257697    11.00000     .02637     .03942 =
          .02285     .00155    -.00341    -.00250
      .00002  .00002  .00001  .00012  .00013  .00012  .00010  .00010  .00010
N1    3     .440761     .705493     .118750    11.00000     .03269     .01478 =
          .02710    -.00053     .01377    -.00484
      .00027  .00020  .00013  .00174  .00128  .00168  .00116  .00146  .00128
N2    3     .501679     .548205     .097162    11.00000     .01641     .01550 =
          .01585     .00167     .00173    -.00313
      .00021  .00019  .00011  .00133  .00118  .00138  .00113  .00110  .00111
N3    3     .146345     .542641     .271521    11.00000     .01884     .01607 =
          .02104    -.00263     .00392    -.00252
      .00023  .00020  .00011  .00139  .00126  .00148  .00112  .00118  .00120
N4    3     .115509     .414058     .210273    11.00000     .02024     .01663 =
          .01535    -.00060     .00309    -.00142
      .00023  .00020  .00012  .00150  .00127  .00142  .00109  .00118  .00113
C1    1     .428693     .605821     .125392    11.00000     .01982     .01595 =
          .01850    -.00182    -.00007    -.00261
      .00028  .00023  .00014  .00176  .00149  .00166  .00126  .00140  .00132
C2    1     .518605     .747397     .075837    11.00000     .02976     .01768 =
          .02736     .00095     .01276    -.00723
      .00032  .00026  .00016  .00207  .00164  .00201  .00147  .00164  .00149
C3    1     .627432     .691381     .085310    11.00000     .02233     .02867 =
          .02032     .00057     .00088    -.01226
      .00030  .00027  .00015  .00196  .00178  .00181  .00148  .00149  .00152
C4    1     .591474     .590204     .061597    11.00000     .01596     .01902 =
          .02391     .00152     .00609    -.00009
      .00028  .00024  .00015  .00171  .00150  .00185  .00140  .00142  .00132
AFIX  13
H4A   2     .654202     .542681     .058442    11.00000   -1.20000
      .00000  .00000  .00000  .00000
AFIX   0
C5    1     .482044     .714452     .015871    11.00000     .02517     .02404 =
          .02680     .00835    -.00063     .00118
      .00032  .00026  .00016  .00198  .00177  .00201  .00154  .00164  .00148
AFIX  23
H5A   2     .500331     .766351    -.012648    11.00000   -1.20000
      .00000  .00000  .00000  .00000
H5B   2     .402253     .702724     .015007    11.00000   -1.20000
      .00000  .00000  .00000  .00000
AFIX   0
C6    1     .544602     .616564     .003106    11.00000     .02556     .02252 =
          .01687     .00076     .00038    -.00314
      .00030  .00025  .00014  .00196  .00164  .00166  .00137  .00146  .00150
AFIX  23
H6A   2     .494841     .563682    -.010907    11.00000   -1.20000
      .00000  .00000  .00000  .00000
H6B   2     .603280     .627511    -.025231    11.00000   -1.20000
      .00000  .00000  .00000  .00000
AFIX   0
C7    1     .383384     .773835     .156523    11.00000     .04833     .01823 =
          .04772    -.01078     .02519    -.00825
      .00037  .00027  .00019  .00267  .00170  .00266  .00172  .00214  .00172
AFIX 137
H7A   2     .338565     .735522     .183352    11.00000   -1.50000
      .00000  .00000  .00000  .00000
H7B   2     .336393     .817978     .133957    11.00000   -1.50000
      .00000  .00000  .00000  .00000
H7C   2     .436532     .814052     .177709    11.00000   -1.50000
      .00000  .00000  .00000  .00000
AFIX   0
C8    1     .527694     .862098     .079820    11.00000     .05611     .01997 =
          .04945    -.00155     .02220    -.01013
      .00039  .00028  .00020  .00305  .00182  .00265  .00184  .00230  .00191
AFIX  33
H8A   2     .455779     .892098     .073289    11.00000   -1.50000
      .00000  .00000  .00000  .00000
H8B   2     .579049     .886301     .050918    11.00000   -1.50000
      .00000  .00000  .00000  .00000
H8C   2     .554033     .880820     .117784    11.00000   -1.50000
      .00000  .00000  .00000  .00000
AFIX   0
C9    1     .721580     .733289     .049383    11.00000     .02664     .04104 =
          .02781     .00310     .00205    -.01950
      .00031  .00031  .00017  .00221  .00216  .00211  .00176  .00168  .00174
AFIX  33
H9A   2     .788244     .695156     .057179    11.00000   -1.50000
      .00000  .00000  .00000  .00000
H9B   2     .733402     .803672     .059172    11.00000   -1.50000
      .00000  .00000  .00000  .00000
H9C   2     .703220     .727803     .008854    11.00000   -1.50000
      .00000  .00000  .00000  .00000
AFIX   0
C10   1     .664021     .690796     .147307    11.00000     .03860     .04528 =
          .02203     .00190    -.00635    -.02281
      .00036  .00032  .00016  .00245  .00229  .00197  .00175  .00185  .00201
AFIX  33
H10A  2     .733183     .654431     .150642    11.00000   -1.50000
      .00000  .00000  .00000  .00000
H10B  2     .608370     .657877     .170721    11.00000   -1.50000
      .00000  .00000  .00000  .00000
H10C  2     .674063     .759703     .160471    11.00000   -1.50000
      .00000  .00000  .00000  .00000
AFIX   0
C11   1     .494652     .440285     .094565    11.00000     .02346     .01673 =
          .01994     .00025     .00816     .00434
      .00028  .00024  .00015  .00177  .00150  .00176  .00135  .00142  .00135
C12   1     .419637     .393202     .058587    11.00000     .02084     .02142 =
          .02103    -.00142     .00962    -.00028
      .00029  .00024  .00015  .00186  .00166  .00178  .00138  .00146  .00137
C13   1     .428445     .289606     .051097    11.00000     .03598     .02016 =
          .02716    -.00425     .01267    -.00442
      .00034  .00025  .00016  .00226  .00165  .00202  .00146  .00178  .00159
AFIX  43
H13A  2     .378409     .257025     .026361    11.00000   -1.20000
      .00000  .00000  .00000  .00000
AFIX   0
C14   1     .507250     .232922     .078355    11.00000     .04726     .01854 =
          .03482     .00398     .01712     .00639
      .00037  .00028  .00019  .00268  .00175  .00231  .00165  .00201  .00176
C15   1     .578866     .281913     .114358    11.00000     .03874     .02714 =
          .03775     .00771     .00768     .01542
      .00035  .00028  .00018  .00243  .00187  .00241  .00174  .00200  .00175
AFIX  43
H15A  2     .632122     .243739     .134174    11.00000   -1.20000
      .00000  .00000  .00000  .00000
AFIX   0
C16   1     .576091     .384600     .122717    11.00000     .02747     .02707 =
          .02299     .00292     .00665     .00590
      .00031  .00026  .00015  .00203  .00179  .00187  .00148  .00154  .00156
C17   1     .330200     .446790     .027085    11.00000     .02582     .02698 =
          .02377    -.00546    -.00119    -.00568
      .00029  .00027  .00015  .00199  .00166  .00186  .00155  .00152  .00160
AFIX 137
H17A  2     .259332     .428282     .043351    11.00000   -1.50000
      .00000  .00000  .00000  .00000
H17B  2     .332223     .427882    -.013250    11.00000   -1.50000
      .00000  .00000  .00000  .00000
H17C  2     .340746     .519138     .030619    11.00000   -1.50000
      .00000  .00000  .00000  .00000
AFIX   0
C18   1     .515392     .120729     .070007    11.00000     .07740     .01666 =
          .05229     .00007     .01303     .01369
      .00044  .00029  .00021  .00362  .00184  .00285  .00194  .00263  .00212
AFIX 137
H18A  2     .453889     .097630     .046765    11.00000   -1.50000
      .00000  .00000  .00000  .00000
H18B  2     .513440     .087422     .107190    11.00000   -1.50000
      .00000  .00000  .00000  .00000
H18C  2     .584109     .104657     .050674    11.00000   -1.50000
      .00000  .00000  .00000  .00000
AFIX   0
C19   1     .661480     .431023     .160357    11.00000     .02809     .03901 =
          .03187     .00591    -.00493     .00833
      .00033  .00029  .00017  .00205  .00215  .00218  .00171  .00177  .00175
AFIX 137
H19A  2     .693676     .379480     .184815    11.00000   -1.50000
      .00000  .00000  .00000  .00000
H19B  2     .627801     .482776     .184117    11.00000   -1.50000
      .00000  .00000  .00000  .00000
H19C  2     .718631     .461078     .136678    11.00000   -1.50000
      .00000  .00000  .00000  .00000
AFIX   0
C20   1     .173660     .495233     .223127    11.00000     .01682     .01537 =
          .01698     .00429    -.00128     .00349
      .00025  .00023  .00014  .00169  .00144  .00157  .00124  .00126  .00125
C21   1     .065596     .499728     .313237    11.00000     .02340     .02231 =
          .02004     .00474     .00708     .00335
      .00029  .00024  .00014  .00178  .00164  .00177  .00136  .00146  .00145
C22   1    -.032408     .465258     .277389    11.00000     .01886     .02154 =
          .02462     .00356     .00729     .00212
      .00027  .00025  .00015  .00171  .00174  .00183  .00141  .00142  .00138
C23   1     .023902     .377105     .247312    11.00000     .02299     .01772 =
          .02453    -.00163     .00802    -.00289
      .00027  .00025  .00015  .00178  .00147  .00180  .00146  .00153  .00136
AFIX  13
H23A  2    -.029417     .335946     .225156    11.00000   -1.20000
      .00000  .00000  .00000  .00000
AFIX   0
C24   1     .074360     .317291     .296798    11.00000     .03520     .01921 =
          .02950     .00347     .01562     .00167
      .00033  .00026  .00016  .00223  .00163  .00204  .00148  .00176  .00162
AFIX  23
H24A  2     .135943     .275335     .283588    11.00000   -1.20000
      .00000  .00000  .00000  .00000
H24B  2     .019283     .274326     .315599    11.00000   -1.20000
      .00000  .00000  .00000  .00000
AFIX   0
C25   1     .113957     .401298     .336974    11.00000     .03652     .02985 =
          .01785     .00513     .00660     .00768
      .00034  .00027  .00015  .00222  .00185  .00188  .00150  .00163  .00164
AFIX  23
H25A  2     .194711     .404409     .337377    11.00000   -1.20000
      .00000  .00000  .00000  .00000
H25B  2     .087891     .389313     .376322    11.00000   -1.20000
      .00000  .00000  .00000  .00000
AFIX   0
C26   1     .189646     .642983     .282856    11.00000     .03631     .02382 =
          .03696    -.01037     .01329    -.00510
      .00034  .00027  .00017  .00229  .00175  .00223  .00161  .00188  .00170
AFIX 137
H26A  2     .234322     .664760     .250510    11.00000   -1.50000
      .00000  .00000  .00000  .00000
H26B  2     .234584     .641421     .317399    11.00000   -1.50000
      .00000  .00000  .00000  .00000
H26C  2     .128943     .689766     .288227    11.00000   -1.50000
      .00000  .00000  .00000  .00000
AFIX   0
C27   1     .037431     .572282     .360518    11.00000     .03729     .02776 =
          .02640    -.00139     .01491     .00294
      .00034  .00027  .00016  .00239  .00192  .00202  .00156  .00177  .00165
AFIX  33
H27A  2     .007083     .633570     .344017    11.00000   -1.50000
      .00000  .00000  .00000  .00000
H27B  2     .103529     .588463     .382170    11.00000   -1.50000
      .00000  .00000  .00000  .00000
H27C  2    -.016549     .541777     .385971    11.00000   -1.50000
      .00000  .00000  .00000  .00000
AFIX   0
C28   1    -.128107     .425952     .313887    11.00000     .02574     .03223 =
          .03891     .00399     .01446    -.00069
      .00032  .00028  .00018  .00208  .00198  .00242  .00173  .00176  .00156
AFIX  33
H28A  2    -.163879     .482144     .333101    11.00000   -1.50000
      .00000  .00000  .00000  .00000
H28B  2    -.100250     .378957     .342432    11.00000   -1.50000
      .00000  .00000  .00000  .00000
H28C  2    -.180936     .391808     .289292    11.00000   -1.50000
      .00000  .00000  .00000  .00000
AFIX   0
C29   1    -.077212     .547095     .238041    11.00000     .02408     .03174 =
          .03364     .00525     .00052     .00687
      .00030  .00029  .00016  .00190  .00183  .00215  .00178  .00166  .00162
AFIX  33
H29A  2    -.017973     .573355     .214292    11.00000   -1.50000
      .00000  .00000  .00000  .00000
H29B  2    -.107973     .601290     .261098    11.00000   -1.50000
      .00000  .00000  .00000  .00000
H29C  2    -.134318     .518929     .213589    11.00000   -1.50000
      .00000  .00000  .00000  .00000
AFIX   0
C30   1     .141262     .346520     .163798    11.00000     .02581     .01580 =
          .02020    -.00220     .00431    -.00609
      .00030  .00023  .00014  .00191  .00145  .00176  .00127  .00150  .00135
C31   1     .068037     .342415     .117490    11.00000     .02471     .02407 =
          .02117     .00100     .00270    -.00709
      .00031  .00025  .00015  .00190  .00166  .00181  .00140  .00156  .00147
C32   1     .086799     .270613     .074867    11.00000     .03266     .02986 =
          .02057    -.00242    -.00139    -.01481
      .00032  .00027  .00016  .00224  .00188  .00191  .00153  .00162  .00167
AFIX  43
H32A  2     .040016     .269048     .042587    11.00000   -1.20000
      .00000  .00000  .00000  .00000
AFIX   0
C33   1     .170782     .202474     .078382    11.00000     .03129     .02548 =
          .01943    -.00429     .00870    -.01399
      .00031  .00026  .00015  .00225  .00175  .00184  .00143  .00158  .00158
C34   1     .239262     .206610     .124875    11.00000     .02704     .01795 =
          .02609    -.00127     .00804    -.00534
      .00031  .00025  .00015  .00198  .00159  .00196  .00142  .00158  .00143
AFIX  43
H34A  2     .296116     .158653     .128163    11.00000   -1.20000
      .00000  .00000  .00000  .00000
AFIX   0
C35   1     .227769     .279600     .167704    11.00000     .02385     .01852 =
          .01922     .00029     .00606    -.00758
      .00028  .00024  .00015  .00187  .00150  .00178  .00136  .00147  .00131
C36   1    -.031761     .408175     .111949    11.00000     .02848     .04031 =
          .03202    -.00142    -.00800    -.00127
      .00031  .00031  .00018  .00216  .00213  .00219  .00183  .00183  .00173
AFIX 137
H36A  2    -.050394     .415961     .071576    11.00000   -1.50000
      .00000  .00000  .00000  .00000
H36B  2    -.016442     .473915     .128545    11.00000   -1.50000
      .00000  .00000  .00000  .00000
H36C  2    -.093146     .377281     .132132    11.00000   -1.50000
      .00000  .00000  .00000  .00000
AFIX   0
C37   1     .186163     .124598     .032439    11.00000     .04583     .03656 =
          .03482    -.01473     .00420    -.01355
      .00036  .00031  .00018  .00269  .00207  .00227  .00191  .00199  .00205
AFIX 137
H37A  2     .236306     .150251     .003365    11.00000   -1.50000
      .00000  .00000  .00000  .00000
H37B  2     .115505     .109375     .014870    11.00000   -1.50000
      .00000  .00000  .00000  .00000
H37C  2     .216655     .063659     .049286    11.00000   -1.50000
      .00000  .00000  .00000  .00000
AFIX   0
C38   1     .311740     .279703     .214659    11.00000     .03176     .02502 =
          .02230    -.00068     .00292     .00768
      .00031  .00027  .00016  .00216  .00172  .00186  .00146  .00165  .00164
AFIX 137
H38A  2     .290604     .328170     .243966    11.00000   -1.50000
      .00000  .00000  .00000  .00000
H38B  2     .383078     .298129     .198932    11.00000   -1.50000
      .00000  .00000  .00000  .00000
H38C  2     .316136     .212876     .231608    11.00000   -1.50000
      .00000  .00000  .00000  .00000
HKLF 4
REM  C38 H56 I2 N4 Pd in P2(1)2(1)2(1)
REM R1 =  0.0291 for   8551 Fo > 4sig(Fo)  and  0.0330 for all   9177 data
REM    414 parameters refined using      0 restraints
END
WGHT      0.0269      0.0000
REM Highest difference peak  0.943,  deepest hole -0.326,  1-sigma level  0.091
Q1    1   0.2016  0.6798  0.1101  11.00000  0.05    0.94
Q2    1   0.2615  0.5013  0.1686  11.00000  0.05    0.85
Q3    1   0.4717  0.4693  0.2435  11.00000  0.05    0.78
Q4    1   0.4034  0.4775  0.2400  11.00000  0.05    0.74
Q5    1   0.2037  0.5806  0.1080  11.00000  0.05    0.68
Q6    1   0.1951  0.6029  0.0843  11.00000  0.05    0.61
Q7    1   0.4029  0.5738  0.2525  11.00000  0.05    0.60
Q8    1   0.2587  0.5999  0.1797  11.00000  0.05    0.59
Q9    1   0.1081  0.5848  0.1166  11.00000  0.05    0.59
Q10   1   0.3432  0.5787  0.2088  11.00000  0.05    0.55
;
data_II
_database_code_depnum_ccdc_archive 'CCDC 1411191'
_audit_creation_method     SHELXL-97
_chemical_name_systematic
;\
Dichlorido[(1<i>S</i>,5<i>S</i>)-4-mesityl-1,2,8,8-tetramethyl-2,4-\
diazabicyclo[3.2.1]octan-3-ylidene-\k<i>C</i>^3^](triphenylphosphane-\
\k<i>P</i>)palladium(IV)
;
_chemical_name_common     ?
_chemical_formula_moiety     'C37 H43 Cl2 N2 P Pd'
_chemical_formula_sum     'C37 H43 Cl2 N2 P Pd'
_chemical_formula_iupac     '[Pd (C19 H28 N2) Cl2 (C18 H15 P)]'
_chemical_formula_weight     724.00
_chemical_melting_point     ?
_symmetry_space_group_name_H-M     'P 21'
_space_group_crystal_system     monoclinic
_space_group_name_Hall     'P 2yb'
loop_
    _space_group_symop_operation_xyz
    'x, y, z'
    '-x, y+1/2, -z'
_cell_length_a     10.987(3)
_cell_length_b     9.568(2)
_cell_length_c     17.211(4)
_cell_angle_alpha     90
_cell_angle_beta     107.478(4)
_cell_angle_gamma     90
_cell_volume     1725.7(7)
_cell_formula_units_Z     2
_cell_measurement_reflns_used     3348
_cell_measurement_theta_min     2.45
_cell_measurement_theta_max     27.02
_cell_measurement_temperature     130(2)
_exptl_crystal_description     plate
_exptl_crystal_colour     colourless
_exptl_crystal_size_max     0.480
_exptl_crystal_size_mid     0.200
_exptl_crystal_size_min     0.010
_exptl_crystal_density_diffrn     1.393
_exptl_crystal_density_meas     ?
_exptl_crystal_density_method     'not measured'
_exptl_crystal_F_000     748
_exptl_absorpt_coefficient_mu     0.767
_exptl_absorpt_correction_type     multi-scan
_exptl_absorpt_process_details
;
(<i>SADABS</i>; Bruker, 2002)
;
_exptl_absorpt_correction_T_min     0.7097
_exptl_absorpt_correction_T_max     0.9924
_exptl_special_details     ?
_diffrn_ambient_temperature     130(2)
_diffrn_radiation_type     MoK\a
_diffrn_radiation_wavelength     0.71073
_diffrn_radiation_source     'sealed tube'
_diffrn_radiation_monochromator     'graphite'
_diffrn_measurement_device_type     'Bruker SMART APEX'
_diffrn_measurement_method     '\f and \w scans'
_diffrn_reflns_number     13973
_diffrn_reflns_av_R_equivalents     0.0888
_diffrn_reflns_theta_min     1.240
_diffrn_reflns_theta_max     27.876
_diffrn_reflns_theta_full     25.242
_diffrn_measured_fraction_theta_max     0.995
_diffrn_measured_fraction_theta_full     1.000
_diffrn_reflns_limit_h_min     -13
_diffrn_reflns_limit_h_max     14
_diffrn_reflns_limit_k_min     -12
_diffrn_reflns_limit_k_max     12
_diffrn_reflns_limit_l_min     -22
_diffrn_reflns_limit_l_max     22
_refine_special_details     ?
_reflns_number_total     8099
_reflns_number_gt     6415
_reflns_threshold_expression     'I > 2\s(I)'
_refine_ls_structure_factor_coef     Fsqd
_refine_ls_matrix_type     full
_refine_ls_R_factor_all     0.0700
_refine_ls_R_factor_gt     0.0529
_refine_ls_wR_factor_gt     0.1062
_refine_ls_wR_factor_ref     0.1125
_refine_ls_goodness_of_fit_ref     0.922
_refine_ls_restrained_S_all     0.922
_refine_ls_number_reflns     8099
_refine_ls_number_parameters     393
_refine_ls_number_restraints     1
_refine_ls_hydrogen_treatment     constr
_refine_ls_weighting_scheme     calc
_refine_ls_weighting_details
                      'w=1/[\s^2^(Fo^2^)+(0.0399P)^2^] where P=(Fo^2^+2Fc^2^)/3'
_atom_sites_solution_hydrogens     difmap
_atom_sites_solution_primary     direct
_atom_sites_solution_secondary     difmap
_refine_ls_shift/su_max     0.001
_refine_ls_shift/su_mean     0.000
_refine_diff_density_max     1.004
_refine_diff_density_min     -1.598
_refine_ls_extinction_method     none
_refine_ls_extinction_coef     ?
_refine_ls_abs_structure_details
;
Flack <i>x</i> determined using 2367 quotients
[(<i>I</i>^+^)-(<i>I</i>^-^)]/[(<i>I</i>^+^)+(<i>I</i>^-^)]
(Parsons & Flack, 2004)
;
_refine_ls_abs_structure_Flack     -0.02(4)
loop_
    _atom_type_symbol
    _atom_type_description
    _atom_type_scat_dispersion_real
    _atom_type_scat_dispersion_imag
    _atom_type_scat_source
    'C' 'C' 0.0033 0.0016
                         'International Tables Vol C Tables 4.2.6.8 and 6.1.1.4'
    'H' 'H' 0.0000 0.0000
                         'International Tables Vol C Tables 4.2.6.8 and 6.1.1.4'
    'N' 'N' 0.0061 0.0033
                         'International Tables Vol C Tables 4.2.6.8 and 6.1.1.4'
    'Cl' 'Cl' 0.1484 0.1585
                         'International Tables Vol C Tables 4.2.6.8 and 6.1.1.4'
    'Pd' 'Pd' -0.9988 1.0072
                         'International Tables Vol C Tables 4.2.6.8 and 6.1.1.4'
    'P' 'P' 0.1023 0.0942
                         'International Tables Vol C Tables 4.2.6.8 and 6.1.1.4'
_computing_data_collection
;
SMART (Bruker, 2002)
;
_computing_cell_refinement
;
SAINT (Bruker, 2002)
;
_computing_data_reduction
;
SAINT (Bruker, 2002)
;
_computing_structure_solution
;
SHELXTL (Sheldrick, 2008)
;
_computing_structure_refinement
;
SHELXL2013 (Sheldrick, 2015)
;
_computing_molecular_graphics
;
SHELXTL (Sheldrick, 2008)
;
_computing_publication_material
;
SHELXL (Sheldrick, 2008) and local programs
;
loop_
    _atom_site_type_symbol
    _atom_site_label
    _atom_site_fract_x
    _atom_site_fract_y
    _atom_site_fract_z
    _atom_site_U_iso_or_equiv
    _atom_site_adp_type
    _atom_site_calc_flag
    _atom_site_occupancy
    _atom_site_disorder_assembly
    _atom_site_disorder_group
    Pd Pd1 0.24938(5) 0.19189(6) 0.31693(3) 0.01671(14) Uani d 1 . .
    Cl Cl1 0.4202(2) 0.3441(2) 0.34508(12) 0.0312(5) Uani d 1 . .
    Cl Cl2 0.09193(19) 0.0248(2) 0.30106(12) 0.0252(5) Uani d 1 . .
    P P1 0.26931(18) 0.1278(2) 0.18920(12) 0.0185(4) Uani d 1 . .
    N N1 0.2705(5) 0.1616(7) 0.4905(3) 0.0209(17) Uani d 1 . .
    N N2 0.1623(6) 0.3605(6) 0.4351(3) 0.0152(13) Uani d 1 . .
    C C1 0.2245(6) 0.2440(8) 0.4266(4) 0.0168(16) Uani d 1 . .
    C C2 0.3400(9) 0.0354(10) 0.4841(5) 0.032(2) Uani d 1 . .
    H H2A 0.2954 -0.0459 0.4971 0.048 Uiso calc 1 . .
    H H2B 0.4262 0.0404 0.5224 0.048 Uiso calc 1 . .
    H H2C 0.3452 0.0265 0.4285 0.048 Uiso calc 1 . .
    C C3 0.2468(6) 0.1965(12) 0.5712(3) 0.0183(13) Uani d 1 . .
    C C4 0.3261(8) 0.1040(9) 0.6390(5) 0.0260(18) Uani d 1 . .
    H H4A 0.3047 0.0058 0.6253 0.039 Uiso calc 1 . .
    H H4B 0.3082 0.1272 0.6900 0.039 Uiso calc 1 . .
    H H4C 0.4169 0.1192 0.6457 0.039 Uiso calc 1 . .
    C C5 0.1005(6) 0.1808(11) 0.5580(4) 0.0222(16) Uani d 1 . .
    H H5A 0.0629 0.1123 0.5142 0.027 Uiso calc 1 . .
    H H5B 0.0843 0.1488 0.6087 0.027 Uiso calc 1 . .
    C C6 0.0429(7) 0.3274(9) 0.5337(5) 0.0215(17) Uani d 1 . .
    H H6A -0.0321 0.3231 0.4844 0.026 Uiso calc 1 . .
    H H6B 0.0175 0.3712 0.5786 0.026 Uiso calc 1 . .
    C C7 0.1532(7) 0.4064(8) 0.5170(4) 0.0161(15) Uani d 1 . .
    H H7A 0.1426 0.5099 0.5196 0.019 Uiso calc 1 . .
    C C8 0.2712(7) 0.3541(8) 0.5838(4) 0.0193(16) Uani d 1 . .
    C C9 0.2635(8) 0.4027(9) 0.6674(4) 0.0274(19) Uani d 1 . .
    H H9A 0.2789 0.5037 0.6730 0.041 Uiso calc 1 . .
    H H9B 0.3281 0.3536 0.7106 0.041 Uiso calc 1 . .
    H H9C 0.1785 0.3819 0.6719 0.041 Uiso calc 1 . .
    C C10 0.3999(7) 0.4017(9) 0.5759(5) 0.0240(18) Uani d 1 . .
    H H10A 0.4089 0.5028 0.5847 0.036 Uiso calc 1 . .
    H H10B 0.4043 0.3791 0.5213 0.036 Uiso calc 1 . .
    H H10C 0.4689 0.3535 0.6167 0.036 Uiso calc 1 . .
    C C11 0.0918(6) 0.4438(8) 0.3657(4) 0.0154(15) Uani d 1 . .
    C C12 -0.0267(7) 0.3981(8) 0.3150(4) 0.0183(15) Uani d 1 . .
    C C13 -0.0907(8) 0.4853(9) 0.2506(5) 0.0251(18) Uani d 1 . .
    H H13A -0.1702 0.4545 0.2151 0.030 Uiso calc 1 . .
    C C14 -0.0449(8) 0.6143(9) 0.2354(4) 0.0238(17) Uani d 1 . .
    C C15 0.0712(7) 0.6563(8) 0.2895(4) 0.0234(19) Uani d 1 . .
    H H15A 0.1043 0.7449 0.2812 0.028 Uiso calc 1 . .
    C C16 0.1408(7) 0.5763(8) 0.3545(5) 0.0207(16) Uani d 1 . .
    C C17 -0.0946(7) 0.2674(8) 0.3277(5) 0.0264(18) Uani d 1 . .
    H H17A -0.1720 0.2927 0.3415 0.040 Uiso calc 1 . .
    H H17B -0.0382 0.2126 0.3723 0.040 Uiso calc 1 . .
    H H17C -0.1176 0.2116 0.2776 0.040 Uiso calc 1 . .
    C C18 -0.1167(8) 0.7054(13) 0.1664(5) 0.038(2) Uani d 1 . .
    H H18A -0.0961 0.6784 0.1169 0.057 Uiso calc 1 . .
    H H18B -0.0925 0.8032 0.1795 0.057 Uiso calc 1 . .
    H H18C -0.2085 0.6944 0.1576 0.057 Uiso calc 1 . .
    C C19 0.2627(8) 0.6319(9) 0.4105(5) 0.0268(18) Uani d 1 . .
    H H19A 0.2817 0.7227 0.3904 0.040 Uiso calc 1 . .
    H H19B 0.3322 0.5664 0.4125 0.040 Uiso calc 1 . .
    H H19C 0.2542 0.6431 0.4652 0.040 Uiso calc 1 . .
    C C21 0.1114(7) 0.1308(9) 0.1132(4) 0.0212(16) Uani d 1 . .
    C C22 0.0823(9) 0.0484(10) 0.0436(5) 0.032(2) Uani d 1 . .
    H H22A 0.1436 -0.0154 0.0354 0.038 Uiso calc 1 . .
    C C23 -0.0370(9) 0.0598(11) -0.0140(5) 0.040(2) Uani d 1 . .
    H H23A -0.0570 0.0048 -0.0621 0.048 Uiso calc 1 . .
    C C24 -0.1263(8) 0.1510(10) -0.0012(6) 0.040(3) Uani d 1 . .
    H H24A -0.2083 0.1575 -0.0401 0.048 Uiso calc 1 . .
    C C25 -0.0972(8) 0.2320(10) 0.0672(5) 0.037(2) Uani d 1 . .
    H H25A -0.1586 0.2962 0.0748 0.045 Uiso calc 1 . .
    C C26 0.0210(7) 0.2219(9) 0.1257(5) 0.030(2) Uani d 1 . .
    H H26A 0.0397 0.2768 0.1738 0.035 Uiso calc 1 . .
    C C31 0.3659(7) 0.2364(8) 0.1431(4) 0.0216(17) Uani d 1 . .
    C C32 0.3177(8) 0.3112(9) 0.0720(5) 0.0268(18) Uani d 1 . .
    H H32A 0.2282 0.3117 0.0459 0.032 Uiso calc 1 . .
    C C33 0.3971(9) 0.3857(10) 0.0379(5) 0.033(2) Uani d 1 . .
    H H33A 0.3626 0.4372 -0.0110 0.039 Uiso calc 1 . .
    C C34 0.5277(9) 0.3841(11) 0.0760(6) 0.039(2) Uani d 1 . .
    H H34A 0.5833 0.4341 0.0531 0.047 Uiso calc 1 . .
    C C35 0.5761(8) 0.3100(11) 0.1468(6) 0.038(2) Uani d 1 . .
    H H35A 0.6658 0.3090 0.1721 0.046 Uiso calc 1 . .
    C C36 0.4984(8) 0.2372(9) 0.1822(5) 0.032(2) Uani d 1 . .
    H H36A 0.5336 0.1884 0.2319 0.039 Uiso calc 1 . .
    C C41 0.3339(7) -0.0452(9) 0.1821(4) 0.0198(16) Uani d 1 . .
    C C42 0.3127(7) -0.1522(9) 0.2321(5) 0.0258(18) Uani d 1 . .
    H H42A 0.2665 -0.1322 0.2694 0.031 Uiso calc 1 . .
    C C43 0.3577(7) -0.2863(10) 0.2282(4) 0.026(2) Uani d 1 . .
    H H43A 0.3408 -0.3582 0.2617 0.032 Uiso calc 1 . .
    C C44 0.4271(6) -0.3147(13) 0.1755(4) 0.0269(16) Uani d 1 . .
    H H44A 0.4595 -0.4062 0.1735 0.032 Uiso calc 1 . .
    C C45 0.4497(8) -0.2128(9) 0.1261(5) 0.0291(19) Uani d 1 . .
    H H45A 0.4976 -0.2340 0.0899 0.035 Uiso calc 1 . .
    C C46 0.4038(8) -0.0798(10) 0.1283(5) 0.0280(19) Uani d 1 . .
    H H46A 0.4195 -0.0103 0.0931 0.034 Uiso calc 1 . .
loop_
    _atom_site_aniso_label
    _atom_site_aniso_U_11
    _atom_site_aniso_U_22
    _atom_site_aniso_U_33
    _atom_site_aniso_U_12
    _atom_site_aniso_U_13
    _atom_site_aniso_U_23
    Pd1 0.0131(2) 0.0177(3) 0.0243(2) -0.0021(3) 0.01319(18) -0.0018(3)
    Cl1 0.0278(11) 0.0357(13) 0.0383(11) -0.0194(10) 0.0222(9) -0.0155(10)
    Cl2 0.0216(10) 0.0206(11) 0.0409(11) -0.0070(8) 0.0206(9) -0.0044(9)
    P1 0.0142(9) 0.0201(10) 0.0252(9) -0.0009(8) 0.0120(8) -0.0008(9)
    N1 0.015(3) 0.026(5) 0.026(3) 0.004(3) 0.013(2) 0.003(3)
    N2 0.014(3) 0.014(3) 0.021(3) 0.000(3) 0.011(2) -0.001(2)
    C1 0.008(3) 0.014(4) 0.031(4) -0.006(3) 0.008(3) -0.011(3)
    C2 0.038(5) 0.031(5) 0.033(4) 0.012(4) 0.020(4) 0.000(4)
    C3 0.016(3) 0.023(4) 0.021(3) -0.007(5) 0.012(2) 0.001(5)
    C4 0.022(4) 0.026(5) 0.033(4) 0.006(4) 0.013(3) 0.004(4)
    C5 0.013(3) 0.025(4) 0.033(3) -0.001(4) 0.015(3) 0.004(5)
    C6 0.018(4) 0.025(5) 0.027(4) -0.001(3) 0.015(3) -0.001(3)
    C7 0.013(3) 0.017(4) 0.023(3) 0.002(3) 0.013(3) -0.006(3)
    C8 0.016(4) 0.023(4) 0.023(3) -0.002(3) 0.011(3) -0.004(3)
    C9 0.026(4) 0.030(5) 0.029(4) 0.003(4) 0.012(4) -0.002(4)
    C10 0.013(4) 0.028(5) 0.033(4) -0.006(3) 0.009(3) -0.002(4)
    C11 0.009(3) 0.019(4) 0.022(3) -0.002(3) 0.010(3) -0.005(3)
    C12 0.012(3) 0.019(4) 0.028(4) 0.000(3) 0.013(3) -0.004(3)
    C13 0.016(4) 0.029(5) 0.030(4) 0.005(3) 0.008(3) -0.003(4)
    C14 0.029(4) 0.025(5) 0.023(4) 0.003(4) 0.016(3) 0.001(3)
    C15 0.026(4) 0.017(5) 0.035(4) 0.001(3) 0.020(3) 0.003(3)
    C16 0.018(4) 0.015(4) 0.034(4) 0.002(3) 0.016(3) 0.000(3)
    C17 0.016(4) 0.021(5) 0.043(5) -0.004(3) 0.009(3) -0.004(4)
    C18 0.038(4) 0.037(6) 0.040(4) 0.012(6) 0.015(4) 0.008(5)
    C19 0.028(4) 0.023(4) 0.033(4) -0.009(4) 0.015(3) -0.002(3)
    C21 0.017(4) 0.026(4) 0.024(4) -0.006(3) 0.011(3) 0.003(3)
    C22 0.028(5) 0.031(5) 0.033(4) -0.002(4) 0.006(4) -0.008(4)
    C23 0.031(5) 0.045(6) 0.037(5) -0.003(5) -0.002(4) -0.007(4)
    C24 0.021(4) 0.047(7) 0.047(5) -0.003(4) 0.000(4) 0.005(4)
    C25 0.022(4) 0.042(7) 0.050(5) 0.008(4) 0.015(4) 0.007(4)
    C26 0.023(4) 0.037(7) 0.033(4) 0.000(4) 0.015(3) 0.004(4)
    C31 0.019(4) 0.021(4) 0.029(4) -0.001(3) 0.014(3) -0.002(3)
    C32 0.024(4) 0.028(5) 0.031(4) -0.004(4) 0.013(3) -0.001(4)
    C33 0.045(6) 0.028(5) 0.034(4) -0.007(4) 0.025(4) 0.000(4)
    C34 0.039(6) 0.041(6) 0.050(5) -0.016(5) 0.032(5) -0.007(5)
    C35 0.023(4) 0.049(6) 0.048(5) -0.014(4) 0.020(4) -0.005(5)
    C36 0.021(4) 0.046(6) 0.033(4) -0.008(4) 0.015(3) 0.001(4)
    C41 0.010(3) 0.024(4) 0.026(4) -0.001(3) 0.006(3) 0.000(3)
    C42 0.020(4) 0.029(5) 0.032(4) 0.002(4) 0.015(3) -0.001(4)
    C43 0.025(4) 0.023(6) 0.033(4) 0.002(4) 0.011(3) 0.001(4)
    C44 0.022(3) 0.026(4) 0.031(3) 0.009(5) 0.006(3) -0.007(5)
    C45 0.027(4) 0.031(5) 0.038(4) 0.002(4) 0.022(4) -0.009(4)
    C46 0.030(5) 0.026(5) 0.036(4) 0.001(4) 0.021(4) -0.001(4)
_geom_special_details
;
All e.s.d.'s (except the e.s.d. in the dihedral angle between two l.s. planes)
are estimated using the full covariance matrix. The cell e.s.d.'s are taken
into account individually in the estimation of e.s.d.'s in distances, angles
and torsion angles; correlations between e.s.d.'s in cell parameters are only
used when they are defined by crystal symmetry. An approximate (isotropic)
treatment of cell e.s.d.'s is used for estimating e.s.d.'s involving l.s.
planes.
;
loop_
    _geom_bond_atom_site_label_1
    _geom_bond_atom_site_label_2
    _geom_bond_site_symmetry_2
    _geom_bond_distance
    _geom_bond_publ_flag
    Pd1 C1 . 2.048(7) ?
    Pd1 Cl1 . 2.309(2) ?
    Pd1 Cl2 . 2.311(2) ?
    Pd1 P1 . 2.355(2) ?
    P1 C41 . 1.819(8) ?
    P1 C31 . 1.827(7) ?
    P1 C21 . 1.832(8) ?
    N1 C1 . 1.324(9) ?
    N1 C2 . 1.450(10) ?
    N1 C3 . 1.526(8) ?
    N2 C1 . 1.338(9) ?
    N2 C11 . 1.452(9) ?
    N2 C7 . 1.507(8) ?
    C2 H2A . 0.9800 ?
    C2 H2B . 0.9800 ?
    C2 H2C . 0.9800 ?
    C3 C4 . 1.514(11) ?
    C3 C8 . 1.536(14) ?
    C3 C5 . 1.561(8) ?
    C4 H4A . 0.9800 ?
    C4 H4B . 0.9800 ?
    C4 H4C . 0.9800 ?
    C5 C6 . 1.544(13) ?
    C5 H5A . 0.9900 ?
    C5 H5B . 0.9900 ?
    C6 C7 . 1.527(10) ?
    C6 H6A . 0.9900 ?
    C6 H6B . 0.9900 ?
    C7 C8 . 1.536(10) ?
    C7 H7A . 1.0000 ?
    C8 C10 . 1.530(10) ?
    C8 C9 . 1.538(10) ?
    C9 H9A . 0.9800 ?
    C9 H9B . 0.9800 ?
    C9 H9C . 0.9800 ?
    C10 H10A . 0.9800 ?
    C10 H10B . 0.9800 ?
    C10 H10C . 0.9800 ?
    C11 C12 . 1.402(10) ?
    C11 C16 . 1.413(10) ?
    C12 C13 . 1.397(11) ?
    C12 C17 . 1.505(11) ?
    C13 C14 . 1.387(12) ?
    C13 H13A . 0.9500 ?
    C14 C15 . 1.394(11) ?
    C14 C18 . 1.493(12) ?
    C15 C16 . 1.381(11) ?
    C15 H15A . 0.9500 ?
    C16 C19 . 1.494(11) ?
    C17 H17A . 0.9800 ?
    C17 H17B . 0.9800 ?
    C17 H17C . 0.9800 ?
    C18 H18A . 0.9800 ?
    C18 H18B . 0.9800 ?
    C18 H18C . 0.9800 ?
    C19 H19A . 0.9800 ?
    C19 H19B . 0.9800 ?
    C19 H19C . 0.9800 ?
    C21 C26 . 1.386(11) ?
    C21 C22 . 1.390(11) ?
    C22 C23 . 1.390(12) ?
    C22 H22A . 0.9500 ?
    C23 C24 . 1.380(13) ?
    C23 H23A . 0.9500 ?
    C24 C25 . 1.364(12) ?
    C24 H24A . 0.9500 ?
    C25 C26 . 1.387(11) ?
    C25 H25A . 0.9500 ?
    C26 H26A . 0.9500 ?
    C31 C32 . 1.379(11) ?
    C31 C36 . 1.409(11) ?
    C32 C33 . 1.387(11) ?
    C32 H32A . 0.9500 ?
    C33 C34 . 1.386(14) ?
    C33 H33A . 0.9500 ?
    C34 C35 . 1.371(13) ?
    C34 H34A . 0.9500 ?
    C35 C36 . 1.378(11) ?
    C35 H35A . 0.9500 ?
    C36 H36A . 0.9500 ?
    C41 C42 . 1.402(11) ?
    C41 C46 . 1.409(11) ?
    C42 C43 . 1.384(12) ?
    C42 H42A . 0.9500 ?
    C43 C44 . 1.377(10) ?
    C43 H43A . 0.9500 ?
    C44 C45 . 1.365(13) ?
    C44 H44A . 0.9500 ?
    C45 C46 . 1.373(12) ?
    C45 H45A . 0.9500 ?
    C46 H46A . 0.9500 ?
loop_
    _geom_angle_atom_site_label_1
    _geom_angle_atom_site_label_2
    _geom_angle_atom_site_label_3
    _geom_angle_site_symmetry_1
    _geom_angle_site_symmetry_3
    _geom_angle
    _geom_angle_publ_flag
    C1 Pd1 Cl1 . . 88.7(2) y
    C1 Pd1 Cl2 . . 88.6(2) y
    Cl1 Pd1 Cl2 . . 173.53(9) ?
    C1 Pd1 P1 . . 177.6(2) ?
    Cl1 Pd1 P1 . . 93.58(7) y
    Cl2 Pd1 P1 . . 89.18(7) y
    C41 P1 C31 . . 101.5(3) ?
    C41 P1 C21 . . 105.7(4) ?
    C31 P1 C21 . . 103.3(3) ?
    C41 P1 Pd1 . . 116.6(2) ?
    C31 P1 Pd1 . . 119.1(2) ?
    C21 P1 Pd1 . . 109.2(2) ?
    C1 N1 C2 . . 120.8(6) ?
    C1 N1 C3 . . 119.9(6) ?
    C2 N1 C3 . . 119.3(6) ?
    C1 N2 C11 . . 122.0(6) ?
    C1 N2 C7 . . 121.6(6) ?
    C11 N2 C7 . . 116.2(6) ?
    N1 C1 N2 . . 119.0(6) ?
    N1 C1 Pd1 . . 119.8(5) ?
    N2 C1 Pd1 . . 121.2(5) ?
    N1 C2 H2A . . 109.5 ?
    N1 C2 H2B . . 109.5 ?
    H2A C2 H2B . . 109.5 ?
    N1 C2 H2C . . 109.5 ?
    H2A C2 H2C . . 109.5 ?
    H2B C2 H2C . . 109.5 ?
    C4 C3 N1 . . 111.0(7) ?
    C4 C3 C8 . . 115.4(6) ?
    N1 C3 C8 . . 105.9(6) ?
    C4 C3 C5 . . 112.7(7) ?
    N1 C3 C5 . . 107.2(5) ?
    C8 C3 C5 . . 104.1(8) ?
    C3 C4 H4A . . 109.5 ?
    C3 C4 H4B . . 109.5 ?
    H4A C4 H4B . . 109.5 ?
    C3 C4 H4C . . 109.5 ?
    H4A C4 H4C . . 109.5 ?
    H4B C4 H4C . . 109.5 ?
    C6 C5 C3 . . 105.8(8) ?
    C6 C5 H5A . . 110.6 ?
    C3 C5 H5A . . 110.6 ?
    C6 C5 H5B . . 110.6 ?
    C3 C5 H5B . . 110.6 ?
    H5A C5 H5B . . 108.7 ?
    C7 C6 C5 . . 102.5(6) ?
    C7 C6 H6A . . 111.3 ?
    C5 C6 H6A . . 111.3 ?
    C7 C6 H6B . . 111.3 ?
    C5 C6 H6B . . 111.3 ?
    H6A C6 H6B . . 109.2 ?
    N2 C7 C6 . . 108.1(6) ?
    N2 C7 C8 . . 109.1(6) ?
    C6 C7 C8 . . 103.7(6) ?
    N2 C7 H7A . . 111.8 ?
    C6 C7 H7A . . 111.8 ?
    C8 C7 H7A . . 111.8 ?
    C10 C8 C7 . . 115.6(6) ?
    C10 C8 C3 . . 113.9(6) ?
    C7 C8 C3 . . 98.1(6) ?
    C10 C8 C9 . . 107.8(6) ?
    C7 C8 C9 . . 109.3(6) ?
    C3 C8 C9 . . 111.9(6) ?
    C8 C9 H9A . . 109.5 ?
    C8 C9 H9B . . 109.5 ?
    H9A C9 H9B . . 109.5 ?
    C8 C9 H9C . . 109.5 ?
    H9A C9 H9C . . 109.5 ?
    H9B C9 H9C . . 109.5 ?
    C8 C10 H10A . . 109.5 ?
    C8 C10 H10B . . 109.5 ?
    H10A C10 H10B . . 109.5 ?
    C8 C10 H10C . . 109.5 ?
    H10A C10 H10C . . 109.5 ?
    H10B C10 H10C . . 109.5 ?
    C12 C11 C16 . . 121.0(7) ?
    C12 C11 N2 . . 120.5(7) ?
    C16 C11 N2 . . 118.3(6) ?
    C13 C12 C11 . . 117.4(7) ?
    C13 C12 C17 . . 117.2(7) ?
    C11 C12 C17 . . 125.3(7) ?
    C14 C13 C12 . . 123.8(8) ?
    C14 C13 H13A . . 118.1 ?
    C12 C13 H13A . . 118.1 ?
    C13 C14 C15 . . 116.2(7) ?
    C13 C14 C18 . . 122.3(8) ?
    C15 C14 C18 . . 121.4(8) ?
    C16 C15 C14 . . 123.6(7) ?
    C16 C15 H15A . . 118.2 ?
    C14 C15 H15A . . 118.2 ?
    C15 C16 C11 . . 117.8(7) ?
    C15 C16 C19 . . 119.7(7) ?
    C11 C16 C19 . . 122.4(7) ?
    C12 C17 H17A . . 109.5 ?
    C12 C17 H17B . . 109.5 ?
    H17A C17 H17B . . 109.5 ?
    C12 C17 H17C . . 109.5 ?
    H17A C17 H17C . . 109.5 ?
    H17B C17 H17C . . 109.5 ?
    C14 C18 H18A . . 109.5 ?
    C14 C18 H18B . . 109.5 ?
    H18A C18 H18B . . 109.5 ?
    C14 C18 H18C . . 109.5 ?
    H18A C18 H18C . . 109.5 ?
    H18B C18 H18C . . 109.5 ?
    C16 C19 H19A . . 109.5 ?
    C16 C19 H19B . . 109.5 ?
    H19A C19 H19B . . 109.5 ?
    C16 C19 H19C . . 109.5 ?
    H19A C19 H19C . . 109.5 ?
    H19B C19 H19C . . 109.5 ?
    C26 C21 C22 . . 120.0(7) ?
    C26 C21 P1 . . 117.9(6) ?
    C22 C21 P1 . . 122.0(6) ?
    C21 C22 C23 . . 119.6(9) ?
    C21 C22 H22A . . 120.2 ?
    C23 C22 H22A . . 120.2 ?
    C24 C23 C22 . . 119.9(8) ?
    C24 C23 H23A . . 120.0 ?
    C22 C23 H23A . . 120.0 ?
    C25 C24 C23 . . 120.3(8) ?
    C25 C24 H24A . . 119.9 ?
    C23 C24 H24A . . 119.9 ?
    C24 C25 C26 . . 120.8(8) ?
    C24 C25 H25A . . 119.6 ?
    C26 C25 H25A . . 119.6 ?
    C21 C26 C25 . . 119.3(8) ?
    C21 C26 H26A . . 120.3 ?
    C25 C26 H26A . . 120.3 ?
    C32 C31 C36 . . 119.2(7) ?
    C32 C31 P1 . . 124.2(6) ?
    C36 C31 P1 . . 116.6(6) ?
    C31 C32 C33 . . 121.3(8) ?
    C31 C32 H32A . . 119.3 ?
    C33 C32 H32A . . 119.3 ?
    C34 C33 C32 . . 119.1(8) ?
    C34 C33 H33A . . 120.4 ?
    C32 C33 H33A . . 120.4 ?
    C35 C34 C33 . . 119.8(8) ?
    C35 C34 H34A . . 120.1 ?
    C33 C34 H34A . . 120.1 ?
    C34 C35 C36 . . 121.8(8) ?
    C34 C35 H35A . . 119.1 ?
    C36 C35 H35A . . 119.1 ?
    C35 C36 C31 . . 118.7(8) ?
    C35 C36 H36A . . 120.6 ?
    C31 C36 H36A . . 120.6 ?
    C42 C41 C46 . . 117.1(8) ?
    C42 C41 P1 . . 118.9(6) ?
    C46 C41 P1 . . 124.0(6) ?
    C43 C42 C41 . . 121.3(7) ?
    C43 C42 H42A . . 119.3 ?
    C41 C42 H42A . . 119.3 ?
    C44 C43 C42 . . 119.4(9) ?
    C44 C43 H43A . . 120.3 ?
    C42 C43 H43A . . 120.3 ?
    C45 C44 C43 . . 120.7(10) ?
    C45 C44 H44A . . 119.6 ?
    C43 C44 H44A . . 119.6 ?
    C44 C45 C46 . . 120.5(8) ?
    C44 C45 H45A . . 119.8 ?
    C46 C45 H45A . . 119.8 ?
    C45 C46 C41 . . 120.9(8) ?
    C45 C46 H46A . . 119.5 ?
    C41 C46 H46A . . 119.5 ?
loop_
    _geom_torsion_atom_site_label_1
    _geom_torsion_atom_site_label_2
    _geom_torsion_atom_site_label_3
    _geom_torsion_atom_site_label_4
    _geom_torsion_site_symmetry_1
    _geom_torsion_site_symmetry_2
    _geom_torsion_site_symmetry_3
    _geom_torsion_site_symmetry_4
    _geom_torsion
    _geom_torsion_publ_flag
    C2 N1 C1 N2 . . . . -179.2(7) ?
    C3 N1 C1 N2 . . . . 2.9(9) ?
    C2 N1 C1 Pd1 . . . . 0.8(9) ?
    C3 N1 C1 Pd1 . . . . -177.1(5) ?
    C11 N2 C1 N1 . . . . -169.9(6) ?
    C7 N2 C1 N1 . . . . 5.3(10) ?
    C11 N2 C1 Pd1 . . . . 10.1(9) ?
    C7 N2 C1 Pd1 . . . . -174.7(5) ?
    C1 N1 C3 C4 . . . . -170.2(7) ?
    C2 N1 C3 C4 . . . . 11.8(10) ?
    C1 N1 C3 C8 . . . . -44.2(8) ?
    C2 N1 C3 C8 . . . . 137.8(7) ?
    C1 N1 C3 C5 . . . . 66.4(10) ?
    C2 N1 C3 C5 . . . . -111.6(9) ?
    C4 C3 C5 C6 . . . . 145.1(7) ?
    N1 C3 C5 C6 . . . . -92.5(8) ?
    C8 C3 C5 C6 . . . . 19.4(6) ?
    C3 C5 C6 C7 . . . . 11.8(7) ?
    C1 N2 C7 C6 . . . . -83.3(8) ?
    C11 N2 C7 C6 . . . . 92.2(7) ?
    C1 N2 C7 C8 . . . . 28.9(9) ?
    C11 N2 C7 C8 . . . . -155.6(6) ?
    C5 C6 C7 N2 . . . . 76.6(7) ?
    C5 C6 C7 C8 . . . . -39.2(7) ?
    N2 C7 C8 C10 . . . . 57.3(9) ?
    C6 C7 C8 C10 . . . . 172.4(6) ?
    N2 C7 C8 C3 . . . . -64.2(6) ?
    C6 C7 C8 C3 . . . . 50.8(6) ?
    N2 C7 C8 C9 . . . . 179.1(6) ?
    C6 C7 C8 C9 . . . . -65.9(8) ?
    C4 C3 C8 C10 . . . . 71.2(8) ?
    N1 C3 C8 C10 . . . . -51.9(7) ?
    C5 C3 C8 C10 . . . . -164.8(6) ?
    C4 C3 C8 C7 . . . . -166.0(5) ?
    N1 C3 C8 C7 . . . . 70.8(6) ?
    C5 C3 C8 C7 . . . . -42.1(6) ?
    C4 C3 C8 C9 . . . . -51.3(8) ?
    N1 C3 C8 C9 . . . . -174.5(6) ?
    C5 C3 C8 C9 . . . . 72.7(7) ?
    C1 N2 C11 C12 . . . . 75.1(8) ?
    C7 N2 C11 C12 . . . . -100.3(8) ?
    C1 N2 C11 C16 . . . . -109.7(8) ?
    C7 N2 C11 C16 . . . . 74.8(8) ?
    C16 C11 C12 C13 . . . . 3.4(10) ?
    N2 C11 C12 C13 . . . . 178.4(6) ?
    C16 C11 C12 C17 . . . . -172.3(7) ?
    N2 C11 C12 C17 . . . . 2.7(11) ?
    C11 C12 C13 C14 . . . . -1.4(11) ?
    C17 C12 C13 C14 . . . . 174.6(7) ?
    C12 C13 C14 C15 . . . . -0.8(11) ?
    C12 C13 C14 C18 . . . . -179.3(7) ?
    C13 C14 C15 C16 . . . . 1.1(11) ?
    C18 C14 C15 C16 . . . . 179.6(7) ?
    C14 C15 C16 C11 . . . . 0.9(11) ?
    C14 C15 C16 C19 . . . . -178.4(7) ?
    C12 C11 C16 C15 . . . . -3.1(10) ?
    N2 C11 C16 C15 . . . . -178.2(6) ?
    C12 C11 C16 C19 . . . . 176.1(7) ?
    N2 C11 C16 C19 . . . . 1.0(10) ?
    C41 P1 C21 C26 . . . . 154.5(6) ?
    C31 P1 C21 C26 . . . . -99.3(6) ?
    Pd1 P1 C21 C26 . . . . 28.4(7) ?
    C41 P1 C21 C22 . . . . -27.4(8) ?
    C31 P1 C21 C22 . . . . 78.8(7) ?
    Pd1 P1 C21 C22 . . . . -153.5(6) ?
    C26 C21 C22 C23 . . . . 1.2(13) ?
    P1 C21 C22 C23 . . . . -176.9(7) ?
    C21 C22 C23 C24 . . . . -1.0(14) ?
    C22 C23 C24 C25 . . . . 1.1(15) ?
    C23 C24 C25 C26 . . . . -1.5(14) ?
    C22 C21 C26 C25 . . . . -1.5(12) ?
    P1 C21 C26 C25 . . . . 176.6(6) ?
    C24 C25 C26 C21 . . . . 1.7(13) ?
    C41 P1 C31 C32 . . . . 115.9(7) ?
    C21 P1 C31 C32 . . . . 6.5(8) ?
    Pd1 P1 C31 C32 . . . . -114.7(6) ?
    C41 P1 C31 C36 . . . . -61.3(7) ?
    C21 P1 C31 C36 . . . . -170.7(6) ?
    Pd1 P1 C31 C36 . . . . 68.1(7) ?
    C36 C31 C32 C33 . . . . 0.7(12) ?
    P1 C31 C32 C33 . . . . -176.4(7) ?
    C31 C32 C33 C34 . . . . 0.3(13) ?
    C32 C33 C34 C35 . . . . -0.4(14) ?
    C33 C34 C35 C36 . . . . -0.6(15) ?
    C34 C35 C36 C31 . . . . 1.6(14) ?
    C32 C31 C36 C35 . . . . -1.6(12) ?
    P1 C31 C36 C35 . . . . 175.7(7) ?
    C31 P1 C41 C42 . . . . 160.9(6) ?
    C21 P1 C41 C42 . . . . -91.5(6) ?
    Pd1 P1 C41 C42 . . . . 30.0(7) ?
    C31 P1 C41 C46 . . . . -19.7(7) ?
    C21 P1 C41 C46 . . . . 87.8(7) ?
    Pd1 P1 C41 C46 . . . . -150.7(6) ?
    C46 C41 C42 C43 . . . . -0.5(11) ?
    P1 C41 C42 C43 . . . . 178.9(6) ?
    C41 C42 C43 C44 . . . . 1.5(12) ?
    C42 C43 C44 C45 . . . . -1.3(12) ?
    C43 C44 C45 C46 . . . . 0.2(13) ?
    C44 C45 C46 C41 . . . . 0.8(13) ?
    C42 C41 C46 C45 . . . . -0.6(12) ?
    P1 C41 C46 C45 . . . . -179.9(7) ?
loop_
    _geom_hbond_atom_site_label_D
    _geom_hbond_atom_site_label_H
    _geom_hbond_atom_site_label_A
    _geom_hbond_site_symmetry_A
    _geom_hbond_distance_DH
    _geom_hbond_distance_HA
    _geom_hbond_distance_DA
    _geom_hbond_angle_DHA
    C42 H42A Cl2 . 0.95 2.62 3.447(8) 146.0
    C15 H15A Cl2 1_565 0.95 2.71 3.535(8) 145.9
_shelx_res_file
;
TITL II: C37 H543 Cl2 N2 P Pd in P2(1)
CELL 0.71073  10.9866   9.5679  17.2114  90.000 107.478  90.000
ZERR    2.00   0.0025   0.0021   0.0039   0.000   0.004   0.000
LATT -1
SYMM -X, 0.5+Y, -Z
SFAC C H N CL PD P
UNIT 74 86 4 4 2 2
TEMP -143
SHEL 1000 0.76
SIZE 0.48 0.20 0.01
OMIT -1 0 2
L.S. 30
ACTA
BOND $H
HTAB
CONF
WGHT    0.039900
FVAR       1.00856
PD1   5    0.249384    0.191887    0.316933    11.00000    0.01313    0.01767 =
         0.02434   -0.00181    0.01319   -0.00213
CL1   4    0.420232    0.344060    0.345082    11.00000    0.02779    0.03569 =
         0.03826   -0.01549    0.02218   -0.01936
CL2   4    0.091935    0.024768    0.301058    11.00000    0.02155    0.02057 =
         0.04087   -0.00443    0.02064   -0.00696
P1    6    0.269306    0.127822    0.189198    11.00000    0.01420    0.02007 =
         0.02516   -0.00080    0.01203   -0.00090
N1    3    0.270540    0.161579    0.490494    11.00000    0.01505    0.02633 =
         0.02575    0.00317    0.01284    0.00450
N2    3    0.162287    0.360501    0.435132    11.00000    0.01416    0.01442 =
         0.02078   -0.00148    0.01114   -0.00049
C1    1    0.224523    0.244017    0.426600    11.00000    0.00790    0.01376 =
         0.03051   -0.01053    0.00847   -0.00589
C2    1    0.339954    0.035412    0.484109    11.00000    0.03804    0.03119 =
         0.03281   -0.00032    0.01980    0.01235
AFIX 137
H2A   2    0.295388   -0.045876    0.497101    11.00000   -1.50000
H2B   2    0.426239    0.040359    0.522435    11.00000   -1.50000
H2C   2    0.345163    0.026457    0.428476    11.00000   -1.50000
AFIX   0
C3    1    0.246841    0.196478    0.571241    11.00000    0.01619    0.02271 =
         0.02056    0.00144    0.01225   -0.00666
C4    1    0.326141    0.104032    0.639040    11.00000    0.02211    0.02590 =
         0.03288    0.00351    0.01262    0.00563
AFIX  33
H4A   2    0.304669    0.005845    0.625337    11.00000   -1.50000
H4B   2    0.308156    0.127187    0.689966    11.00000   -1.50000
H4C   2    0.416924    0.119226    0.645701    11.00000   -1.50000
AFIX   0
C5    1    0.100542    0.180774    0.557995    11.00000    0.01340    0.02495 =
         0.03326    0.00379    0.01457   -0.00135
AFIX  23
H5A   2    0.062886    0.112312    0.514246    11.00000   -1.20000
H5B   2    0.084275    0.148807    0.608679    11.00000   -1.20000
AFIX   0
C6    1    0.042929    0.327360    0.533706    11.00000    0.01782    0.02512 =
         0.02714   -0.00103    0.01536   -0.00101
AFIX  23
H6A   2   -0.032096    0.323095    0.484447    11.00000   -1.20000
H6B   2    0.017530    0.371233    0.578582    11.00000   -1.20000
AFIX   0
C7    1    0.153168    0.406352    0.516987    11.00000    0.01296    0.01741 =
         0.02325   -0.00559    0.01327    0.00163
AFIX  13
H7A   2    0.142555    0.509880    0.519618    11.00000   -1.20000
AFIX   0
C8    1    0.271177    0.354138    0.583836    11.00000    0.01557    0.02272 =
         0.02337   -0.00396    0.01145   -0.00222
C9    1    0.263486    0.402744    0.667432    11.00000    0.02630    0.02983 =
         0.02896   -0.00222    0.01246    0.00295
AFIX  33
H9A   2    0.278909    0.503656    0.673029    11.00000   -1.50000
H9B   2    0.328132    0.353632    0.710605    11.00000   -1.50000
H9C   2    0.178517    0.381910    0.671914    11.00000   -1.50000
AFIX   0
C10   1    0.399885    0.401660    0.575944    11.00000    0.01256    0.02823 =
         0.03261   -0.00236    0.00901   -0.00597
AFIX  33
H10A  2    0.408913    0.502817    0.584719    11.00000   -1.50000
H10B  2    0.404311    0.379117    0.521315    11.00000   -1.50000
H10C  2    0.468884    0.353490    0.616741    11.00000   -1.50000
AFIX   0
C11   1    0.091819    0.443815    0.365697    11.00000    0.00914    0.01895 =
         0.02200   -0.00472    0.01046   -0.00244
C12   1   -0.026659    0.398095    0.315036    11.00000    0.01246    0.01865 =
         0.02829   -0.00385    0.01287    0.00023
C13   1   -0.090694    0.485304    0.250598    11.00000    0.01620    0.02944 =
         0.03040   -0.00281    0.00836    0.00504
AFIX  43
H13A  2   -0.170204    0.454452    0.215134    11.00000   -1.20000
AFIX   0
C14   1   -0.044913    0.614268    0.235417    11.00000    0.02879    0.02453 =
         0.02336    0.00116    0.01572    0.00261
C15   1    0.071199    0.656298    0.289505    11.00000    0.02554    0.01662 =
         0.03523    0.00272    0.02009    0.00126
AFIX  43
H15A  2    0.104307    0.744911    0.281236    11.00000   -1.20000
AFIX   0
C16   1    0.140801    0.576262    0.354462    11.00000    0.01805    0.01530 =
         0.03433    0.00046    0.01624    0.00150
C17   1   -0.094556    0.267357    0.327699    11.00000    0.01589    0.02101 =
         0.04252   -0.00415    0.00923   -0.00366
AFIX 137
H17A  2   -0.172024    0.292715    0.341457    11.00000   -1.50000
H17B  2   -0.038221    0.212633    0.372264    11.00000   -1.50000
H17C  2   -0.117621    0.211616    0.277619    11.00000   -1.50000
AFIX   0
C18   1   -0.116665    0.705391    0.166418    11.00000    0.03843    0.03715 =
         0.03961    0.00803    0.01482    0.01240
AFIX 137
H18A  2   -0.096056    0.678422    0.116892    11.00000   -1.50000
H18B  2   -0.092523    0.803180    0.179463    11.00000   -1.50000
H18C  2   -0.208509    0.694378    0.157613    11.00000   -1.50000
AFIX   0
C19   1    0.262686    0.631907    0.410473    11.00000    0.02810    0.02330 =
         0.03274   -0.00204    0.01461   -0.00905
AFIX 137
H19A  2    0.281694    0.722695    0.390434    11.00000   -1.50000
H19B  2    0.332184    0.566432    0.412542    11.00000   -1.50000
H19C  2    0.254156    0.643106    0.465197    11.00000   -1.50000
AFIX   0
C21   1    0.111431    0.130840    0.113230    11.00000    0.01689    0.02605 =
         0.02412    0.00328    0.01134   -0.00645
C22   1    0.082315    0.048380    0.043588    11.00000    0.02808    0.03142 =
         0.03268   -0.00774    0.00552   -0.00172
AFIX  43
H22A  2    0.143587   -0.015399    0.035391    11.00000   -1.20000
AFIX   0
C23   1   -0.036977    0.059773   -0.014000    11.00000    0.03105    0.04458 =
         0.03716   -0.00675   -0.00179   -0.00307
AFIX  43
H23A  2   -0.057020    0.004756   -0.062140    11.00000   -1.20000
AFIX   0
C24   1   -0.126251    0.151044   -0.001192    11.00000    0.02074    0.04707 =
         0.04692    0.00490    0.00046   -0.00308
AFIX  43
H24A  2   -0.208289    0.157523   -0.040130    11.00000   -1.20000
AFIX   0
C25   1   -0.097188    0.232046    0.067178    11.00000    0.02233    0.04167 =
         0.05010    0.00661    0.01486    0.00812
AFIX  43
H25A  2   -0.158639    0.296170    0.074787    11.00000   -1.20000
AFIX   0
C26   1    0.020953    0.221928    0.125701    11.00000    0.02308    0.03655 =
         0.03347    0.00352    0.01519   -0.00029
AFIX  43
H26A  2    0.039686    0.276850    0.173838    11.00000   -1.20000
AFIX   0
C31   1    0.365869    0.236449    0.143135    11.00000    0.01895    0.02139 =
         0.02919   -0.00150    0.01432   -0.00116
C32   1    0.317652    0.311215    0.072036    11.00000    0.02425    0.02804 =
         0.03134   -0.00065    0.01330   -0.00384
AFIX  43
H32A  2    0.228207    0.311735    0.045905    11.00000   -1.20000
AFIX   0
C33   1    0.397130    0.385697    0.037891    11.00000    0.04470    0.02782 =
         0.03442    0.00000    0.02510   -0.00686
AFIX  43
H33A  2    0.362564    0.437173   -0.010982    11.00000   -1.20000
AFIX   0
C34   1    0.527653    0.384057    0.075999    11.00000    0.03942    0.04109 =
         0.05009   -0.00719    0.03180   -0.01636
AFIX  43
H34A  2    0.583324    0.434068    0.053136    11.00000   -1.20000
AFIX   0
C35   1    0.576145    0.310049    0.146776    11.00000    0.02263    0.04949 =
         0.04780   -0.00493    0.01980   -0.01396
AFIX  43
H35A  2    0.665800    0.308971    0.172117    11.00000   -1.20000
AFIX   0
C36   1    0.498438    0.237188    0.182170    11.00000    0.02119    0.04649 =
         0.03313    0.00137    0.01450   -0.00827
AFIX  43
H36A  2    0.533580    0.188377    0.231948    11.00000   -1.20000
AFIX   0
C41   1    0.333886   -0.045160    0.182073    11.00000    0.01000    0.02423 =
         0.02552    0.00032    0.00605   -0.00078
C42   1    0.312679   -0.152156    0.232112    11.00000    0.02042    0.02942 =
         0.03193   -0.00106    0.01462    0.00229
AFIX  43
H42A  2    0.266499   -0.132206    0.269443    11.00000   -1.20000
AFIX   0
C43   1    0.357665   -0.286291    0.228231    11.00000    0.02512    0.02294 =
         0.03274    0.00130    0.01117    0.00173
AFIX  43
H43A  2    0.340797   -0.358153    0.261674    11.00000   -1.20000
AFIX   0
C44   1    0.427069   -0.314657    0.175481    11.00000    0.02180    0.02635 =
         0.03119   -0.00734    0.00586    0.00869
AFIX  43
H44A  2    0.459548   -0.406159    0.173451    11.00000   -1.20000
AFIX   0
C45   1    0.449731   -0.212768    0.126066    11.00000    0.02660    0.03127 =
         0.03768   -0.00890    0.02215    0.00188
AFIX  43
H45A  2    0.497603   -0.233983    0.089879    11.00000   -1.20000
AFIX   0
C46   1    0.403835   -0.079830    0.128285    11.00000    0.02954    0.02608 =
         0.03558   -0.00119    0.02079    0.00135
AFIX  43
H46A  2    0.419459   -0.010262    0.093064    11.00000   -1.20000
AFIX   0
HKLF 4
REM  C37 H543 Cl2 N2 P Pd in P2(1)
REM R1 =  0.0529 for    6415 Fo > 4sig(Fo)  and  0.0700 for all    8099 data
REM    393 parameters refined using      1 restraints
END
WGHT      0.0399      0.0000
REM Instructions for potential hydrogen bonds
HTAB C2 Cl2
HTAB C42 Cl2
REM Highest difference peak  1.004,  deepest hole -1.598,  1-sigma level  0.136
Q1    1   0.1841  0.0997  0.2777  11.00000  0.05    1.00
Q2    1   0.2066  0.1935  0.2585  11.00000  0.05    0.96
Q3    1   0.2038  0.2969  0.2824  11.00000  0.05    0.95
Q4    1   0.2997  0.3001  0.3503  11.00000  0.05    0.94
Q5    1   0.2937  0.1962  0.3772  11.00000  0.05    0.89
Q6    1   0.2975  0.0880  0.3493  11.00000  0.05    0.82
Q7    1   0.2594  0.1182  0.2830  11.00000  0.05    0.75
Q8    1   0.2422  0.1190  0.3535  11.00000  0.05    0.60
Q9    1   0.2036  0.0466  0.1473  11.00000  0.05    0.59
Q10   1   0.1768  0.2013  0.1410  11.00000  0.05    0.53
Q11   1   0.1793 -0.0119  0.0996  11.00000  0.05    0.49
Q12   1   0.1461  0.1323  0.3383  11.00000  0.05    0.48
Q13   1  -0.1774  0.6880  0.1110  11.00000  0.05    0.47
Q14   1   0.3443  0.2997  0.2352  11.00000  0.05    0.46
Q15   1   0.3605  0.2517  0.2949  11.00000  0.05    0.46
Q16   1   0.3425  0.3265  0.3948  11.00000  0.05    0.44
Q17   1   0.1433  0.0507  0.2367  11.00000  0.05    0.44
Q18   1  -0.0625  0.7040  0.0438  11.00000  0.05    0.44
Q19   1   0.3601  0.1962  0.0980  11.00000  0.05    0.43
Q20   1  -0.2896  0.0515 -0.0605  11.00000  0.05    0.43
;
_shelxl_version_number         .2013
data_global
_journal_date_recd_electronic     2015-06-23
_journal_date_accepted     2015-07-07
_journal_name_full     'Acta Crystallographica, Section E'
_journal_year     2015
_journal_volume     71
_journal_issue      8
_journal_page_first     919
_journal_page_last     922
_journal_paper_category     GM
_journal_paper_doi     10.1107/S2056989015013055
_journal_coeditor_code     WM5179
loop_
    _publ_contact_author_name
    _publ_contact_author_address
    _publ_contact_author_email
    'Fl\"orke, Ulrich'
;
Department Chemie
Universit\"at Paderborn
Warburgerstrasse 100
33098 Paderborn
Germany
;
 ulrich.floerke@upb.de
    'Wilhelm, Ren\'e'
;
Department Chemie
Universit\"at Paderborn
Warburgerstrasse 100
33098 Paderborn
Germany
;
 rene.wilhelm@upb.de
_publ_contact_author_phone     '+49 5251 602496'
_publ_section_title
;\
Crystal structures of
diiodidobis[(1<i>S</i>,5<i>S</i>)-4-mesityl-1,2,8,8-tetramethyl-2,4-\
diazabicyclo[3.2.1]octan-3-ylidene-\k<i>C</i>^3^]palladium(IV) and
dichlorido[(1<i>S</i>,5<i>S</i>)-4-mesityl-1,2,8,8-tetramethyl-2,4-\
diazabicyclo[3.2.1]octan-3-ylidene-\k<i>C</i>^3^](triphenylphosphane-\
\k<i>P</i>)palladium(IV)
;
loop_
    _publ_author_name
    _publ_author_footnote
    _publ_author_address
    'Rais, Eduard' .
;
Department Chemie
Universit\"at Paderborn
Warburgerstrasse 100
33098 Paderborn
Germany
;
    'Fl\"orke, Ulrich' .
;
Department Chemie
Universit\"at Paderborn
Warburgerstrasse 100
33098 Paderborn
Germany
;
    'Wilhelm, Ren\'e' .
;
Department Chemie
Universit\"at Paderborn
Warburgerstrasse 100
33098 Paderborn
Germany
;
_publ_section_synopsis
;
The Pd^II^ atoms in two N-heterocyclic carbene(NHC)/halogenide complexes show
distorted square-planar coordination environments. In one complex, two NHC
ligands are present, and the second complex contains an auxiliary
triphenylphosphane ligand.
;
