# Supplementary material for: Crystal structures of di­iodido­bis­[(1S,5S)-4-mesityl-1,2,8,8-tetra­methyl-2,4-di­aza­bicyclo­[3.2.1]octan-3-yl­idene-κC 3]palladium(IV) and di­chlorido­[(1S,5S)-4-mesityl-1,2,8,8-tetra­methyl-2,4-di­aza­bicyclo[3.2.1]octan-3-yl­idene-κC 3](tri­phenyl­phosphane-κP)palladium(IV)
Source: Acta Crystallogr E Crystallogr Commun. 2015 Jul 11;71(Pt 8):919–22. doi: 10.1107/S2056989015013055 (PMC4571356; doi:10.1107/S2056989015013055)
Supplement: Supplementary file 2 [file e-71-00919-Isup2.hkl]

#
# h,k,l, Fc-squared, Fo-squared, sigma(Fo-squared), status flag
#
data_I
_shelx_title ' C38 H56 I2 N4 Pd in P2(1)2(1)2(1)'
_shelx_refln_list_code          4
_shelx_F_calc_maximum      387.36
_exptl_crystal_F_000      1856.00
_reflns_d_resolution_high  0.7600

loop_
 _space_group_symop_operation_xyz
 'x, y, z'
 '-x+1/2, -y, z+1/2'
 '-x, y+1/2, -z+1/2'
 'x+1/2, -y+1/2, -z'

_cell_length_a    12.2480
_cell_length_b    13.3786
_cell_length_c    23.4652
_cell_angle_alpha  90.000
_cell_angle_beta   90.000
_cell_angle_gamma  90.000

_shelx_F_squared_multiplier     1.000

loop_
 _refln_index_h
 _refln_index_k
 _refln_index_l
 _refln_F_squared_calc
 _refln_F_squared_meas
 _refln_F_squared_sigma
 _refln_observed_status
   2   0   0      28305.85      29965.19       712.06 o
   4   0   0       6017.70       6294.76       181.03 o
   6   0   0      12206.09      12207.46       403.91 o
   8   0   0      41496.36      41944.79      1042.82 o
  10   0   0       5543.58       5491.97       279.19 o
  12   0   0         47.80         11.01        78.53 o
  14   0   0       3994.42       4584.24       489.91 o
  16   0   0        756.92        822.73       275.71 o
   1   1   0     145415.11     162659.11      2668.12 o
   2   1   0        578.03        663.42        36.76 o
   3   1   0      19818.34      21623.15       412.63 o
   4   1   0      16277.30      17169.51       340.65 o
   5   1   0       1059.60       1095.93        52.65 o
   6   1   0       5668.17       5751.02       129.36 o
   7   1   0      35670.16      36289.86       637.83 o
   8   1   0      13041.85      13096.23       308.08 o
   9   1   0       3888.80       4002.41       126.97 o
  10   1   0          3.50        -18.83        40.31 o
  11   1   0       3118.54       2908.01       156.31 o
  12   1   0        778.08        668.57        89.13 o
  13   1   0       6824.64       6506.13       263.30 o
  14   1   0       1802.55       1897.47       348.72 o
  15   1   0        184.03        189.27       126.85 o
  16   1   0         89.25         47.37       230.90 o
   0   2   0      52199.50      59811.47      1704.58 o
   1   2   0       5763.40       6194.62       129.72 o
   2   2   0       7159.04       7439.38       142.19 o
   3   2   0      35120.72      37066.89       630.27 o
   4   2   0        355.87        341.38        27.60 o
   5   2   0         11.36         50.51        20.84 o
   6   2   0          8.30          1.75        26.06 o
   7   2   0      22824.20      22465.94       458.71 o
   8   2   0      28386.50      28337.81       515.09 o
   9   2   0       8182.76       8482.27       190.82 o
  10   2   0        130.76        227.35        52.14 o
  11   2   0         29.83         15.52        47.22 o
  12   2   0       3388.99       3329.49       178.38 o
  13   2   0       8675.89       8924.44       351.67 o
  14   2   0        501.30        569.60       153.39 o
  15   2   0       2931.68       2960.62       322.10 o
  16   2   0       2648.03       2705.50       298.67 o
   1   3   0       3734.24       4012.14        88.75 o
   2   3   0        772.76        876.05        61.62 o
   3   3   0         11.16         41.34        20.47 o
   4   3   0       1995.93       2055.35        69.84 o
   5   3   0      25278.90      25209.18       450.85 o
   6   3   0      18293.43      17899.96       372.84 o
   7   3   0       2535.12       2422.81       139.27 o
   8   3   0      14683.12      13920.04       313.71 o
   9   3   0      10730.96      10642.03       260.52 o
  10   3   0        382.42        357.51        64.26 o
  11   3   0        623.41        643.60        82.83 o
  12   3   0       2357.91       2268.00       150.74 o
  13   3   0       4907.10       5108.37       421.33 o
  14   3   0       8598.25       9015.69       477.90 o
  15   3   0       5279.54       5249.26       541.75 o
   0   4   0        512.50        598.89        75.47 o
   1   4   0       8045.96       8130.41       162.57 o
   2   4   0       6248.91       6145.32       132.18 o
   3   4   0       7423.69       7851.48       162.98 o
   4   4   0      23605.52      25850.02       552.40 o
   5   4   0       9829.70      10038.03       206.80 o
   6   4   0      18016.43      17133.12       327.73 o
   7   4   0      11642.25      11855.24       245.71 o
   8   4   0      11943.26      11510.77       273.47 o
   9   4   0         58.52        127.11        40.25 o
  10   4   0       1406.05       1655.76       117.49 o
  11   4   0        613.95        679.50        85.56 o
  12   4   0       3119.38       2940.85       333.78 o
  13   4   0       4488.94       4711.31       272.03 o
  14   4   0         13.05         53.57       114.78 o
  15   4   0       1928.06       2138.14       257.02 o
   1   5   0        611.97        541.24        37.73 o
   2   5   0      52035.40      54611.86       931.85 o
   3   5   0      10752.74      10828.04       218.72 o
   4   5   0      14512.42      15085.60       303.92 o
   5   5   0      42537.71      46286.34       805.58 o
   6   5   0       9624.93       9224.88       201.89 o
   7   5   0       2844.84       2813.51        96.88 o
   8   5   0         70.87        112.56        33.75 o
   9   5   0       5858.47       5915.44       178.56 o
  10   5   0       4043.54       4147.95       153.96 o
  11   5   0        477.06        459.97        78.92 o
  12   5   0        261.26        396.31        95.77 o
  13   5   0       2370.07       2414.35       200.82 o
  14   5   0       1465.15       1876.78       187.41 o
  15   5   0       1835.18       1894.81       201.41 o
   0   6   0        200.05        365.84        49.76 o
   1   6   0      34354.71      35144.63       618.28 o
   2   6   0        950.04        777.68        49.65 o
   3   6   0      24981.41      24884.05       456.03 o
   4   6   0        242.21        308.82        36.84 o
   5   6   0      15864.97      16157.15       319.27 o
   6   6   0       1076.67        992.00        63.01 o
   7   6   0       1656.64       1785.59        93.36 o
   8   6   0       8170.28       8106.60       197.28 o
   9   6   0       6199.50       6254.86       259.76 o
  10   6   0       9880.25       9399.06       255.60 o
  11   6   0        141.60        234.67       109.61 o
  12   6   0         98.81        186.75        83.03 o
  13   6   0         22.52        161.18        93.12 o
  14   6   0         58.50         66.07        96.94 o
  15   6   0       2175.22       2089.32       287.07 o
   1   7   0       7074.67       7042.52       162.53 o
   2   7   0      25658.16      25361.83       510.81 o
   3   7   0      15836.60      16169.67       319.46 o
   4   7   0       1064.65       1223.66        68.19 o
   5   7   0        802.05        731.93        56.70 o
   6   7   0      15227.15      15601.14       320.25 o
   7   7   0       2289.67       2209.80        98.34 o
   8   7   0         75.34        116.06        40.65 o
   9   7   0       5220.39       4950.07       169.27 o
  10   7   0       2739.04       3133.11       144.82 o
  11   7   0      14291.62      13567.17       467.36 o
  12   7   0       1215.79       1524.71       162.17 o
  13   7   0         64.65          4.14        83.95 o
  14   7   0       1944.49       2409.13       223.71 o
   0   8   0      10054.82      10498.45       320.09 o
   1   8   0       4043.12       3670.36       109.05 o
   2   8   0       9406.63       9064.44       207.41 o
   3   8   0         16.19        114.81        40.56 o
   4   8   0       3748.12       3604.75       115.87 o
   5   8   0        768.93        819.04        62.97 o
   6   8   0        171.68        118.26        41.86 o
   7   8   0      11117.75      10809.09       250.43 o
   8   8   0         46.14         62.88        39.94 o
   9   8   0       2126.59       2115.82       122.87 o
  10   8   0      15890.68      16281.01       571.46 o
  11   8   0         46.93         69.49        83.02 o
  12   8   0       1604.45       2038.05       204.64 o
  13   8   0        754.84       1185.19       238.02 o
  14   8   0        274.75        385.12       135.32 o
   1   9   0        536.21        633.39        59.29 o
   2   9   0          7.96          8.05        34.20 o
   3   9   0      15120.60      14901.11       311.91 o
   4   9   0      11036.70      10291.10       237.27 o
   5   9   0        294.10        313.70        50.34 o
   6   9   0       7725.18       7506.19       195.65 o
   7   9   0         12.28        -11.98        41.97 o
   8   9   0       4117.58       4044.79       144.84 o
   9   9   0       5251.70       5382.31       189.64 o
  10   9   0        191.59        280.46        77.67 o
  11   9   0       7474.17       7746.29       544.00 o
  12   9   0         17.34        -83.28        83.28 o
  13   9   0          1.04         59.53       100.84 o
   0  10   0       2445.03       2255.17       141.91 o
   1  10   0        642.25        674.09        58.04 o
   2  10   0      12206.18      11766.57       293.73 o
   3  10   0      24683.61      23167.29       455.12 o
   4  10   0       1239.74       1085.87        77.00 o
   5  10   0        496.38        707.07        80.86 o
   6  10   0      12871.44      13154.41       298.91 o
   7  10   0       9688.72       9927.13       257.21 o
   8  10   0        421.56        367.79        59.39 o
   9  10   0          1.73        -57.60        57.60 o
  10  10   0       5481.81       5754.83       247.26 o
  11  10   0        189.48         74.03        86.99 o
  12  10   0        274.06        419.96       124.46 o
  13  10   0       1075.31       1304.92       184.64 o
   1  11   0      18056.62      16987.96       355.48 o
   2  11   0         39.79         53.35        37.96 o
   3  11   0       4552.84       4812.80       152.93 o
   4  11   0       9866.47       9625.10       238.00 o
   5  11   0       9821.55       9333.62       235.09 o
   6  11   0       5596.93       5434.20       173.02 o
   7  11   0       6559.46       6720.43       195.66 o
   8  11   0        141.75        226.16        58.59 o
   9  11   0        274.09        314.53        84.19 o
  10  11   0        229.47        319.59        82.95 o
  11  11   0        594.30        853.80       356.89 o
  12  11   0         66.94        156.69       114.97 o
   0  12   0      26544.22      24231.59       682.94 o
   1  12   0       7045.80       6752.14       190.99 o
   2  12   0       5851.33       5363.95       163.16 o
   3  12   0        928.36       1025.24        78.39 o
   4  12   0         85.44        122.15        45.52 o
   5  12   0       1321.49       1359.71        95.19 o
   6  12   0       7374.50       7019.16       250.35 o
   7  12   0         12.37          1.74        51.75 o
   8  12   0       1120.28       1234.41       107.20 o
   9  12   0       6077.82       6226.84       265.86 o
  10  12   0         81.32        226.34        97.01 o
  11  12   0        345.54        681.39       140.28 o
   1  13   0       2280.36       2281.51       115.99 o
   2  13   0       3259.17       3157.09       147.19 o
   3  13   0        477.39        684.41        78.35 o
   4  13   0       2555.73       2682.53       132.15 o
   5  13   0       1599.30       1662.63       108.76 o
   6  13   0       1380.46       1347.72       102.00 o
   7  13   0        138.91        178.94        59.25 o
   8  13   0       4561.50       4778.16       208.26 o
   9  13   0        285.81        369.55        93.19 o
  10  13   0       1134.94       1173.38       140.08 o
   0  14   0         90.98        136.72        65.48 o
   1  14   0       5052.49       4868.09       171.40 o
   2  14   0          9.39         99.71        47.57 o
   3  14   0          0.16        127.27        47.33 o
   4  14   0        131.72        122.47        49.33 o
   5  14   0       3770.65       3623.19       202.35 o
   6  14   0        155.17        147.12        63.99 o
   7  14   0       1413.39       1417.97       137.12 o
   8  14   0         75.12         53.91        77.61 o
   9  14   0       3864.45       3952.83       275.33 o
   1  15   0        329.78        323.33       103.23 o
   2  15   0        438.16        618.93       119.54 o
   3  15   0        213.74        170.72        74.77 o
   4  15   0       4915.57       5022.60       252.46 o
   5  15   0        251.71        279.57        89.33 o
   6  15   0       2231.97       2375.41       180.68 o
   7  15   0       1255.59       1204.05       221.84 o
   8  15   0       2811.93       2840.11       307.79 o
   0  16   0       1224.56       1380.14       297.94 o
   1  16   0         10.81        -61.17        64.47 o
   2  16   0        260.79        225.17        80.81 o
   3  16   0       2951.54       3118.42       212.56 o
   4  16   0         91.58         55.78        91.26 o
   5  16   0       7216.90       6804.39       306.49 o
   6  16   0       3297.76       3417.88       274.62 o
   1  17   0        759.88        648.90       120.78 o
   2  17   0       2205.22       1969.32       176.26 o
   3  17   0        316.49        441.05       114.92 o
   4  17   0       5498.54       5755.66       299.93 o
   1   0   1       9479.77      10829.97       205.17 o
   2   0   1      30049.01      32491.47       546.84 o
   3   0   1      13407.58      14592.95       258.09 o
   4   0   1       3603.10       3683.49        84.17 o
   5   0   1       7774.09       7729.88       225.36 o
   6   0   1       8361.07       8673.06       177.73 o
   7   0   1      59732.55      59969.14      1117.63 o
   8   0   1      10574.05      10557.15       220.42 o
   9   0   1       1068.39       1017.91        56.04 o
  10   0   1         13.78         29.69        43.97 o
  11   0   1        438.13        304.39        68.56 o
  12   0   1       4269.64       4003.20       186.59 o
  13   0   1       4142.65       4042.23       448.08 o
  14   0   1       4185.52       3777.72       317.40 o
  15   0   1       8969.65       8633.01       466.80 o
  16   0   1        347.46        542.62       174.88 o
 -16   1   1        650.98        789.92       189.44 o
 -15   1   1       1062.92       1095.11       190.07 o
 -14   1   1      11849.82      11309.71       428.97 o
 -13   1   1       1870.97       1852.36       167.89 o
 -12   1   1         18.16         52.57        54.86 o
 -11   1   1       2522.79       2534.69       143.67 o
 -10   1   1       2501.27       2511.10       234.47 o
  -9   1   1       2343.32       2327.48        97.71 o
  -8   1   1       5281.11       5070.94       138.56 o
  -7   1   1      13367.97      13904.79       263.88 o
  -6   1   1      73115.81      76795.59      1285.71 o
  -5   1   1       5549.77       5381.49       137.94 o
  -4   1   1      19710.99      21216.90       413.63 o
  -3   1   1        838.33        905.70        42.93 o
  -2   1   1       3231.01       3376.04        63.69 o
  -1   1   1      10266.52      11334.29       169.29 o
   0   1   1       9810.37      10548.62       185.77 o
   1   1   1       8566.73       9395.45       180.25 o
   2   1   1       3080.62       3115.16        77.18 o
   3   1   1       1118.39       1172.78        40.12 o
   4   1   1      19885.20      21005.99       409.03 o
   5   1   1       5755.54       5871.18       216.52 o
   6   1   1      72831.36      75681.21      1283.02 o
   7   1   1      13279.23      12887.76       259.44 o
   8   1   1       5063.70       4936.90       135.26 o
   9   1   1       2258.79       2254.28        88.65 o
  10   1   1       2493.36       2280.09       248.38 o
  11   1   1       2702.06       2476.81       145.74 o
  12   1   1         33.46         46.71        55.15 o
  13   1   1       1995.60       2004.02       163.36 o
  14   1   1      11966.80      11992.22       550.51 o
  15   1   1       1001.86        830.80       299.52 o
  16   1   1        730.75        633.14       185.53 o
 -16   2   1        130.04        201.89       138.89 o
 -15   2   1       4042.71       4378.70       359.48 o
 -14   2   1        624.96        548.04       115.02 o
 -13   2   1        254.39        231.67        87.01 o
 -12   2   1        266.43        358.17        74.68 o
 -11   2   1       1688.05       1625.60       122.00 o
 -10   2   1        696.84        672.79        69.88 o
  -9   2   1       5078.66       4850.24       147.86 o
  -8   2   1       5998.03       6646.85       152.50 o
  -7   2   1      33132.28      33052.73       657.09 o
  -6   2   1      11445.57      11462.48       335.21 o
  -5   2   1      17347.48      17650.33       349.64 o
  -4   2   1       6959.36       7096.56       150.75 o
  -3   2   1       1199.21       1327.78        46.78 o
  -2   2   1      24470.14      26928.52       459.56 o
  -1   2   1      29326.95      32121.29       523.24 o
   0   2   1      26711.53      30096.03       558.06 o
   1   2   1      27018.78      29839.14       522.37 o
   2   2   1      24268.23      26771.68       458.36 o
   3   2   1       1277.83       1449.72        76.38 o
   4   2   1       7664.08       7629.63       148.71 o
   5   2   1      16299.67      16392.05       343.89 o
   6   2   1      11810.22      11800.17       254.45 o
   7   2   1      33319.41      33772.68       654.88 o
   8   2   1       5999.52       6175.11       261.72 o
   9   2   1       4975.98       4561.49       125.35 o
  10   2   1        676.25        840.52       106.62 o
  11   2   1       1570.49       1518.05       135.30 o
  12   2   1        258.62        154.70        66.72 o
  13   2   1        263.19        420.18        83.97 o
  14   2   1        664.38        731.44       154.01 o
  15   2   1       4164.06       4354.98       368.49 o
  16   2   1        108.22        178.98       132.82 o
 -15   3   1         25.49        -21.13       122.30 o
 -14   3   1       2544.43       2459.40       205.84 o
 -13   3   1       1952.10       2058.88       178.71 o
 -12   3   1       2868.92       2888.95       165.85 o
 -11   3   1        201.13        168.43        56.22 o
 -10   3   1       2495.78       2419.46       114.80 o
  -9   3   1       1462.59       1333.44        84.46 o
  -8   3   1       1599.35       1581.17        84.75 o
  -7   3   1      20188.63      20278.09       420.92 o
  -6   3   1      17180.61      16984.49       352.98 o
  -5   3   1       6600.11       6756.88       181.78 o
  -4   3   1       6693.39       6654.99       142.05 o
  -3   3   1       8780.94       8958.32       183.84 o
  -2   3   1      82471.95      91285.09      1515.55 o
  -1   3   1      68016.64      75589.55      1261.45 o
   0   3   1       8412.46       8947.71       186.82 o
   1   3   1      69029.38      75993.71      1262.13 o
   2   3   1      82762.30      91123.19      1515.47 o
   3   3   1       9896.08      10098.37       185.87 o
   4   3   1       6475.77       6662.49       143.69 o
   5   3   1       6714.82       6937.27       206.84 o
   6   3   1      16250.06      16442.01       313.98 o
   7   3   1      20353.29      19874.28       416.33 o
   8   3   1       1424.04       1495.83        80.46 o
   9   3   1       1585.50       1673.54        94.35 o
  10   3   1       2376.31       2282.14       132.92 o
  11   3   1        206.22        176.70        76.07 o
  12   3   1       2821.94       2990.24       201.39 o
  13   3   1       1885.21       1964.68       174.72 o
  14   3   1       2549.01       2420.17       259.01 o
  15   3   1         17.14         42.24       112.15 o
 -15   4   1       1193.73       1649.39       187.29 o
 -14   4   1       1674.96       1615.72       260.30 o
 -13   4   1        813.94        828.67       129.16 o
 -12   4   1       2060.35       2058.67       145.44 o
 -11   4   1       2901.00       2873.96       160.37 o
 -10   4   1       2284.73       2216.75       112.67 o
  -9   4   1      10770.26      10183.57       254.08 o
  -8   4   1      22896.26      23351.06       487.02 o
  -7   4   1        627.14        492.86        72.73 o
  -6   4   1       2144.06       2186.23        80.64 o
  -5   4   1        930.93        981.21        54.47 o
  -4   4   1       8969.41       8444.94       181.36 o
  -3   4   1       8155.11       8315.62       183.33 o
  -2   4   1      23226.86      24878.75       438.40 o
  -1   4   1      60804.86      66375.66      1356.90 o
   0   4   1      32458.84      34173.27       587.50 o
   1   4   1      60247.77      65427.34      1105.52 o
   2   4   1      23149.98      24821.67       438.70 o
   3   4   1       8106.22       8412.45       171.84 o
   4   4   1       9211.73       9184.35       182.94 o
   5   4   1        964.50       1027.18        52.62 o
   6   4   1       2025.56       2137.77       145.92 o
   7   4   1        632.56        617.73        63.64 o
   8   4   1      23296.69      22873.94       483.47 o
   9   4   1      10283.25       9885.42       373.99 o
  10   4   1       2355.29       2061.21       128.94 o
  11   4   1       3016.68       3059.53       198.82 o
  12   4   1       2017.28       2068.56       173.49 o
  13   4   1       1019.31       1100.69       135.84 o
  14   4   1       1435.19       1646.96       174.84 o
  15   4   1       1192.54       1142.30       199.82 o
 -15   5   1       1092.62       1148.12       169.98 o
 -14   5   1        725.93        544.73       271.66 o
 -13   5   1       4142.74       4584.32       267.94 o
 -12   5   1       4433.18       4654.19       260.57 o
 -11   5   1       3354.11       3617.65       180.78 o
 -10   5   1       8872.65       8738.93       235.33 o
  -9   5   1       6012.69       6006.12       216.78 o
  -8   5   1       3394.65       3428.47       130.19 o
  -7   5   1       8902.54       8544.03       198.58 o
  -6   5   1       5787.33       5622.78       162.01 o
  -5   5   1      11256.59      10992.56       223.91 o
  -4   5   1      11318.01      11176.04       231.36 o
  -3   5   1       4293.00       4601.47       141.32 o
  -2   5   1      14819.50      15108.11       280.30 o
  -1   5   1      10940.21      11007.99       217.10 o
   0   5   1       1854.60       1745.30        72.84 o
   1   5   1      11188.56      11278.99       219.60 o
   2   5   1      14299.89      14428.85       279.40 o
   3   5   1       4001.30       4368.21       165.81 o
   4   5   1      11588.07      11788.24       233.32 o
   5   5   1      10676.43      10307.38       219.61 o
   6   5   1       5922.92       5820.17       142.25 o
   7   5   1       9119.66       8980.56       198.59 o
   8   5   1       3358.52       3578.52       121.39 o
   9   5   1       5881.02       5875.74       177.43 o
  10   5   1       8473.06       8026.02       264.11 o
  11   5   1       3424.80       3720.05       222.93 o
  12   5   1       4797.03       4465.81       256.77 o
  13   5   1       4018.44       3650.72       269.70 o
  14   5   1        650.91        618.89       132.04 o
  15   5   1       1078.49       1237.02       251.46 o
 -15   6   1        893.58       1241.88       172.59 o
 -14   6   1        184.83        249.72       109.22 o
 -13   6   1        223.42        205.73        92.29 o
 -12   6   1       3670.76       4015.29       248.06 o
 -11   6   1       8586.25       8229.98       275.52 o
 -10   6   1       2758.55       2750.08       255.05 o
  -9   6   1       5792.49       5802.95       179.34 o
  -8   6   1      11316.25      11064.09       249.30 o
  -7   6   1       1420.59       1408.44        77.99 o
  -6   6   1       3773.14       3385.49       109.12 o
  -5   6   1      15557.31      15634.35       312.91 o
  -4   6   1       6931.14       6499.46       155.90 o
  -3   6   1       9908.93      10065.45       210.36 o
  -2   6   1       2076.20       2061.35        74.87 o
  -1   6   1       6798.22       6497.21       148.64 o
   0   6   1      18624.46      18829.15       349.70 o
   1   6   1       7262.72       6873.23       155.40 o
   2   6   1       1987.19       2096.28        76.22 o
   3   6   1      10011.78       9945.98       244.94 o
   4   6   1       6977.91       6666.51       156.73 o
   5   6   1      15248.38      15715.57       310.72 o
   6   6   1       3840.19       3682.39       108.76 o
   7   6   1       1468.96       1472.59        77.11 o
   8   6   1      11726.96      11282.15       248.39 o
   9   6   1       5390.40       5300.80       174.88 o
  10   6   1       2768.81       3088.58       161.81 o
  11   6   1       8257.17       8203.67       381.15 o
  12   6   1       3680.15       3835.62       244.98 o
  13   6   1        264.26        155.37        87.43 o
  14   6   1        197.00        273.27       108.05 o
  15   6   1       1000.00       1026.88       202.80 o
 -14   7   1        296.12        417.33       117.67 o
 -13   7   1       2593.52       2771.05       244.88 o
 -12   7   1       1614.81       1687.14       172.18 o
 -11   7   1       2369.58       2055.08       181.23 o
 -10   7   1       4480.75       4495.64       171.41 o
  -9   7   1       6095.57       6083.24       171.69 o
  -8   7   1       1150.84        948.74        72.34 o
  -7   7   1       5646.00       5341.16       149.77 o
  -6   7   1        490.54        589.22        66.17 o
  -5   7   1      11088.93      11253.66       244.89 o
  -4   7   1      33330.36      33926.97       610.67 o
  -3   7   1       8881.07       8946.41       192.61 o
  -2   7   1       2193.54       2200.81        82.86 o
  -1   7   1      21275.61      22041.53       413.11 o
   0   7   1         65.81        122.68        26.13 o
   1   7   1      21638.22      22485.04       416.03 o
   2   7   1       2140.23       2148.97        82.89 o
   3   7   1       8423.97       8046.33       327.28 o
   4   7   1      33227.48      33426.79       609.79 o
   5   7   1      11572.13      11232.49       243.50 o
   6   7   1        324.05        358.81        45.37 o
   7   7   1       5573.90       5305.34       148.26 o
   8   7   1       1143.27       1320.16        79.67 o
   9   7   1       6161.56       6132.70       191.24 o
  10   7   1       4201.57       4324.83       194.71 o
  11   7   1       2412.11       2409.81       192.25 o
  12   7   1       1605.53       1602.52       171.88 o
  13   7   1       2497.24       2644.53       218.25 o
  14   7   1        301.10        230.74       110.04 o
 -14   8   1        337.05        249.83       123.47 o
 -13   8   1         27.01         38.88       100.44 o
 -12   8   1        583.83        536.28       116.24 o
 -11   8   1       1815.76       1834.41       174.11 o
 -10   8   1        262.47        329.85        67.35 o
  -9   8   1        914.89       1015.04        79.86 o
  -8   8   1      11726.23      11119.31       262.09 o
  -7   8   1       3091.24       3061.30       123.22 o
  -6   8   1       1411.53       1293.21        80.14 o
  -5   8   1      11881.18      11901.11       263.20 o
  -4   8   1       4282.40       4134.25       125.63 o
  -3   8   1      27892.02      28332.50       523.22 o
  -2   8   1      14636.66      14830.26       302.80 o
  -1   8   1       1956.01       1891.76        96.54 o
   0   8   1      38419.93      38883.32       693.76 o
   1   8   1       1919.07       1793.73        82.10 o
   2   8   1      13830.79      13643.55       289.59 o
   3   8   1      27935.79      27916.62       523.07 o
   4   8   1       4636.94       4466.55       128.88 o
   5   8   1      12114.69      12198.66       264.51 o
   6   8   1       1556.12       1650.04        87.07 o
   7   8   1       2934.74       3297.90       124.05 o
   8   8   1      11896.80      11475.04       261.61 o
   9   8   1        848.46        980.25        88.09 o
  10   8   1        169.02        162.98        91.41 o
  11   8   1       1890.46       1764.77       221.92 o
  12   8   1        688.85        891.68       160.71 o
  13   8   1         38.90         -9.39        89.61 o
  14   8   1        345.26        283.59       125.99 o
 -13   9   1        784.26        899.18       214.42 o
 -12   9   1       2061.64       2200.90       333.13 o
 -11   9   1       1733.22       2141.92       229.91 o
 -10   9   1        747.89        826.61        99.86 o
  -9   9   1        535.13        475.09        64.71 o
  -8   9   1        951.46        814.30        73.35 o
  -7   9   1       5767.82       5721.56       186.71 o
  -6   9   1       4398.75       4150.58       140.00 o
  -5   9   1       4763.59       4694.78       143.49 o
  -4   9   1      14823.66      15019.69       317.71 o
  -3   9   1       7160.35       6853.13       174.99 o
  -2   9   1       3851.14       3859.31       119.89 o
  -1   9   1      17694.73      16910.75       375.92 o
   0   9   1       6699.12       6550.00       164.48 o
   1   9   1      17330.53      16860.79       339.11 o
   2   9   1       3708.08       3635.94       118.26 o
   3   9   1       6990.29       6822.70       175.88 o
   4   9   1      15599.13      15246.00       319.37 o
   5   9   1       5040.92       4797.35       144.47 o
   6   9   1       4661.54       4563.67       147.56 o
   7   9   1       6368.88       6248.33       174.63 o
   8   9   1        986.08        904.86        74.79 o
   9   9   1        443.37        426.15        81.89 o
  10   9   1        702.00        764.95        99.91 o
  11   9   1       1587.57       1870.63       181.62 o
  12   9   1       2166.76       2147.22       200.57 o
  13   9   1        863.16       1383.10       242.21 o
 -13  10   1       2039.58       2195.31       219.44 o
 -12  10   1        426.66        631.03       123.77 o
 -11  10   1       2388.34       2637.47       583.84 o
 -10  10   1       4031.04       4281.61       217.15 o
  -9  10   1       4444.70       4377.94       187.28 o
  -8  10   1       2785.01       2738.31       130.30 o
  -7  10   1       1237.94       1221.90        87.69 o
  -6  10   1        308.02        326.40        64.83 o
  -5  10   1      13515.77      13001.18       296.92 o
  -4  10   1       5193.69       4872.29       166.66 o
  -3  10   1       3655.62       3818.55       131.07 o
  -2  10   1        632.03        648.00        58.14 o
  -1  10   1       4426.06       4404.00       134.26 o
   0  10   1      17892.53      17203.29       351.82 o
   1  10   1       4372.23       4435.07       133.84 o
   2  10   1        622.92        686.70        60.19 o
   3  10   1       3623.14       3667.37       132.35 o
   4  10   1       4893.39       4815.26       156.69 o
   5  10   1      14084.86      13661.26       300.18 o
   6  10   1        346.29        421.92        70.39 o
   7  10   1       1255.56       1210.47        87.95 o
   8  10   1       2644.45       2381.97       121.44 o
   9  10   1       4272.06       4439.23       215.62 o
  10  10   1       3947.67       3852.09       241.01 o
  11  10   1       2493.08       2551.20       208.74 o
  12  10   1        421.15        468.51       131.15 o
  13  10   1       2033.44       2555.13       234.94 o
 -12  11   1       3539.81       3675.80       270.46 o
 -11  11   1       2853.99       3226.07       241.42 o
 -10  11   1       1152.49       1073.60       123.83 o
  -9  11   1       1121.60        994.35       114.50 o
  -8  11   1       4407.31       4096.86       163.05 o
  -7  11   1       3137.27       3321.33       143.96 o
  -6  11   1       3699.25       3781.10       161.13 o
  -5  11   1       4607.02       4587.79       156.91 o
  -4  11   1       3418.64       3313.81       141.51 o
  -3  11   1       9445.83       9219.13       227.30 o
  -2  11   1         51.91          2.92        39.74 o
  -1  11   1        984.47       1033.31        72.42 o
   0  11   1        711.36        669.20        60.93 o
   1  11   1        881.73        829.24        67.41 o
   2  11   1        100.93        176.85        42.71 o
   3  11   1       9161.23       9194.54       228.80 o
   4  11   1       3432.06       3466.46       137.15 o
   5  11   1       4901.89       4795.92       158.33 o
   6  11   1       3764.39       3727.82       183.15 o
   7  11   1       3067.05       3219.43       142.86 o
   8  11   1       4430.80       4266.62       184.19 o
   9  11   1       1134.52       1192.14       120.07 o
  10  11   1       1286.65       1415.73       157.99 o
  11  11   1       2812.68       3510.08       259.99 o
  12  11   1       3667.56       3916.72       282.93 o
 -11  12   1       1424.40       1650.22       187.41 o
 -10  12   1       2832.04       2890.96       195.98 o
  -9  12   1       1186.78       1373.36       212.87 o
  -8  12   1       3076.64       3195.00       164.65 o
  -7  12   1       4134.69       4079.60       166.25 o
  -6  12   1       4112.06       4076.97       207.77 o
  -5  12   1       1506.20       1752.47       106.32 o
  -4  12   1        194.44        241.91        49.69 o
  -3  12   1        362.19        333.44        53.57 o
  -2  12   1       5373.61       5064.41       158.17 o
  -1  12   1        235.55        188.57        45.51 o
   0  12   1        520.24        573.13        59.50 o
   1  12   1        349.38        396.73        53.54 o
   2  12   1       5195.51       4971.73       158.88 o
   3  12   1        380.10        422.77        60.16 o
   4  12   1        149.49        180.75        46.42 o
   5  12   1       1553.82       1562.21       102.44 o
   6  12   1       4086.01       4441.28       165.51 o
   7  12   1       4109.34       3885.83       164.32 o
   8  12   1       2882.28       3000.82       163.68 o
   9  12   1       1211.78       1093.48       121.69 o
  10  12   1       2736.37       2851.19       192.05 o
  11  12   1       1382.26       1488.38       194.83 o
 -10  13   1        327.86        363.54       115.96 o
  -9  13   1        480.55        521.86       120.39 o
  -8  13   1       1498.12       1402.82       155.71 o
  -7  13   1       1349.93       1240.16       100.34 o
  -6  13   1       4079.44       4286.52       169.73 o
  -5  13   1       8169.36       8492.23       396.46 o
  -4  13   1       1060.37       1176.69        90.77 o
  -3  13   1       2568.43       2555.71       142.33 o
  -2  13   1        990.77        871.51        76.98 o
  -1  13   1       4002.18       3943.82       148.68 o
   0  13   1       2538.59       2225.26       125.78 o
   1  13   1       3672.11       3489.33       142.73 o
   2  13   1       1180.76       1140.35        84.31 o
   3  13   1       2426.37       2399.17       121.98 o
   4  13   1        994.62       1103.51        87.80 o
   5  13   1       8108.36       8457.51       234.24 o
   6  13   1       3891.06       3876.00       167.64 o
   7  13   1       1355.89       1565.81       121.05 o
   8  13   1       1430.28       1293.67       132.27 o
   9  13   1        428.51        507.27       137.58 o
  10  13   1        280.54        408.22       101.63 o
  -9  14   1        166.14        269.04       129.37 o
  -8  14   1         57.62        253.03        97.84 o
  -7  14   1        719.28        661.54        94.62 o
  -6  14   1       3741.37       3915.47       191.41 o
  -5  14   1       1997.46       2078.93       141.30 o
  -4  14   1       1800.29       1771.29       129.23 o
  -3  14   1       1550.19       1454.00        99.40 o
  -2  14   1       8906.99       8458.73       258.05 o
  -1  14   1       5463.39       4860.54       197.75 o
   0  14   1       4524.29       4243.60       183.08 o
   1  14   1       5446.61       5030.19       200.10 o
   2  14   1       8889.92       8332.64       257.93 o
   3  14   1       1524.72       1472.97       116.46 o
   4  14   1       1778.70       1844.46       117.11 o
   5  14   1       1835.25       1848.76       117.86 o
   6  14   1       3625.71       3642.28       168.31 o
   7  14   1        645.55        689.51        97.81 o
   8  14   1         31.71         81.44       100.65 o
   9  14   1        134.29        250.80       113.82 o
  -8  15   1        793.88        941.47       201.10 o
  -7  15   1        182.91        261.55       129.95 o
  -6  15   1        401.97        296.60        89.49 o
  -5  15   1       2858.68       2881.01       195.59 o
  -4  15   1        499.70        522.44        96.05 o
  -3  15   1       4729.74       4582.82       243.93 o
  -2  15   1       1305.92       1208.13       130.62 o
  -1  15   1       2761.21       2634.49       182.91 o
   0  15   1       3022.27       2855.00       161.19 o
   1  15   1       2983.80       2870.46       161.21 o
   2  15   1       1257.72       1120.31       117.25 o
   3  15   1       4904.02       5038.50       212.95 o
   4  15   1        470.16        431.12        78.35 o
   5  15   1       2802.86       3089.77       249.72 o
   6  15   1        335.09        189.35       141.05 o
   7  15   1        210.23        319.37        93.39 o
   8  15   1        766.99        995.90       203.24 o
  -6  16   1       1119.86       1327.31       170.66 o
  -5  16   1        185.56        242.02       103.79 o
  -4  16   1        307.68        202.00        88.76 o
  -3  16   1        241.65        478.40       108.58 o
  -2  16   1       3407.39       3571.13       225.50 o
  -1  16   1        223.59        272.76       117.82 o
   0  16   1         47.90        128.73        73.43 o
   1  16   1        222.46        426.86        94.60 o
   2  16   1       3433.63       3246.11       214.52 o
   3  16   1        219.97        349.73       114.06 o
   4  16   1        302.70        328.94       146.70 o
   5  16   1        154.58        174.51       112.05 o
   6  16   1       1208.92       1448.06       270.81 o
  -4  17   1       1680.14       1867.45       173.94 o
  -3  17   1       1526.91       1524.54       160.35 o
  -2  17   1         63.72        106.23        84.53 o
  -1  17   1         89.20          5.57        86.75 o
   0  17   1        109.60        176.18        95.09 o
   1  17   1        101.12        167.82        88.79 o
   2  17   1         54.32         55.54        91.54 o
   3  17   1       1557.51       1786.11       170.89 o
   4  17   1       1617.13       1630.73       166.02 o
   0   0   2      73305.64      78481.05      2257.23 o
   1   0   2      97340.76     108062.98      2197.49 o
   2   0   2         35.75         53.57        15.33 o
   3   0   2       8025.08       8497.02       200.67 o
   4   0   2        723.18        898.04        50.26 o
   5   0   2      31165.82      31815.87       551.69 o
   6   0   2       6037.23       6170.10       134.24 o
   7   0   2       8004.23       7987.08       272.13 o
   8   0   2      26082.14      25215.89       501.84 o
   9   0   2        809.90       1036.77        70.78 o
  10   0   2        733.94        758.56        63.38 o
  11   0   2        841.32        666.20        80.80 o
  12   0   2       5198.29       5002.36       206.46 o
  13   0   2        360.20        303.13        89.20 o
  14   0   2        181.64        150.79       108.88 o
  15   0   2        407.76        560.07       159.30 o
  16   0   2       3469.47       2958.59       414.09 o
 -16   1   2        102.37        245.18       269.03 o
 -15   1   2       2662.44       2547.92       277.94 o
 -14   1   2       1101.20       1201.46       148.60 o
 -13   1   2       8405.94       8195.98       327.16 o
 -12   1   2        781.63        831.24       115.35 o
 -11   1   2         44.59        -43.51        43.51 o
 -10   1   2        499.78        483.30        54.78 o
  -9   1   2       9062.14       8802.94       206.53 o
  -8   1   2       3021.78       2910.41        83.51 o
  -7   1   2      18304.82      17852.75       309.87 o
  -6   1   2      16042.58      16305.06       303.76 o
  -5   1   2      21792.81      21927.98       394.91 o
  -4   1   2       5870.21       6183.72       122.30 o
  -3   1   2      13355.68      14787.47       279.83 o
  -2   1   2      27546.23      29455.53       493.12 o
  -1   1   2      34954.74      39490.95       677.46 o
   0   1   2     109996.33     122588.91      2212.04 o
   1   1   2      37295.45      41203.48       674.83 o
   2   1   2      26853.91      28972.74       498.13 o
   3   1   2      12717.62      13841.16       296.36 o
   4   1   2       5282.76       5309.19       129.45 o
   5   1   2      22650.37      22292.05       431.86 o
   6   1   2      15970.24      16071.71       470.41 o
   7   1   2      18412.94      17445.41       361.97 o
   8   1   2       3207.40       3062.85        97.89 o
   9   1   2       9243.91       9011.11       251.10 o
  10   1   2        554.56        625.96        87.46 o
  11   1   2         83.85         89.22        54.23 o
  12   1   2        808.65        712.14        94.07 o
  13   1   2       8367.70       7158.75       336.85 o
  14   1   2       1127.84       1418.09       197.74 o
  15   1   2       2776.59       2793.57       291.31 o
  16   1   2         88.28        161.26       147.11 o
 -15   2   2        261.40        235.95       133.74 o
 -14   2   2       5750.03       6182.84       306.15 o
 -13   2   2        181.52        221.28        79.37 o
 -12   2   2       4372.21       4266.38       235.43 o
 -11   2   2       4837.69       4747.37       190.26 o
 -10   2   2       2089.88       2022.13        94.02 o
  -9   2   2       3280.40       3233.29       121.62 o
  -8   2   2      34368.41      35786.62       661.23 o
  -7   2   2       2147.68       2244.82       121.90 o
  -6   2   2      16042.34      15501.44       336.52 o
  -5   2   2       2595.06       2664.76        86.89 o
  -4   2   2       5544.56       5908.13       141.79 o
  -3   2   2      18290.60      19026.58       340.25 o
  -2   2   2      28127.76      29806.61       500.80 o
  -1   2   2      11054.62      11847.32       209.34 o
   0   2   2     150049.77     166078.66      2527.56 o
   1   2   2      10722.03      11591.77       209.71 o
   2   2   2      26673.08      28744.25       635.62 o
   3   2   2      18322.31      19270.29       428.71 o
   4   2   2       5498.25       5839.37       130.95 o
   5   2   2       2473.81       2543.22        69.69 o
   6   2   2      16493.95      16306.54       331.72 o
   7   2   2       2098.97       2098.32        83.23 o
   8   2   2      34388.20      34234.30       688.10 o
   9   2   2       3413.15       3172.84       107.63 o
  10   2   2       2012.57       1782.31       141.23 o
  11   2   2       4740.94       4884.25       357.55 o
  12   2   2       4132.90       3826.57       204.95 o
  13   2   2        158.80         58.07        68.92 o
  14   2   2       5765.69       5632.56       390.03 o
  15   2   2        267.39        485.52       165.37 o
 -15   3   2       2431.51       2915.07       235.79 o
 -14   3   2       1314.52       1404.78       157.00 o
 -13   3   2       9409.81       9358.20       367.39 o
 -12   3   2       2326.65       2217.87       147.48 o
 -11   3   2       4934.67       4535.39       241.02 o
 -10   3   2      16418.76      16097.67       370.79 o
  -9   3   2       3389.28       3420.76       129.04 o
  -8   3   2         49.06         13.55        30.33 o
  -7   3   2      21253.82      20360.30       424.62 o
  -6   3   2       5677.25       5619.77       144.27 o
  -5   3   2      15494.78      15656.04       301.74 o
  -4   3   2      21894.86      22415.05       407.17 o
  -3   3   2      23922.12      24915.19       448.91 o
  -2   3   2      27451.42      28948.68       510.12 o
  -1   3   2       9008.95       9628.88       255.44 o
   0   3   2      11917.27      12570.23       227.71 o
   1   3   2       8797.04       9418.81       198.40 o
   2   3   2      28109.09      30295.32       511.15 o
   3   3   2      24693.40      26330.57       505.98 o
   4   3   2      22221.82      22967.33       403.82 o
   5   3   2      16093.96      16199.12       297.69 o
   6   3   2       4874.65       4690.03       118.33 o
   7   3   2      20896.39      20083.54       418.44 o
   8   3   2         48.97         91.31        31.70 o
   9   3   2       3549.85       3461.67       121.59 o
  10   3   2      16200.34      15852.87       417.12 o
  11   3   2       4796.85       4569.41       274.49 o
  12   3   2       2046.57       2007.04       188.42 o
  13   3   2       9667.08       9564.97       727.41 o
  14   3   2       1207.78       1239.95       260.16 o
  15   3   2       2288.27       1860.16       251.38 o
 -15   4   2       2940.50       3240.89       253.47 o
 -14   4   2       1397.89       1764.47       177.31 o
 -13   4   2       2213.86       1941.59       175.21 o
 -12   4   2       1219.16       1199.46       115.64 o
 -11   4   2       9130.09       9062.35       285.61 o
 -10   4   2       6340.54       5885.78       182.68 o
  -9   4   2       4944.24       4990.31       158.81 o
  -8   4   2      17231.73      17027.21       379.81 o
  -7   4   2       6392.06       6166.41       168.52 o
  -6   4   2       4077.22       4020.09       110.95 o
  -5   4   2      20060.37      20258.18       374.04 o
  -4   4   2      24607.36      25768.90       462.45 o
  -3   4   2       6351.85       6471.27       173.66 o
  -2   4   2      18441.08      19343.93       339.23 o
  -1   4   2      12642.57      12648.30       277.66 o
   0   4   2      57197.88      62729.48      1156.49 o
   1   4   2      13358.45      13469.27       302.65 o
   2   4   2      17553.45      18048.67       338.08 o
   3   4   2       6012.48       6205.98       143.90 o
   4   4   2      24712.75      25795.93       460.41 o
   5   4   2      19315.78      19861.43       370.07 o
   6   4   2       4034.39       4092.89       127.61 o
   7   4   2       6255.28       6002.35       161.28 o
   8   4   2      17410.95      17325.59       376.01 o
   9   4   2       5304.89       4978.92       208.35 o
  10   4   2       6381.34       6097.00       342.64 o
  11   4   2       8991.75       8652.40       333.67 o
  12   4   2       1256.60       1151.06       211.63 o
  13   4   2       2123.16       2090.13       183.73 o
  14   4   2       1526.80       1550.21       627.06 o
  15   4   2       2925.42       3348.33       329.40 o
 -15   5   2        401.92        605.39       133.88 o
 -14   5   2       3189.21       3458.10       251.54 o
 -13   5   2       2446.90       2677.46       258.49 o
 -12   5   2       1241.25       1270.80       118.69 o
 -11   5   2       5650.17       5612.47       216.72 o
 -10   5   2       4418.84       4355.44       156.58 o
  -9   5   2        525.25        631.26        63.65 o
  -8   5   2       3358.40       3215.42       127.78 o
  -7   5   2       3613.77       3714.22       110.82 o
  -6   5   2      15716.34      15989.94       330.54 o
  -5   5   2      15163.97      15526.38       307.92 o
  -4   5   2       3708.60       3787.44       151.01 o
  -3   5   2      35497.36      37220.91       641.20 o
  -2   5   2       7612.44       7249.03       158.15 o
  -1   5   2      15939.33      15849.23       294.12 o
   0   5   2       6017.35       5869.71       152.60 o
   1   5   2      15705.82      15742.96       296.59 o
   2   5   2       7768.96       7610.69       160.81 o
   3   5   2      34300.64      35923.31       639.88 o
   4   5   2       3097.65       3081.04       117.09 o
   5   5   2      16007.21      16074.83       306.68 o
   6   5   2      15179.24      15046.09       346.78 o
   7   5   2       3237.50       3227.36       104.23 o
   8   5   2       3396.89       3277.23       107.71 o
   9   5   2        406.71        432.12        53.82 o
  10   5   2       4200.66       4082.47       244.76 o
  11   5   2       5602.20       5660.63       338.20 o
  12   5   2       1165.24       1236.34       140.15 o
  13   5   2       2608.63       2286.00       199.79 o
  14   5   2       3205.98       3566.73       423.77 o
  15   5   2        383.06        284.21       142.36 o
 -15   6   2       1350.24       1393.57       179.07 o
 -14   6   2        288.60        398.67       119.37 o
 -13   6   2       2151.67       2191.62       241.98 o
 -12   6   2         96.74        118.14        81.52 o
 -11   6   2        319.62        360.65        74.07 o
 -10   6   2       3452.65       3598.36       154.36 o
  -9   6   2       2505.55       2517.25       125.51 o
  -8   6   2       7836.60       7934.08       191.76 o
  -7   6   2      16082.50      15835.38       318.81 o
  -6   6   2       3455.17       3403.03       108.20 o
  -5   6   2       1847.56       1712.24        78.70 o
  -4   6   2      26129.26      26454.17       476.85 o
  -3   6   2        276.05        318.41        36.33 o
  -2   6   2      39760.88      41024.89       722.93 o
  -1   6   2       3224.75       3038.16       130.53 o
   0   6   2      21578.65      23481.71       426.47 o
   1   6   2       3107.44       3015.88        88.61 o
   2   6   2      40518.98      41918.95       725.94 o
   3   6   2        329.57        292.64        35.55 o
   4   6   2      25428.41      25261.73       474.28 o
   5   6   2       1993.42       1998.90        82.91 o
   6   6   2       3800.57       3627.36       108.28 o
   7   6   2      15699.05      15122.31       312.79 o
   8   6   2       7378.74       7226.00       183.48 o
   9   6   2       2445.18       2353.98       116.01 o
  10   6   2       3436.85       3743.11       418.68 o
  11   6   2        323.48        227.36       110.80 o
  12   6   2         54.72         11.86        84.74 o
  13   6   2       2155.55       1949.67       187.92 o
  14   6   2        347.77        283.81       109.40 o
  15   6   2       1416.27       1224.04       214.17 o
 -14   7   2       3060.02       3473.10       261.23 o
 -13   7   2        427.04        306.43       105.54 o
 -12   7   2       1604.73       1870.13       176.58 o
 -11   7   2       2308.25       2160.32       160.70 o
 -10   7   2       9766.90       9623.31       269.70 o
  -9   7   2        340.50        435.17        55.48 o
  -8   7   2       3467.93       3370.71       128.34 o
  -7   7   2       1649.46       1734.04        90.77 o
  -6   7   2      13669.35      13578.11       284.30 o
  -5   7   2      14200.32      14127.47       296.32 o
  -4   7   2       9231.26       9378.39       212.73 o
  -3   7   2      31607.91      33381.35       597.39 o
  -2   7   2       3879.37       3668.33       105.86 o
  -1   7   2       5610.98       5833.33       139.65 o
   0   7   2        144.67        220.30        31.44 o
   1   7   2       5521.97       5686.86       142.17 o
   2   7   2       4101.03       3908.55       110.64 o
   3   7   2      31587.79      32794.12       597.77 o
   4   7   2       9931.68       9833.72       214.36 o
   5   7   2      14637.94      14743.38       297.52 o
   6   7   2      13821.59      13052.48       280.32 o
   7   7   2       1567.30       1923.49       103.76 o
   8   7   2       3469.82       3569.22       122.33 o
   9   7   2        353.54        364.62        61.43 o
  10   7   2      10027.12      10078.18       448.64 o
  11   7   2       2243.82       2206.73       189.75 o
  12   7   2       1615.41       1904.41       182.69 o
  13   7   2        446.23        495.32       116.13 o
  14   7   2       2937.05       3021.13       415.69 o
 -14   8   2        847.15        793.46       224.63 o
 -13   8   2        701.11        897.26       177.15 o
 -12   8   2        958.33       1137.36       282.66 o
 -11   8   2       7429.14       7634.56       324.02 o
 -10   8   2       2309.54       2485.16       139.59 o
  -9   8   2       8810.90       8902.94       229.35 o
  -8   8   2       1004.84       1037.70        77.65 o
  -7   8   2       5037.82       5051.58       152.16 o
  -6   8   2       3523.34       3547.81       126.19 o
  -5   8   2      15670.84      15481.88       324.89 o
  -4   8   2       2947.60       3013.20       133.42 o
  -3   8   2       3892.16       3630.19       114.55 o
  -2   8   2       7326.04       7225.82       169.79 o
  -1   8   2      11349.31      10828.35       254.09 o
   0   8   2        675.50        778.52        55.06 o
   1   8   2      10830.38      10447.47       230.46 o
   2   8   2       6765.96       6842.60       271.54 o
   3   8   2       3759.55       3505.23       112.51 o
   4   8   2       3062.44       3298.95       134.26 o
   5   8   2      16331.75      15976.10       326.14 o
   6   8   2       3690.95       3823.60       126.91 o
   7   8   2       5321.14       5319.54       153.34 o
   8   8   2        978.45       1025.53        76.49 o
   9   8   2       8710.04       9506.92       294.22 o
  10   8   2       2381.68       2393.24       191.82 o
  11   8   2       7601.75       7414.69       321.67 o
  12   8   2       1045.98       1298.93       190.82 o
  13   8   2        745.40        710.97       137.86 o
  14   8   2        902.09       1218.49       169.47 o
 -13   9   2       1540.75       1751.34       188.08 o
 -12   9   2       2034.65       2498.59       227.26 o
 -11   9   2       1986.62       2041.87       185.89 o
 -10   9   2       7204.68       7289.76       235.02 o
  -9   9   2       4123.94       4166.06       154.71 o
  -8   9   2       1387.95       1466.98        94.69 o
  -7   9   2       3139.30       3184.53       130.49 o
  -6   9   2       5264.48       4819.76       154.68 o
  -5   9   2       4252.75       4154.53       172.97 o
  -4   9   2       5565.93       5608.04       156.01 o
  -3   9   2       5717.82       5906.71       193.41 o
  -2   9   2       5818.24       5720.57       209.00 o
  -1   9   2       2475.68       2231.43       106.69 o
   0   9   2        784.36        858.15        61.27 o
   1   9   2       2537.44       2440.44       104.66 o
   2   9   2       5449.98       5347.69       149.46 o
   3   9   2       5571.80       5443.89       205.38 o
   4   9   2       5856.54       5598.26       157.32 o
   5   9   2       4388.72       4205.23       144.49 o
   6   9   2       5985.82       5990.26       163.68 o
   7   9   2       3295.91       3135.14       128.62 o
   8   9   2       1548.96       1695.55       109.31 o
   9   9   2       4053.73       4155.39       203.06 o
  10   9   2       6963.28       7288.02       314.11 o
  11   9   2       1934.90       1931.77       183.28 o
  12   9   2       2107.93       2271.30       203.87 o
  13   9   2       1654.08       1641.40       185.50 o
 -13  10   2        201.95        224.87       124.50 o
 -12  10   2       1440.11       1579.53       175.97 o
 -11  10   2       1341.72       1454.75       197.75 o
 -10  10   2       2122.64       2339.38       165.94 o
  -9  10   2       6694.92       6725.23       198.23 o
  -8  10   2       5192.09       5277.73       206.99 o
  -7  10   2       3330.09       3257.18       138.61 o
  -6  10   2       1886.17       1974.73       106.90 o
  -5  10   2       1282.87       1480.15       105.95 o
  -4  10   2       2772.73       2874.54       119.95 o
  -3  10   2        680.56        730.73        61.44 o
  -2  10   2       9981.45       9971.74       227.27 o
  -1  10   2      12312.89      11825.77       259.34 o
   0  10   2        356.86        304.43        43.34 o
   1  10   2      11806.01      11233.36       254.64 o
   2  10   2       9778.92       9243.21       226.23 o
   3  10   2        633.67        610.73        60.79 o
   4  10   2       2835.48       2824.65       120.41 o
   5  10   2       1212.39       1326.45        88.43 o
   6  10   2       2004.73       2086.51       108.92 o
   7  10   2       3255.74       3325.33       137.39 o
   8  10   2       4930.35       4911.90       188.19 o
   9  10   2       6537.59       6409.60       246.28 o
  10  10   2       1964.90       2012.03       188.24 o
  11  10   2       1458.66       1531.27       170.63 o
  12  10   2       1536.53       1427.03       171.73 o
  13  10   2        228.72        240.31       123.42 o
 -12  11   2       1840.18       2504.30       223.13 o
 -11  11   2       1798.86       1612.39       177.16 o
 -10  11   2        561.68        533.03       151.55 o
  -9  11   2       1095.36       1269.39       138.84 o
  -8  11   2       2871.97       2943.44       153.50 o
  -7  11   2        167.61        255.32        53.11 o
  -6  11   2       4602.04       4476.99       160.27 o
  -5  11   2        532.15        527.70        63.68 o
  -4  11   2       6788.86       6729.05       187.06 o
  -3  11   2       7975.11       7577.02       196.75 o
  -2  11   2       8564.86       7873.79       225.60 o
  -1  11   2       2435.89       2382.56       106.77 o
   0  11   2      19861.63      19570.86       398.98 o
   1  11   2       2364.43       1934.02       110.81 o
   2  11   2       8295.31       7925.37       185.34 o
   3  11   2       7465.58       7208.09       196.80 o
   4  11   2       7160.60       6879.53       190.06 o
   5  11   2        569.45        637.86        67.12 o
   6  11   2       4610.53       4783.95       158.97 o
   7  11   2        116.36         48.27        44.65 o
   8  11   2       2696.39       2414.02       142.74 o
   9  11   2       1055.74       1116.26       138.17 o
  10  11   2        461.76        517.74       108.95 o
  11  11   2       1898.93       2199.58       204.56 o
  12  11   2       1870.12       2013.84       208.35 o
 -11  12   2        269.76        354.23       146.50 o
 -10  12   2       1977.58       2066.13       165.74 o
  -9  12   2       1589.65       1827.22       150.02 o
  -8  12   2        713.12        898.77        86.14 o
  -7  12   2       5551.08       5692.93       187.06 o
  -6  12   2        717.80        906.80        85.25 o
  -5  12   2       2611.44       2691.68       137.13 o
  -4  12   2        567.73        572.26        63.15 o
  -3  12   2       2071.10       2152.22       113.32 o
  -2  12   2       2188.33       2237.25       111.93 o
  -1  12   2      17909.16      16560.76       358.51 o
   0  12   2        135.49        184.78        43.76 o
   1  12   2      17797.44      16897.99       359.67 o
   2  12   2       2366.98       2270.12       111.99 o
   3  12   2       2184.43       2205.62       116.00 o
   4  12   2        601.25        562.71        63.18 o
   5  12   2       2764.66       2917.97       136.45 o
   6  12   2        718.75        821.98       115.90 o
   7  12   2       5640.83       5804.48       209.03 o
   8  12   2        733.75        825.45       106.04 o
   9  12   2       1466.41       1527.70       165.14 o
  10  12   2       2015.91       2126.91       199.36 o
  11  12   2        288.72        534.84       126.48 o
 -10  13   2        300.88        452.56       179.77 o
  -9  13   2       1773.51       1982.37       191.73 o
  -8  13   2        349.78        393.00        80.28 o
  -7  13   2       4160.85       4218.22       324.42 o
  -6  13   2        998.47       1297.49       122.93 o
  -5  13   2        877.25        932.82        94.94 o
  -4  13   2       6498.75       6209.91       217.66 o
  -3  13   2        536.12        542.98        74.87 o
  -2  13   2        805.52        854.96        73.83 o
  -1  13   2        299.81        291.76        51.24 o
   0  13   2       4413.23       4260.29       152.53 o
   1  13   2        305.84        274.87        49.81 o
   2  13   2        888.24        932.70        77.16 o
   3  13   2        594.36        598.10        65.51 o
   4  13   2       6525.52       6349.16       194.93 o
   5  13   2        896.47        860.96        85.06 o
   6  13   2       1105.48       1184.95        96.75 o
   7  13   2       4221.28       4486.62       197.94 o
   8  13   2        339.47        434.52        96.20 o
   9  13   2       1687.91       1592.77       148.84 o
  10  13   2        259.25        328.93       114.66 o
  -9  14   2       1436.57       1257.37       216.92 o
  -8  14   2       3387.38       3666.27       259.94 o
  -7  14   2        102.77        104.79        73.78 o
  -6  14   2       4248.97       4148.92       270.76 o
  -5  14   2       3213.60       3273.18       261.83 o
  -4  14   2         17.12         68.13        71.09 o
  -3  14   2       3337.76       2937.76       162.08 o
  -2  14   2        516.48        544.04        74.66 o
  -1  14   2        533.04        660.66        80.51 o
   0  14   2        134.45        127.59        56.66 o
   1  14   2        599.93        625.48        79.85 o
   2  14   2        462.55        540.15        77.08 o
   3  14   2       3357.25       3454.14       172.23 o
   4  14   2         23.13          0.52        45.62 o
   5  14   2       3185.50       3181.21       153.52 o
   6  14   2       4182.20       4356.52       269.56 o
   7  14   2        150.37        303.94        73.06 o
   8  14   2       3346.40       3635.19       219.89 o
   9  14   2       1327.37       1494.96       152.31 o
  -8  15   2        277.23        455.85       129.89 o
  -7  15   2       1555.17       1688.88       158.87 o
  -6  15   2       2175.95       2442.95       189.24 o
  -5  15   2       2779.47       3053.70       220.10 o
  -4  15   2       4996.92       4950.86       216.36 o
  -3  15   2        432.22        612.89        82.95 o
  -2  15   2         94.36        247.15        64.70 o
  -1  15   2        225.73        295.28        73.13 o
   0  15   2        535.92        678.19        84.85 o
   1  15   2        198.96        211.43        63.07 o
   2  15   2        121.08        112.31        97.29 o
   3  15   2        410.62        388.54        77.79 o
   4  15   2       5090.84       5451.90       222.19 o
   5  15   2       2776.54       2833.84       169.65 o
   6  15   2       1921.18       1987.89       169.99 o
   7  15   2       1478.42       1530.10       150.78 o
   8  15   2        239.99        468.72       124.83 o
  -6  16   2       1311.77       1206.26       145.63 o
  -5  16   2       2803.12       2926.47       208.78 o
  -4  16   2       2800.51       2848.09       205.73 o
  -3  16   2       1276.50       1651.55       154.02 o
  -2  16   2       1334.65       1565.85       152.49 o
  -1  16   2       1566.17       1597.48       151.17 o
   0  16   2        289.68        153.85       105.08 o
   1  16   2       1410.23       1353.42       142.18 o
   2  16   2       1276.88       1305.46       220.56 o
   3  16   2       1163.94       1169.24       143.99 o
   4  16   2       2770.59       2946.43       203.80 o
   5  16   2       2757.95       2712.08       408.30 o
   6  16   2       1392.83       1339.81       218.09 o
  -4  17   2       1834.48       1890.40       176.05 o
  -3  17   2       3786.05       3635.78       241.25 o
  -2  17   2        797.57        753.60       124.23 o
  -1  17   2        967.38       1073.52       139.00 o
   0  17   2        845.04        843.83       128.43 o
   1  17   2        980.72        851.43       131.78 o
   2  17   2        877.91       1157.46       141.08 o
   3  17   2       3758.93       3474.53       232.87 o
   4  17   2       1714.22       1438.23       212.59 o
   1   0   3       1817.74       1723.60        46.16 o
   2   0   3         46.80         47.25        11.87 o
   3   0   3      28039.97      29419.33       553.09 o
   4   0   3       2667.39       2294.04        71.45 o
   5   0   3         41.05          2.54        22.07 o
   6   0   3      25464.55      26411.94       523.06 o
   7   0   3       1801.19       1848.22        86.01 o
   8   0   3      12037.29      11479.23       266.82 o
   9   0   3      32418.07      31789.16       715.22 o
  10   0   3         41.03          2.08        31.84 o
  11   0   3       5476.92       5373.51       316.46 o
  12   0   3       6895.33       6584.22       286.54 o
  13   0   3        483.50        437.73       104.16 o
  14   0   3       6828.53       6490.25       320.52 o
  15   0   3         35.69        124.08       114.91 o
  16   0   3       1340.98       1201.85       208.76 o
 -16   1   3         30.27        217.45       135.17 o
 -15   1   3       3159.83       3339.87       310.24 o
 -14   1   3        866.69       1007.33       209.43 o
 -13   1   3       3777.91       3091.69       217.57 o
 -12   1   3       8740.32       7896.00       320.65 o
 -11   1   3       2941.36       2911.02       228.12 o
 -10   1   3       3810.06       3629.90       121.19 o
  -9   1   3       4228.68       4001.41       125.03 o
  -8   1   3       5011.44       5081.39       205.89 o
  -7   1   3       9959.69      10359.41       233.69 o
  -6   1   3       6642.38       6911.43       156.65 o
  -5   1   3      22628.52      22947.51       443.46 o
  -4   1   3      18942.45      19947.27       462.91 o
  -3   1   3       7143.20       7308.05       222.74 o
  -2   1   3      42415.06      46268.79       989.04 o
  -1   1   3       1519.23       1657.63        50.75 o
   0   1   3       4297.85       4178.46       101.85 o
   1   1   3       2120.03       2177.78        49.06 o
   2   1   3      42534.12      45283.94       785.68 o
   3   1   3       7309.94       6991.72       137.39 o
   4   1   3      18192.22      18481.73       373.64 o
   5   1   3      21721.99      21740.37       442.63 o
   6   1   3       6758.08       6821.31       179.64 o
   7   1   3       9880.81       9771.93       319.39 o
   8   1   3       4535.26       4456.30       187.08 o
   9   1   3       4278.05       3874.17       147.73 o
  10   1   3       3680.96       3454.71       144.36 o
  11   1   3       2863.19       2627.05       170.21 o
  12   1   3       8726.10       8449.96       618.31 o
  13   1   3       3690.70       3557.11       232.57 o
  14   1   3        876.96        757.38       131.96 o
  15   1   3       3371.82       3558.54       329.37 o
  16   1   3         17.05         -3.67       143.06 o
 -15   2   3       1888.58       1728.85       191.12 o
 -14   2   3        704.03        598.01       118.88 o
 -13   2   3        196.93        175.42        84.24 o
 -12   2   3       2225.23       2055.64       172.35 o
 -11   2   3       4222.41       4014.00       263.91 o
 -10   2   3       3138.88       3105.28       116.29 o
  -9   2   3       7892.62       8005.90       187.86 o
  -8   2   3       5416.03       5339.94       158.50 o
  -7   2   3      17623.96      17096.07       371.10 o
  -6   2   3      29218.94      30253.28       591.03 o
  -5   2   3       1231.16       1210.32        64.47 o
  -4   2   3      17647.73      17282.30       349.50 o
  -3   2   3      16089.38      17260.23       308.81 o
  -2   2   3       8994.68       9947.73       184.95 o
  -1   2   3      38285.60      42542.93       763.32 o
   0   2   3      24830.30      26758.61       501.44 o
   1   2   3      37610.04      40515.00       695.58 o
   2   2   3       9054.02       9797.11       208.17 o
   3   2   3      15649.89      16901.64       301.92 o
   4   2   3      17492.05      17219.90       408.08 o
   5   2   3       1501.90       1538.05        59.72 o
   6   2   3      28421.00      29460.62       580.00 o
   7   2   3      17727.73      17519.77       413.19 o
   8   2   3       5418.59       5503.13       168.13 o
   9   2   3       7194.47       6791.57       218.30 o
  10   2   3       3163.20       3113.53       137.13 o
  11   2   3       4161.01       4084.63       303.88 o
  12   2   3       2178.45       2255.92       173.12 o
  13   2   3        211.50        219.45        87.19 o
  14   2   3        795.96        718.01       201.46 o
  15   2   3       1891.04       1924.06       327.81 o
 -15   3   3       1357.53       2003.32       203.45 o
 -14   3   3       5052.21       5591.22       290.51 o
 -13   3   3        715.38        648.30       144.95 o
 -12   3   3        517.26        668.84        87.67 o
 -11   3   3        494.87        524.18        79.67 o
 -10   3   3       3623.68       3460.72       134.05 o
  -9   3   3       3805.45       3646.31       136.18 o
  -8   3   3       4519.97       4144.94       136.53 o
  -7   3   3         48.40         87.60        51.49 o
  -6   3   3      36067.44      36802.17       710.23 o
  -5   3   3      16588.25      16251.67       330.37 o
  -4   3   3      56460.26      61412.30      1054.30 o
  -3   3   3      12109.20      12157.07       233.85 o
  -2   3   3      32114.25      34262.12       586.47 o
  -1   3   3       7570.90       8061.23       156.02 o
   0   3   3      27427.15      29741.55       509.87 o
   1   3   3       7910.65       8250.92       159.27 o
   2   3   3      32095.28      34199.07       585.91 o
   3   3   3      12489.36      12638.25       325.91 o
   4   3   3      58023.30      63118.88      1049.96 o
   5   3   3      15649.71      15082.48       289.10 o
   6   3   3      35714.03      35999.17       634.67 o
   7   3   3         69.42         78.96        27.24 o
   8   3   3       4697.14       4421.99       132.64 o
   9   3   3       3922.30       3860.78       187.11 o
  10   3   3       3428.51       3522.45       199.38 o
  11   3   3        562.74        496.82       233.97 o
  12   3   3        601.27        869.57       118.11 o
  13   3   3        667.87        793.10       119.60 o
  14   3   3       4922.47       4213.95       393.35 o
  15   3   3       1478.74       1472.75       229.06 o
 -15   4   3       1607.77       1990.55       200.12 o
 -14   4   3        128.35         22.61        86.73 o
 -13   4   3       2626.36       2826.97       215.01 o
 -12   4   3         64.95         98.20        59.20 o
 -11   4   3       3615.37       3424.52       180.50 o
 -10   4   3       1548.08       1476.65        97.02 o
  -9   4   3       6323.95       6278.54       184.27 o
  -8   4   3       3485.70       3367.02       126.20 o
  -7   4   3      39235.22      39346.48       790.50 o
  -6   4   3        712.49        783.36        53.63 o
  -5   4   3       6543.02       6955.68       156.35 o
  -4   4   3       8764.79       8382.43       179.95 o
  -3   4   3      43959.38      45360.78       799.65 o
  -2   4   3       5724.48       6113.27       133.80 o
  -1   4   3      28823.60      30581.23       515.62 o
   0   4   3      21773.82      21860.63       424.30 o
   1   4   3      28068.57      28816.46       517.58 o
   2   4   3       6221.61       6486.60       149.36 o
   3   4   3      45376.41      48100.99       801.00 o
   4   4   3       8801.80       8751.30       177.78 o
   5   4   3       6228.00       6635.00       188.93 o
   6   4   3        811.22        856.93        48.77 o
   7   4   3      40425.00      41033.30       710.85 o
   8   4   3       3665.89       3527.88       120.87 o
   9   4   3       6178.34       5908.58       172.43 o
  10   4   3       1563.94       1593.20       152.44 o
  11   4   3       3803.86       4423.43       226.10 o
  12   4   3         70.00        127.49        78.39 o
  13   4   3       2672.24       2843.04       214.49 o
  14   4   3         94.09       -106.27       106.66 o
  15   4   3       1589.88       1692.22       243.07 o
 -15   5   3        470.21        531.78       206.21 o
 -14   5   3       3056.11       3394.89       249.25 o
 -13   5   3        266.59        410.21       126.43 o
 -12   5   3       3681.63       3664.98       301.20 o
 -11   5   3       3749.04       4155.01       194.78 o
 -10   5   3       9139.39       9246.43       247.35 o
  -9   5   3       1596.75       1605.57       100.15 o
  -8   5   3       5663.39       5546.44       171.49 o
  -7   5   3       5663.45       5492.38       147.35 o
  -6   5   3      11779.91      11513.62       243.74 o
  -5   5   3        922.66        912.26        56.31 o
  -4   5   3      29930.35      30015.50       534.09 o
  -3   5   3       6735.90       7029.28       167.11 o
  -2   5   3       6135.25       6093.53       135.91 o
  -1   5   3      17941.14      18514.78       333.94 o
   0   5   3       5734.53       5919.99       131.35 o
   1   5   3      17774.56      17945.79       337.44 o
   2   5   3       6211.92       5938.87       136.52 o
   3   5   3       6633.86       6671.74       151.88 o
   4   5   3      29367.47      29409.64       531.48 o
   5   5   3        908.88        914.94        52.58 o
   6   5   3      12073.40      11558.11       238.66 o
   7   5   3       5893.27       5725.86       142.19 o
   8   5   3       5861.80       5874.68       148.36 o
   9   5   3       1644.14       1631.04       100.39 o
  10   5   3       8623.24       8128.43       423.53 o
  11   5   3       3782.35       3857.10       230.99 o
  12   5   3       3922.08       3859.56       235.56 o
  13   5   3        253.86        359.88        96.88 o
  14   5   3       2997.05       3078.57       371.83 o
  15   5   3        448.87        628.93       370.42 o
 -15   6   3        959.04       1212.97       178.34 o
 -14   6   3       1667.78       1728.10       189.22 o
 -13   6   3       1044.30       1252.41       150.82 o
 -12   6   3        677.55        889.67       104.67 o
 -11   6   3       5083.77       4954.19       295.76 o
 -10   6   3       7028.67       7202.99       217.20 o
  -9   6   3      13617.14      13700.54       535.83 o
  -8   6   3       3375.26       3142.25       120.84 o
  -7   6   3       3396.04       3456.34       119.50 o
  -6   6   3       3446.90       3349.02       108.79 o
  -5   6   3       1280.02       1141.66        65.85 o
  -4   6   3       9870.17      10055.34       231.13 o
  -3   6   3      16773.74      17682.39       332.44 o
  -2   6   3       1994.64       2069.95        85.80 o
  -1   6   3      23857.02      25079.82       445.60 o
   0   6   3      35056.13      34285.06       603.88 o
   1   6   3      23232.88      24153.75       448.74 o
   2   6   3       1972.18       2010.07       100.07 o
   3   6   3      16783.67      16856.45       330.96 o
   4   6   3       9826.87       9708.46       210.59 o
   5   6   3       1187.52       1133.81        63.98 o
   6   6   3       3246.34       3373.71       105.15 o
   7   6   3       3627.24       3639.55       114.05 o
   8   6   3       3403.41       3439.98       113.35 o
   9   6   3      12631.24      12084.59       386.29 o
  10   6   3       7144.04       7061.35       292.21 o
  11   6   3       5274.16       5884.48       270.16 o
  12   6   3        628.51        674.76       115.80 o
  13   6   3       1002.48       1052.18       147.57 o
  14   6   3       1685.51       1986.48       202.47 o
  15   6   3        946.89       1156.01       211.37 o
 -14   7   3         86.54        206.52       103.93 o
 -13   7   3       1471.34       1520.25       227.45 o
 -12   7   3       7133.78       7213.27       318.88 o
 -11   7   3       2556.67       2648.69       163.46 o
 -10   7   3       6640.85       6599.49       207.58 o
  -9   7   3       3110.27       3071.15       157.37 o
  -8   7   3      10861.34      10588.61       246.84 o
  -7   7   3       5428.62       5321.26       151.90 o
  -6   7   3        542.35        534.96        52.93 o
  -5   7   3       3331.29       3322.00       183.55 o
  -4   7   3       4695.83       4638.29       129.45 o
  -3   7   3      18386.78      19294.02       361.05 o
  -2   7   3      17146.10      17200.92       330.15 o
  -1   7   3      17875.53      17541.15       339.88 o
   0   7   3       4982.17       4729.74       150.15 o
   1   7   3      18005.02      18150.70       346.50 o
   2   7   3      16606.29      16824.90       332.44 o
   3   7   3      17939.48      17951.25       400.10 o
   4   7   3       4755.81       4718.33       129.50 o
   5   7   3       3458.35       3742.66       155.13 o
   6   7   3        610.94        632.66        54.22 o
   7   7   3       5501.29       5169.32       146.16 o
   8   7   3      10351.44      10493.25       240.66 o
   9   7   3       3208.06       3061.00       161.40 o
  10   7   3       6461.08       6192.28       277.21 o
  11   7   3       2557.95       2476.18       196.58 o
  12   7   3       7227.86       7488.18       329.09 o
  13   7   3       1565.21       1859.67       185.28 o
  14   7   3         81.95         96.10       109.13 o
 -14   8   3        736.82        753.68       153.29 o
 -13   8   3       2169.23       2241.62       210.33 o
 -12   8   3        582.89        585.60       115.61 o
 -11   8   3       4103.94       4223.42       186.44 o
 -10   8   3       1023.04       1092.76       104.09 o
  -9   8   3       7725.99       7683.61       207.85 o
  -8   8   3       2379.28       2340.60       111.80 o
  -7   8   3       2835.74       2681.27       117.70 o
  -6   8   3       4441.47       4532.25       138.62 o
  -5   8   3       3252.29       3052.56       114.75 o
  -4   8   3       5661.51       5597.06       150.98 o
  -3   8   3      11491.31      11536.76       246.45 o
  -2   8   3       6698.86       6454.48       155.95 o
  -1   8   3      14448.09      13933.10       314.58 o
   0   8   3      13949.99      13697.31       280.02 o
   1   8   3      14288.63      14013.92       288.71 o
   2   8   3       6486.07       5978.09       207.34 o
   3   8   3      11144.80      11246.30       247.05 o
   4   8   3       5776.39       5686.51       184.87 o
   5   8   3       3378.07       3100.98       115.87 o
   6   8   3       4721.19       4624.88       183.80 o
   7   8   3       2853.45       2812.37       113.12 o
   8   8   3       2222.77       2263.82       105.37 o
   9   8   3       7538.62       7830.40       263.49 o
  10   8   3       1000.80       1060.38       141.05 o
  11   8   3       4413.90       4634.29       268.48 o
  12   8   3        624.06        592.41       121.91 o
  13   8   3       2179.51       2354.03       227.66 o
  14   8   3        791.79       1018.70       159.71 o
 -13   9   3       3022.31       3271.05       252.26 o
 -12   9   3       2105.27       2557.09       211.43 o
 -11   9   3        408.77        415.34       100.78 o
 -10   9   3        407.82        524.50        78.38 o
  -9   9   3       1267.82       1228.13       123.75 o
  -8   9   3       1254.31       1411.01        92.42 o
  -7   9   3       1244.00       1240.45        86.75 o
  -6   9   3       2503.18       2449.46       114.19 o
  -5   9   3      29100.98      29038.93       557.51 o
  -4   9   3         64.80         78.41        41.08 o
  -3   9   3      11518.65      11141.64       246.63 o
  -2   9   3       6208.65       6231.86       206.16 o
  -1   9   3       3508.25       3393.01       123.94 o
   0   9   3       2851.87       2706.81       101.85 o
   1   9   3       3355.91       3068.44       100.50 o
   2   9   3       5962.15       5562.78       155.79 o
   3   9   3      11434.36      10978.37       249.14 o
   4   9   3        100.59         65.90        36.86 o
   5   9   3      30241.65      29718.60       559.33 o
   6   9   3       2724.41       2774.45       127.53 o
   7   9   3       1368.52       1294.80        86.70 o
   8   9   3       1236.98       1249.11       109.17 o
   9   9   3       1117.96       1265.64       117.50 o
  10   9   3        356.80        329.52        97.34 o
  11   9   3        390.99        345.74       108.65 o
  12   9   3       2143.39       2136.98       348.21 o
  13   9   3       3226.38       3330.18       260.12 o
 -13  10   3         22.71         53.90       115.48 o
 -12  10   3       2387.67       2457.94       216.70 o
 -11  10   3        722.56        665.18       122.43 o
 -10  10   3         95.10        199.42        68.87 o
  -9  10   3         95.07        122.43        52.91 o
  -8  10   3       6526.19       6632.00       212.44 o
  -7  10   3        123.71        173.94        49.19 o
  -6  10   3      20927.39      20745.40       429.40 o
  -5  10   3       1561.91       1593.77        92.89 o
  -4  10   3       6857.61       6837.04       189.10 o
  -3  10   3       3304.93       3373.38       121.18 o
  -2  10   3       7122.24       6786.91       177.05 o
  -1  10   3       1260.21       1216.10        81.33 o
   0  10   3         85.70         94.18        32.32 o
   1  10   3       1271.31       1206.84        74.68 o
   2  10   3       7021.07       6964.23       183.30 o
   3  10   3       3121.53       3165.44       152.11 o
   4  10   3       7858.59       7924.79       199.04 o
   5  10   3       1171.96       1138.08        82.78 o
   6  10   3      21009.73      21113.71       429.34 o
   7  10   3        207.16         48.40        42.07 o
   8  10   3       6332.48       6556.72       242.39 o
   9  10   3        123.28          2.68        66.83 o
  10  10   3         86.11        119.06        87.70 o
  11  10   3        705.15        669.54       178.38 o
  12  10   3       2561.38       2870.27       232.03 o
  13  10   3         15.08        175.29       252.79 o
 -12  11   3        153.10        485.42       164.45 o
 -11  11   3       1282.49       1348.90       138.69 o
 -10  11   3        955.27       1072.75       122.54 o
  -9  11   3       1332.35       1418.47       105.38 o
  -8  11   3        527.27        594.69        73.30 o
  -7  11   3       4014.59       4303.59       160.76 o
  -6  11   3        422.10        461.35        64.34 o
  -5  11   3      10976.42      10980.35       266.82 o
  -4  11   3       4386.10       4510.04       213.45 o
  -3  11   3       1922.50       1969.79       100.51 o
  -2  11   3       3248.87       3264.53       140.13 o
  -1  11   3         71.47         96.17        66.00 o
   0  11   3          1.58        -21.08        31.40 o
   1  11   3         76.88        108.04        37.69 o
   2  11   3       3077.16       3110.99       112.85 o
   3  11   3       1751.63       1802.42       119.26 o
   4  11   3       4120.85       3989.69       149.08 o
   5  11   3      11773.26      11387.37       271.22 o
   6  11   3        468.10        461.83        63.24 o
   7  11   3       3833.60       3841.58       174.06 o
   8  11   3        498.76        731.68        96.24 o
   9  11   3       1270.77       1526.01       135.05 o
  10  11   3        979.34        907.26       133.36 o
  11  11   3       1243.17       1420.59       173.14 o
  12  11   3        156.59        299.48       122.52 o
 -11  12   3         38.45         77.10       105.01 o
 -10  12   3       1418.56       1711.82       182.00 o
  -9  12   3       1064.23       1177.91       131.66 o
  -8  12   3       2586.81       2903.28       193.87 o
  -7  12   3       3601.55       3871.17       179.53 o
  -6  12   3       2578.27       2742.22       133.07 o
  -5  12   3        648.44        652.89        70.48 o
  -4  12   3       3168.91       3269.17       137.75 o
  -3  12   3      12165.58      11445.76       268.44 o
  -2  12   3       1599.13       1769.29       101.63 o
  -1  12   3       1270.49       1223.03        82.99 o
   0  12   3       1993.54       1987.12       104.29 o
   1  12   3       1024.98        886.52        72.05 o
   2  12   3       1412.01       1374.62        97.72 o
   3  12   3      11722.17      10930.99       270.44 o
   4  12   3       3080.35       3264.72       142.41 o
   5  12   3        699.96        695.03        72.07 o
   6  12   3       2613.50       2601.83       144.51 o
   7  12   3       3391.96       3346.52       170.11 o
   8  12   3       2491.20       2582.34       176.04 o
   9  12   3        998.13       1066.24       122.01 o
  10  12   3       1364.28       1687.35       180.20 o
  11  12   3         46.58        -22.13       113.03 o
 -10  13   3        291.71        252.57       149.15 o
  -9  13   3        343.43        252.87       262.97 o
  -8  13   3       2237.80       2413.80       177.47 o
  -7  13   3       2609.00       2811.72       185.66 o
  -6  13   3       1760.18       1496.76       138.12 o
  -5  13   3       1540.66       1649.10       139.14 o
  -4  13   3       1114.55       1139.40       117.68 o
  -3  13   3       5767.94       5363.37       235.09 o
  -2  13   3       1931.66       1878.93       124.21 o
  -1  13   3       2397.23       2359.14       136.86 o
   0  13   3       5280.29       5239.14       192.60 o
   1  13   3       2609.37       2503.65       140.84 o
   2  13   3       1793.77       1711.38       118.32 o
   3  13   3       5532.55       5213.25       176.17 o
   4  13   3       1139.26       1391.33        99.55 o
   5  13   3       1474.05       1295.22        97.63 o
   6  13   3       1753.43       1615.81       124.02 o
   7  13   3       2515.14       2607.66       156.73 o
   8  13   3       2224.09       2496.02       177.83 o
   9  13   3        393.44        524.12       109.81 o
  10  13   3        285.50        224.62       122.13 o
  -9  14   3       1064.67        909.24       193.16 o
  -8  14   3        640.45        734.31       130.93 o
  -7  14   3       1638.33       1721.45       153.10 o
  -6  14   3        333.69        335.83        92.22 o
  -5  14   3        195.65        176.92        68.87 o
  -4  14   3       1762.14       1641.63       158.14 o
  -3  14   3        208.68        186.79        56.95 o
  -2  14   3       2172.77       1984.40       133.96 o
  -1  14   3       7579.64       6930.34       232.77 o
   0  14   3       7551.56       6908.75       230.43 o
   1  14   3       7463.29       6855.75       228.81 o
   2  14   3       2113.15       1914.28       131.57 o
   3  14   3        230.15        329.45        64.01 o
   4  14   3       1659.03       1623.64       111.26 o
   5  14   3        198.21        199.71        59.25 o
   6  14   3        330.52        347.44        77.20 o
   7  14   3       1637.26       1830.54       135.29 o
   8  14   3        598.76        805.29       154.74 o
   9  14   3       1109.87        921.62       209.07 o
  -8  15   3       2445.41       2805.93       524.93 o
  -7  15   3        188.95         55.68        83.83 o
  -6  15   3       1558.68       1820.16       160.10 o
  -5  15   3       1255.70       1346.46       142.37 o
  -4  15   3       1103.19       1157.51       109.52 o
  -3  15   3       2843.74       2708.42       160.55 o
  -2  15   3       2525.36       2314.76       153.00 o
  -1  15   3        302.27        397.72        75.31 o
   0  15   3       8914.39       8648.44       272.29 o
   1  15   3        276.01        276.87        87.46 o
   2  15   3       2816.47       2848.13       162.44 o
   3  15   3       2866.70       3099.33       172.89 o
   4  15   3       1154.56       1325.40       115.26 o
   5  15   3       1233.86       1393.50       121.01 o
   6  15   3       1516.69       1783.39       140.46 o
   7  15   3        211.53        546.43        93.74 o
   8  15   3       2606.27       2854.95       206.63 o
  -6  16   3       1083.78       1279.04       154.48 o
  -5  16   3        100.17         94.16        89.28 o
  -4  16   3       1121.07       1107.00       151.75 o
  -3  16   3       2150.54       2440.31       193.57 o
  -2  16   3       2003.63       2247.07       177.01 o
  -1  16   3       2452.84       2257.82       152.28 o
   0  16   3         20.56         42.34        58.58 o
   1  16   3       2648.35       2755.85       194.91 o
   2  16   3       2070.78       1978.87       146.73 o
   3  16   3       2115.58       2229.59       152.44 o
   4  16   3       1114.00       1072.35       129.85 o
   5  16   3        134.72         21.51        80.20 o
   6  16   3        916.09       1159.10       141.55 o
  -3  17   3        323.43        391.64       115.94 o
  -2  17   3        496.78        605.55       121.68 o
  -1  17   3        544.10        629.46       113.77 o
   0  17   3       1006.50        955.96       139.40 o
   1  17   3        590.76        732.37       124.27 o
   2  17   3        492.97        365.78       148.02 o
   3  17   3        334.55        323.03       100.92 o
   0   0   4      17729.37      19012.65       564.02 o
   1   0   4       2790.04       2952.09        78.63 o
   2   0   4      23433.79      25318.47       625.10 o
   3   0   4      26122.81      27265.71       580.12 o
   4   0   4       8262.76       8398.06       184.63 o
   5   0   4        846.43        877.90        50.71 o
   6   0   4      24140.86      22514.83       453.81 o
   7   0   4         35.58         24.09        22.83 o
   8   0   4       9130.91       9104.35       223.26 o
   9   0   4       3613.27       3479.77       125.56 o
  10   0   4        485.53        577.27        89.06 o
  11   0   4      22362.56      21516.97       543.80 o
  12   0   4       2806.91       2897.38       257.52 o
  13   0   4        276.82        293.70        91.65 o
  14   0   4        393.58        375.70       107.75 o
  15   0   4        636.52        498.06       122.61 o
 -15   1   4       2378.08       2521.39       277.28 o
 -14   1   4       1341.50       1211.26       150.66 o
 -13   1   4       1425.53       1543.98       152.60 o
 -12   1   4       3456.50       3205.43       212.00 o
 -11   1   4       1462.64       1502.35       159.65 o
 -10   1   4      10948.78      10603.12       245.65 o
  -9   1   4        516.98        531.81        75.43 o
  -8   1   4      14353.87      14212.07       363.69 o
  -7   1   4        577.63        531.16        51.29 o
  -6   1   4       4329.98       4472.86       129.26 o
  -5   1   4      27465.36      27503.66       538.31 o
  -4   1   4       7930.17       8323.86       186.68 o
  -3   1   4      19433.44      19958.79       342.19 o
  -2   1   4      30960.75      32763.91       728.06 o
  -1   1   4        849.75        783.85        30.22 o
   0   1   4        860.07        902.47        25.54 o
   1   1   4        910.26        859.26        28.43 o
   2   1   4      33800.46      36775.86       595.01 o
   3   1   4      19030.13      18952.60       339.56 o
   4   1   4       8028.45       8298.03       180.67 o
   5   1   4      28038.37      27862.71       535.90 o
   6   1   4       4531.02       4490.50       143.82 o
   7   1   4        583.59        508.81        51.12 o
   8   1   4      14544.46      13849.22       604.00 o
   9   1   4        563.02        483.89        58.75 o
  10   1   4      11543.60      11010.21       300.56 o
  11   1   4       1479.22       1527.15       134.55 o
  12   1   4       3061.94       2744.05       337.51 o
  13   1   4       1357.82       1155.58       218.97 o
  14   1   4       1395.16       1426.86       181.99 o
  15   1   4       2261.66       2371.60       272.63 o
 -15   2   4       1039.52        950.44       150.93 o
 -14   2   4        166.74         94.24        79.75 o
 -13   2   4       2567.18       2695.04       268.64 o
 -12   2   4         39.16         44.05        55.03 o
 -11   2   4       4312.78       4149.31       191.17 o
 -10   2   4      13951.06      13459.49       296.86 o
  -9   2   4      11907.32      11595.57       256.97 o
  -8   2   4       8980.45       8994.79       202.26 o
  -7   2   4      10495.60      10241.79       219.96 o
  -6   2   4      10461.53      10565.14       247.57 o
  -5   2   4       1642.66       1703.60        75.15 o
  -4   2   4      26166.35      27333.59       548.35 o
  -3   2   4       3154.53       3003.43        77.02 o
  -2   2   4      65014.11      71571.05      1063.05 o
  -1   2   4      16221.71      16591.46       291.95 o
   0   2   4      53469.94      57498.05      1053.77 o
   1   2   4      16380.30      16701.25       322.67 o
   2   2   4      62047.78      65205.90      1141.82 o
   3   2   4       3734.31       3438.13        75.06 o
   4   2   4      27292.66      29011.45       489.58 o
   5   2   4       1648.55       1611.40        51.01 o
   6   2   4      10640.74      10916.90       234.90 o
   7   2   4      10722.85      10177.27       260.15 o
   8   2   4       8951.22       8480.29       285.16 o
   9   2   4      12676.01      11911.31       313.97 o
  10   2   4      14099.44      14197.46       366.64 o
  11   2   4       4336.18       4055.63       342.16 o
  12   2   4         44.98         24.14        70.58 o
  13   2   4       2622.44       2433.64       433.26 o
  14   2   4        185.60        184.01       106.53 o
  15   2   4       1069.35        978.01       207.50 o
 -15   3   4        862.73       1024.05       144.78 o
 -14   3   4        501.72        372.40       104.24 o
 -13   3   4       3003.77       2900.54       178.46 o
 -12   3   4       2701.61       2671.55       164.67 o
 -11   3   4      16147.84      16008.28       428.62 o
 -10   3   4       1453.73       1314.00        92.89 o
  -9   3   4       1385.88       1305.74        88.17 o
  -8   3   4       4698.62       4770.80       152.51 o
  -7   3   4      10202.58       9801.42       236.79 o
  -6   3   4        884.98        671.18        75.01 o
  -5   3   4      13027.63      12990.77       287.62 o
  -4   3   4       4638.33       4772.83       114.31 o
  -3   3   4      48197.34      50347.41       856.48 o
  -2   3   4      26128.68      27555.56       486.94 o
  -1   3   4      17011.74      18080.73       346.07 o
   0   3   4       7510.71       7940.96       153.80 o
   1   3   4      17426.88      17728.59       351.69 o
   2   3   4      26663.35      28593.07       487.24 o
   3   3   4      47658.22      50379.73       852.32 o
   4   3   4       4552.78       4592.94       117.33 o
   5   3   4      13453.22      13476.44       252.58 o
   6   3   4        869.51        687.97        39.41 o
   7   3   4       9794.58       9475.81       223.77 o
   8   3   4       5163.26       5325.16       180.21 o
   9   3   4       1413.06       1386.17       158.06 o
  10   3   4       1641.27       1443.56       101.71 o
  11   3   4      15852.24      14752.39       486.50 o
  12   3   4       2594.09       2778.69       266.28 o
  13   3   4       3106.48       3543.36       306.92 o
  14   3   4        501.80        359.67       118.08 o
  15   3   4        863.81        839.20       272.02 o
 -15   4   4        190.30         78.55       109.21 o
 -14   4   4       2846.43       2857.62       328.41 o
 -13   4   4         77.07          6.80        67.02 o
 -12   4   4       3638.37       3653.44       192.29 o
 -11   4   4       1605.50       1472.64       100.09 o
 -10   4   4      19735.43      19031.75       429.72 o
  -9   4   4       1764.92       1845.66       103.87 o
  -8   4   4       8715.69       8098.25       219.42 o
  -7   4   4       2852.77       2908.87       111.25 o
  -6   4   4       7543.25       7261.34       187.87 o
  -5   4   4       9675.67       8854.23       192.28 o
  -4   4   4      17135.33      17303.49       325.23 o
  -3   4   4      14669.20      15304.71       283.48 o
  -2   4   4      25541.22      27135.05       464.78 o
  -1   4   4      18129.53      19467.78       347.54 o
   0   4   4      83372.92      89011.95      1485.71 o
   1   4   4      18493.35      19491.21       352.64 o
   2   4   4      24628.36      25516.15       464.15 o
   3   4   4      13914.54      14679.32       280.29 o
   4   4   4      17416.49      17210.76       320.64 o
   5   4   4       9562.58       8957.48       185.32 o
   6   4   4       7318.59       7281.50       161.10 o
   7   4   4       2738.74       2659.96       106.75 o
   8   4   4       8717.56       8767.33       213.85 o
   9   4   4       1918.68       1951.85       113.83 o
  10   4   4      19421.17      18346.53       713.70 o
  11   4   4       1465.78       1354.74       169.70 o
  12   4   4       3579.33       3666.03       268.44 o
  13   4   4         93.86         61.48       102.54 o
  14   4   4       2852.81       2950.20       292.99 o
  15   4   4        201.63        283.10       146.26 o
 -15   5   4       1906.53       1966.90       209.19 o
 -14   5   4       1483.00       1913.13       224.35 o
 -13   5   4       5397.49       5683.21       245.27 o
 -12   5   4        526.82        578.22        89.11 o
 -11   5   4       7830.31       7759.12       230.91 o
 -10   5   4          9.51         19.99        44.01 o
  -9   5   4       2091.10       2075.88       112.88 o
  -8   5   4       2698.70       2472.11       147.63 o
  -7   5   4      13512.70      13359.49       308.99 o
  -6   5   4       6317.72       6269.52       155.52 o
  -5   5   4       8125.35       7671.95       176.46 o
  -4   5   4      46098.38      48582.97       831.99 o
  -3   5   4      19146.04      19452.23       355.07 o
  -2   5   4      14785.06      15925.75       295.61 o
  -1   5   4      26651.23      28822.39       546.13 o
   0   5   4         19.04         56.05        19.85 o
   1   5   4      26620.80      27918.72       554.35 o
   2   5   4      14399.68      15418.96       296.91 o
   3   5   4      18544.55      18567.98       353.55 o
   4   5   4      45852.68      47339.51       828.40 o
   5   5   4       8454.83       7919.06       172.79 o
   6   5   4       6069.64       6191.50       148.43 o
   7   5   4      13214.83      13241.06       270.42 o
   8   5   4       2674.73       2576.43       107.95 o
   9   5   4       2087.25       2123.12       122.11 o
  10   5   4         16.64        -31.77        60.41 o
  11   5   4       7736.77       7544.90       700.11 o
  12   5   4        536.95        526.78       103.60 o
  13   5   4       5657.27       5703.25       297.93 o
  14   5   4       1382.55       1326.36       220.88 o
  15   5   4       1954.35       2133.20       264.54 o
 -15   6   4        162.55        168.44       118.48 o
 -14   6   4       2419.04       2505.41       214.60 o
 -13   6   4        956.59       1186.92       145.41 o
 -12   6   4       3405.87       3813.82       202.73 o
 -11   6   4        233.29        282.51        63.86 o
 -10   6   4       1233.10       1257.78        96.53 o
  -9   6   4       1189.92       1134.89        90.07 o
  -8   6   4       8076.92       8353.21       224.59 o
  -7   6   4      11126.14      10680.22       238.23 o
  -6   6   4      11156.63      10896.34       240.73 o
  -5   6   4       5011.82       4985.72       134.43 o
  -4   6   4       8875.22       9270.90       202.31 o
  -3   6   4      27921.40      29138.46       523.10 o
  -2   6   4      10340.50      10705.04       215.37 o
  -1   6   4       4311.48       4383.12       108.82 o
   0   6   4      15046.77      15147.00       290.84 o
   1   6   4       4190.25       4362.30       115.62 o
   2   6   4       9813.15      10233.20       224.40 o
   3   6   4      27714.39      28667.41       523.14 o
   4   6   4       8920.60       9282.20       249.76 o
   5   6   4       5215.75       5074.80       131.22 o
   6   6   4      11559.10      11196.26       236.51 o
   7   6   4      10986.23      10335.36       228.76 o
   8   6   4       8168.44       7779.26       214.26 o
   9   6   4       1168.07       1285.89       101.89 o
  10   6   4       1356.97       1251.61       134.21 o
  11   6   4        273.34        286.96        87.61 o
  12   6   4       3492.37       3732.86       243.29 o
  13   6   4        922.95       1039.73       145.59 o
  14   6   4       2510.05       2126.95       296.71 o
  15   6   4        188.94        207.19       140.13 o
 -14   7   4        798.09        780.36       145.93 o
 -13   7   4       4905.26       5088.52       295.91 o
 -12   7   4        879.41       1064.34       166.21 o
 -11   7   4       1775.77       2029.43       129.13 o
 -10   7   4       1170.42       1142.30        94.72 o
  -9   7   4       4517.53       4263.87       161.90 o
  -8   7   4       5844.50       6138.66       169.03 o
  -7   7   4       4089.02       4171.79       131.46 o
  -6   7   4       4105.64       3999.33       126.83 o
  -5   7   4      33074.99      33604.17       613.11 o
  -4   7   4      23763.38      23747.69       443.49 o
  -3   7   4       6188.27       6250.23       148.61 o
  -2   7   4       8483.45       8973.43       196.70 o
  -1   7   4       3255.43       3497.50        98.47 o
   0   7   4       4729.52       4820.72       124.13 o
   1   7   4       3205.00       3329.78       104.02 o
   2   7   4       8680.73       9185.47       202.59 o
   3   7   4       5656.42       5472.19       145.68 o
   4   7   4      24187.46      23114.48       442.20 o
   5   7   4      33939.32      33438.46       610.92 o
   6   7   4       4312.70       4159.99       124.92 o
   7   7   4       4182.14       4034.97       127.93 o
   8   7   4       5829.73       5553.69       242.42 o
   9   7   4       4615.20       4497.59       186.40 o
  10   7   4       1114.66        937.03       123.95 o
  11   7   4       1768.51       1916.64       178.20 o
  12   7   4        903.81        809.27       155.96 o
  13   7   4       5019.69       5481.25       308.86 o
  14   7   4        804.27        853.56       196.98 o
 -14   8   4        895.80        874.83       161.64 o
 -13   8   4       1114.77       1511.18       196.33 o
 -12   8   4       3630.05       4736.87       927.04 o
 -11   8   4        803.22        852.68       102.56 o
 -10   8   4       1192.62       1317.96       118.56 o
  -9   8   4       6735.86       6479.65       184.14 o
  -8   8   4       3799.68       4233.80       152.13 o
  -7   8   4       2412.85       2584.93       123.21 o
  -6   8   4       4594.86       4526.96       141.57 o
  -5   8   4       2621.98       2706.19       108.72 o
  -4   8   4      19331.01      19855.80       393.07 o
  -3   8   4       2943.03       2937.72       104.17 o
  -2   8   4       4277.07       4201.71       115.27 o
  -1   8   4      16706.00      15888.37       343.85 o
   0   8   4        470.16        469.45        44.89 o
   1   8   4      16067.65      15195.88       285.89 o
   2   8   4       4051.27       3740.36       187.91 o
   3   8   4       2955.88       3158.27       111.47 o
   4   8   4      19612.23      20199.33       395.37 o
   5   8   4       2600.17       2552.12       105.77 o
   6   8   4       4912.99       4798.68       140.11 o
   7   8   4       2237.02       2450.09       107.22 o
   8   8   4       3933.63       3806.20       184.45 o
   9   8   4       6329.88       5937.37       337.51 o
  10   8   4       1232.34       1244.20       193.03 o
  11   8   4        901.02        918.39       131.45 o
  12   8   4       3751.91       4066.99       267.66 o
  13   8   4       1242.05       1478.19       174.66 o
  14   8   4        892.90       1126.42       174.38 o
 -13   9   4        136.50        138.19       119.43 o
 -12   9   4       4585.12       4787.91       285.18 o
 -11   9   4        652.19        697.11        92.34 o
 -10   9   4       3404.60       3572.79       172.11 o
  -9   9   4       2043.95       2114.36       117.55 o
  -8   9   4       7843.52       8041.28       253.23 o
  -7   9   4       1045.54       1131.98        81.04 o
  -6   9   4        599.88        666.85        64.33 o
  -5   9   4       9875.31      10051.61       236.57 o
  -4   9   4       1566.80       1561.54        84.27 o
  -3   9   4      10351.61      10104.02       230.70 o
  -2   9   4      13888.89      13567.81       280.40 o
  -1   9   4        499.78        457.52        51.73 o
   0   9   4      13715.87      13053.18       276.43 o
   1   9   4        474.78        398.22        41.12 o
   2   9   4      13413.10      12915.41       284.93 o
   3   9   4      10345.61      10289.20       237.26 o
   4   9   4       1446.53       1493.47        85.95 o
   5   9   4       9757.04       9892.68       236.73 o
   6   9   4        415.15        476.53        57.79 o
   7   9   4       1030.70       1052.43        78.11 o
   8   9   4       7275.63       7136.77       258.63 o
   9   9   4       2075.28       2054.50       146.60 o
  10   9   4       3323.77       3520.46       290.46 o
  11   9   4        644.08        913.50       171.01 o
  12   9   4       4774.18       5151.54       387.49 o
  13   9   4        153.16        357.85       120.46 o
 -13  10   4       1923.37       2002.94       212.78 o
 -12  10   4        215.84        166.87       107.87 o
 -11  10   4       3562.80       3811.66       213.72 o
 -10  10   4         87.85         37.96        61.08 o
  -9  10   4       9763.32       9669.46       251.36 o
  -8  10   4       1946.73       1983.53       114.07 o
  -7  10   4       2438.01       2597.57       134.40 o
  -6  10   4       1097.50       1139.21        85.37 o
  -5  10   4        689.50        609.69        62.84 o
  -4  10   4       3077.12       2858.71       117.41 o
  -3  10   4       1223.75       1148.82        74.64 o
  -2  10   4        523.98        495.19        60.90 o
  -1  10   4      20336.18      19739.53       395.74 o
   0  10   4       4750.41       4675.88       137.21 o
   1  10   4      19882.04      19622.79       393.94 o
   2  10   4        586.81        614.55        60.09 o
   3  10   4       1163.88       1101.55        78.09 o
   4  10   4       2892.41       2683.92       119.37 o
   5  10   4        728.45        698.67        67.01 o
   6  10   4        931.96       1003.78       139.45 o
   7  10   4       2417.84       2471.65       134.30 o
   8  10   4       1962.30       1962.91       144.95 o
   9  10   4       9465.12       8977.48       308.13 o
  10  10   4         58.42        156.55        86.37 o
  11  10   4       3599.78       3680.13       257.89 o
  12  10   4        217.91        222.30       121.48 o
  13  10   4       2054.03       2319.60       227.60 o
 -12  11   4       3069.62       3717.28       364.71 o
 -11  11   4        693.91        615.82       122.47 o
 -10  11   4       3904.63       4430.85       228.36 o
  -9  11   4          8.41         38.81        50.81 o
  -8  11   4       4420.21       4638.19       195.17 o
  -7  11   4       3782.61       3676.12       153.68 o
  -6  11   4        444.32        461.91        62.52 o
  -5  11   4        972.38       1051.64        80.04 o
  -4  11   4       1488.91       1472.66        90.42 o
  -3  11   4        209.23        318.75        49.82 o
  -2  11   4       6019.42       6002.79       233.40 o
  -1  11   4       7655.07       7321.47       191.44 o
   0  11   4       3075.05       3059.79       120.60 o
   1  11   4       7679.01       7134.32       188.50 o
   2  11   4       5800.24       5724.61       151.77 o
   3  11   4        257.66        273.26        49.68 o
   4  11   4       1773.65       1744.22       110.84 o
   5  11   4       1069.39       1140.79        84.26 o
   6  11   4        367.88        332.16        56.37 o
   7  11   4       3656.74       3780.56       171.87 o
   8  11   4       4349.05       4377.77       219.86 o
   9  11   4          7.63        -34.49        62.07 o
  10  11   4       3796.57       3677.80       257.44 o
  11  11   4        719.16        890.66       239.26 o
  12  11   4       3296.21       3544.65       280.04 o
 -11  12   4       2854.98       2486.02       278.17 o
 -10  12   4        490.68        667.69       126.55 o
  -9  12   4       3477.18       3201.01       176.10 o
  -8  12   4        197.89        158.59        81.39 o
  -7  12   4       4057.85       4390.53       228.85 o
  -6  12   4       2328.49       2445.63       143.91 o
  -5  12   4       1718.43       1649.86       116.42 o
  -4  12   4       2715.35       2657.97       141.56 o
  -3  12   4       2822.60       2910.10       155.02 o
  -2  12   4       2641.28       2821.75       176.42 o
  -1  12   4       2379.17       2190.84       129.14 o
   0  12   4       7504.46       7332.37       233.50 o
   1  12   4       2329.95       2364.71       147.03 o
   2  12   4       2734.21       2612.81       139.97 o
   3  12   4       3066.97       3118.24       168.82 o
   4  12   4       2928.43       2808.88       152.76 o
   5  12   4       1843.20       1998.99       113.91 o
   6  12   4       2559.06       2506.37       144.76 o
   7  12   4       4173.28       4102.22       188.55 o
   8  12   4        195.76        264.10        82.71 o
   9  12   4       3472.19       3533.40       210.36 o
  10  12   4        478.40        570.01       132.86 o
  11  12   4       2995.07       2896.65       245.10 o
 -10  13   4       1965.98       2124.55       423.84 o
  -9  13   4         24.72        174.90        89.35 o
  -8  13   4       3201.32       3247.64       229.33 o
  -7  13   4       1275.09       1426.97       139.70 o
  -6  13   4       3938.99       4548.87       228.66 o
  -5  13   4       1923.97       1905.04       153.80 o
  -4  13   4       3414.53       3026.89       186.76 o
  -3  13   4       2764.49       2683.22       174.64 o
  -2  13   4        878.05        717.59        82.49 o
  -1  13   4       3344.88       3573.95       167.98 o
   0  13   4        620.23        706.62        81.92 o
   1  13   4       3254.76       3212.50       162.48 o
   2  13   4        958.89        784.68        83.97 o
   3  13   4       2780.61       2991.30       164.91 o
   4  13   4       3629.23       3103.59       145.43 o
   5  13   4       1988.53       2190.09       124.86 o
   6  13   4       3885.45       3741.34       185.07 o
   7  13   4       1307.13       1492.40       123.66 o
   8  13   4       3353.07       3468.48       209.96 o
   9  13   4         56.04         22.13        76.45 o
  10  13   4       2000.87       2105.63       215.88 o
  -9  14   4        256.32        156.18       180.29 o
  -8  14   4          7.01        -18.63        76.32 o
  -7  14   4       5595.38       5333.46       419.61 o
  -6  14   4       1721.92       1690.77       173.03 o
  -5  14   4         19.69        -78.51        78.51 o
  -4  14   4       3726.32       3885.85       218.78 o
  -3  14   4        992.68       1092.56       102.67 o
  -2  14   4       4138.13       4124.20       191.36 o
  -1  14   4        708.83        701.23        86.72 o
   0  14   4        324.26        493.58        76.80 o
   1  14   4        704.57        813.71        88.94 o
   2  14   4       4252.98       4206.06       190.47 o
   3  14   4       1104.81       1145.42       115.03 o
   4  14   4       3649.60       3544.05       163.49 o
   5  14   4         27.99          4.44        77.45 o
   6  14   4       1595.22       1376.72       117.72 o
   7  14   4       5988.00       6016.50       255.14 o
   8  14   4         10.24        -72.44        73.31 o
   9  14   4        254.23        268.61        94.71 o
  -8  15   4         31.73         11.94        97.87 o
  -7  15   4       1108.42       1202.75       141.59 o
  -6  15   4       2737.25       2647.44       191.42 o
  -5  15   4       3289.86       3360.46       216.17 o
  -4  15   4        664.27        650.51        87.37 o
  -3  15   4       2472.20       2450.56       157.86 o
  -2  15   4        414.94        383.83        77.47 o
  -1  15   4       1094.65        888.60        97.85 o
   0  15   4        171.94        163.50        60.38 o
   1  15   4       1196.06       1314.19       167.83 o
   2  15   4        406.84        422.54        76.55 o
   3  15   4       2460.40       2643.28       160.07 o
   4  15   4        712.12        687.45        92.06 o
   5  15   4       3126.09       3255.49       182.77 o
   6  15   4       2720.14       2769.38       172.24 o
   7  15   4       1073.51       1100.77       134.65 o
   8  15   4         29.09        182.47       104.15 o
  -6  16   4       3843.01       3904.61       247.68 o
  -5  16   4        713.84        831.93       107.72 o
  -4  16   4       1568.57       1584.19       137.95 o
  -3  16   4        401.19        368.29        81.08 o
  -2  16   4        400.72        466.64        83.44 o
  -1  16   4       2697.19       2488.22       162.47 o
   0  16   4       1145.00       1305.93       130.00 o
   1  16   4       2628.85       2637.33       165.71 o
   2  16   4        404.67        468.30        87.41 o
   3  16   4        393.37        339.84       111.20 o
   4  16   4       1445.66       1720.03       151.48 o
   5  16   4        663.13        912.64       177.14 o
   6  16   4       3796.72       3974.78       240.37 o
  -3  17   4        632.43        580.45       192.62 o
  -2  17   4       5434.16       5597.97       297.81 o
  -1  17   4        640.00        753.41       125.36 o
   0  17   4        115.03        161.76        88.25 o
   1  17   4        689.24        840.03       127.31 o
   2  17   4       5449.40       5432.37       288.75 o
   3  17   4        564.67        571.64       158.22 o
   1   0   5      34402.22      37495.65       775.48 o
   2   0   5      71038.27      77447.06      1584.41 o
   3   0   5      45039.23      48145.50      1003.46 o
   4   0   5      50068.86      51473.66       960.57 o
   5   0   5      12223.46      12345.78       263.54 o
   6   0   5         10.69         55.86        22.25 o
   7   0   5        694.93        782.23        55.16 o
   8   0   5       3094.55       2977.70       111.29 o
   9   0   5       5927.61       5749.45       168.12 o
  10   0   5       2029.33       1937.53       113.39 o
  11   0   5       6605.12       6185.74       270.46 o
  12   0   5          5.13        -69.84        72.16 o
  13   0   5       3139.93       2948.68       218.04 o
  14   0   5        830.95        854.51       154.07 o
  15   0   5         35.27        -83.75        83.75 o
 -15   1   5        115.60        -49.48        87.65 o
 -14   1   5        102.74         39.94       114.30 o
 -13   1   5        262.37        336.91        91.49 o
 -12   1   5      10326.60      10020.06       371.10 o
 -11   1   5        193.69        261.83        65.35 o
 -10   1   5       7675.63       7671.12       294.26 o
  -9   1   5       3063.46       3162.93       111.30 o
  -8   1   5       5108.65       5159.60       137.77 o
  -7   1   5       2176.45       2143.45        86.86 o
  -6   1   5      11352.43      11819.06       257.98 o
  -5   1   5      15462.33      15748.85       314.87 o
  -4   1   5      70322.09      72513.27      1329.82 o
  -3   1   5      53851.05      58184.01      1223.98 o
  -2   1   5      26934.32      29763.44       639.34 o
  -1   1   5      22449.68      23458.20       439.49 o
   0   1   5       3602.53       3651.15       104.31 o
   1   1   5      22088.38      23506.81       457.38 o
   2   1   5      27860.75      30988.38       521.05 o
   3   1   5      56530.95      60176.73       995.05 o
   4   1   5      70487.31      72011.27      1505.22 o
   5   1   5      14733.60      14503.75       326.91 o
   6   1   5      11102.07      11603.71       394.53 o
   7   1   5       1964.74       1938.06        87.64 o
   8   1   5       5027.35       4902.71       164.54 o
   9   1   5       2943.40       3000.12       131.13 o
  10   1   5       7772.64       7301.31       245.34 o
  11   1   5        158.36        210.10        70.88 o
  12   1   5       9959.24       9326.68       639.65 o
  13   1   5        227.77        168.32        89.05 o
  14   1   5        154.95         -4.13        84.36 o
  15   1   5        122.07        100.16       103.99 o
 -15   2   5        868.01       1080.70       166.34 o
 -14   2   5        777.69        793.50       173.93 o
 -13   2   5        508.01        513.59       102.79 o
 -12   2   5        336.54        425.08        78.40 o
 -11   2   5      11228.24      10893.16       351.02 o
 -10   2   5        594.69        658.65        69.53 o
  -9   2   5      21180.25      20230.97       402.90 o
  -8   2   5       2441.18       2198.23        92.20 o
  -7   2   5       4278.24       4335.95       132.43 o
  -6   2   5       3076.91       3283.56       140.14 o
  -5   2   5      36819.61      39024.01       660.93 o
  -4   2   5      16511.54      17163.82       344.06 o
  -3   2   5      28375.58      30036.24       573.29 o
  -2   2   5       6600.97       6432.00       144.43 o
  -1   2   5      37090.39      40910.54       695.00 o
   0   2   5          7.16        -20.63        22.11 o
   1   2   5      38291.34      41445.96       696.04 o
   2   2   5       5910.11       5775.41       120.41 o
   3   2   5      28880.16      29674.69       634.97 o
   4   2   5      15610.96      16197.98       329.06 o
   5   2   5      35133.53      35524.59       797.05 o
   6   2   5       2953.45       3122.93       107.23 o
   7   2   5       4050.66       4150.24       132.40 o
   8   2   5       2553.45       2631.88        99.45 o
   9   2   5      21055.94      20654.77       493.22 o
  10   2   5        673.97        703.95        72.96 o
  11   2   5      11437.49      10886.85       468.21 o
  12   2   5        290.25        283.55       142.16 o
  13   2   5        514.52        535.49       121.59 o
  14   2   5        794.55        494.00       122.57 o
  15   2   5        955.50       1055.70       189.76 o
 -15   3   5        806.59        843.95       185.87 o
 -14   3   5       1082.44       1255.38       150.40 o
 -13   3   5       3550.97       3217.10       190.55 o
 -12   3   5       8658.26       8453.37       291.01 o
 -11   3   5       1519.11       1671.26       139.79 o
 -10   3   5       7305.57       7123.49       209.56 o
  -9   3   5       6264.64       5865.19       161.75 o
  -8   3   5       2770.19       2768.74       116.98 o
  -7   3   5       7568.38       7807.44       203.84 o
  -6   3   5       6324.54       6361.42       170.35 o
  -5   3   5       1150.45       1069.16        65.01 o
  -4   3   5      69000.73      72944.66      1224.37 o
  -3   3   5       5670.68       5407.67       127.66 o
  -2   3   5        289.00        329.36        26.96 o
  -1   3   5      22917.32      23951.91       419.47 o
   0   3   5       3262.87       3361.08        91.69 o
   1   3   5      23461.15      24359.33       392.56 o
   2   3   5        255.39        314.79        26.17 o
   3   3   5       6334.26       6330.80       240.22 o
   4   3   5      69401.78      71958.94      1214.48 o
   5   3   5       1306.86       1205.71        47.75 o
   6   3   5       6355.26       6450.06       139.72 o
   7   3   5       7853.12       7884.21       190.66 o
   8   3   5       2700.44       2726.97       116.73 o
   9   3   5       6626.34       6916.06       528.16 o
  10   3   5       7113.03       7023.82       228.44 o
  11   3   5       1355.06       1247.43       197.11 o
  12   3   5       9106.27       9126.72       347.97 o
  13   3   5       3705.53       3928.70       315.33 o
  14   3   5       1130.05       1251.39       191.26 o
  15   3   5        784.40        317.24       149.15 o
 -15   4   5        470.30        547.04       219.15 o
 -14   4   5       1628.49       1795.34       177.54 o
 -13   4   5         82.10        138.95        90.75 o
 -12   4   5       6249.77       6031.61       306.22 o
 -11   4   5       2916.14       3016.38       144.88 o
 -10   4   5       8230.05       7935.39       226.95 o
  -9   4   5       7490.42       7431.89       209.41 o
  -8   4   5       9950.66       9774.30       249.89 o
  -7   4   5      10386.00      10117.86       250.56 o
  -6   4   5       6513.07       6375.90       178.25 o
  -5   4   5        566.13        519.93        43.72 o
  -4   4   5       5032.99       5195.33       128.37 o
  -3   4   5      27553.71      29403.92       528.83 o
  -2   4   5      18904.85      18797.15       353.02 o
  -1   4   5      12181.79      12361.36       225.26 o
   0   4   5         48.03        110.40        17.37 o
   1   4   5      11429.83      11491.08       230.32 o
   2   4   5      20415.63      20459.74       357.68 o
   3   4   5      28688.09      30503.42       528.12 o
   4   4   5       5281.92       5590.48       162.22 o
   5   4   5        396.22        379.13        32.65 o
   6   4   5       6687.46       6567.77       147.06 o
   7   4   5      10612.03      10318.83       213.20 o
   8   4   5      10152.47       9849.43       237.89 o
   9   4   5       6996.16       6897.95       270.94 o
  10   4   5       8296.79       7927.93       527.20 o
  11   4   5       2970.03       2899.74       197.31 o
  12   4   5       5919.50       5762.02       475.37 o
  13   4   5         84.25         78.60       161.14 o
  14   4   5       1651.94       1968.48       240.68 o
  15   4   5        500.85        567.05       418.04 o
 -15   5   5        151.82        149.55       123.35 o
 -14   5   5       1013.75       1392.58       209.05 o
 -13   5   5        574.00        585.92        99.11 o
 -12   5   5       1391.41       1333.74       125.21 o
 -11   5   5       7164.74       7116.53       221.10 o
 -10   5   5        851.83        949.09        83.57 o
  -9   5   5       7795.50       7682.12       219.50 o
  -8   5   5       1077.46       1032.11        88.15 o
  -7   5   5       2758.02       2736.86       118.00 o
  -6   5   5      20595.55      21024.88       403.31 o
  -5   5   5       2984.35       3039.36        98.43 o
  -4   5   5      16678.29      16646.28       325.62 o
  -3   5   5      15584.10      16059.17       300.67 o
  -2   5   5      17110.48      17203.42       441.74 o
  -1   5   5      14610.93      15110.38       288.02 o
   0   5   5      42067.27      43589.37       751.66 o
   1   5   5      15791.60      16052.07       297.62 o
   2   5   5      17077.13      16965.68       326.69 o
   3   5   5      15079.41      15269.16       299.42 o
   4   5   5      17275.92      17326.23       324.36 o
   5   5   5       3198.97       3197.00        92.63 o
   6   5   5      20806.16      20899.69       393.18 o
   7   5   5       2886.79       2869.25        93.28 o
   8   5   5       1071.11       1169.73        89.47 o
   9   5   5       8122.08       7884.52       298.02 o
  10   5   5        718.38        815.73       113.27 o
  11   5   5       7400.13       7412.27       331.93 o
  12   5   5       1568.45       1594.20       161.62 o
  13   5   5        563.47        821.08       166.18 o
  14   5   5       1022.32       1598.23       235.45 o
  15   5   5        166.15        376.00       138.98 o
 -14   6   5        540.05        623.32       138.26 o
 -13   6   5         35.32         43.24        70.81 o
 -12   6   5        902.87       1121.40       132.73 o
 -11   6   5        962.75       1032.20       117.45 o
 -10   6   5       8115.90       8529.65       242.36 o
  -9   6   5       4708.54       4522.92       160.16 o
  -8   6   5        760.09        811.74        82.49 o
  -7   6   5      10466.95       9915.20       248.46 o
  -6   6   5       2447.37       2491.22       110.06 o
  -5   6   5      13607.67      13939.49       289.51 o
  -4   6   5       1120.38       1363.42        67.68 o
  -3   6   5        196.25        219.58        33.44 o
  -2   6   5      13358.10      13839.05       269.12 o
  -1   6   5      28344.89      27931.94       497.90 o
   0   6   5        325.69        339.63        36.58 o
   1   6   5      27875.75      27777.44       506.02 o
   2   6   5      13831.13      13604.58       273.52 o
   3   6   5        207.18        283.97        34.93 o
   4   6   5        927.62       1118.01        62.67 o
   5   6   5      14260.98      14485.31       287.82 o
   6   6   5       2428.44       2227.20        87.27 o
   7   6   5      10660.73      10073.43       221.81 o
   8   6   5        634.24        559.59       102.82 o
   9   6   5       4544.57       4486.99       248.37 o
  10   6   5       8023.96       7546.50       314.84 o
  11   6   5       1173.68       1018.06       132.65 o
  12   6   5        821.07        892.68       132.37 o
  13   6   5         32.20        148.29        97.68 o
  14   6   5        453.91        510.43       157.21 o
 -14   7   5       1887.39       2064.32       203.83 o
 -13   7   5       2870.35       3225.86       238.38 o
 -12   7   5       1045.11       1249.19       130.49 o
 -11   7   5       4761.83       4856.18       231.00 o
 -10   7   5        678.82        586.34        73.44 o
  -9   7   5       3073.54       2983.21       191.22 o
  -8   7   5        782.30        834.71        70.75 o
  -7   7   5       4700.53       4587.53       147.05 o
  -6   7   5       8301.53       8184.16       234.52 o
  -5   7   5       5643.25       5605.20       150.78 o
  -4   7   5       2236.07       2364.77        91.69 o
  -3   7   5      20734.45      21285.83       416.23 o
  -2   7   5      17129.29      17187.05       334.02 o
  -1   7   5       3541.02       3977.19       122.41 o
   0   7   5       9923.66       9957.06       211.91 o
   1   7   5       3623.07       3933.22       100.91 o
   2   7   5      16657.81      17501.37       382.70 o
   3   7   5      19474.48      19530.92       390.08 o
   4   7   5       2359.31       2362.84        94.28 o
   5   7   5       5841.95       5789.18       176.97 o
   6   7   5       8101.27       8063.16       192.66 o
   7   7   5       4589.28       4404.06       132.17 o
   8   7   5        680.51        720.97        81.61 o
   9   7   5       2912.67       2951.30       157.17 o
  10   7   5        554.01        519.81       112.90 o
  11   7   5       4697.26       4832.68       269.42 o
  12   7   5       1084.13       1301.07       158.93 o
  13   7   5       3020.68       3048.41       237.88 o
  14   7   5       1961.46       1909.66       252.00 o
 -14   8   5       3572.37       3918.41       284.37 o
 -13   8   5        399.38        416.96       156.43 o
 -12   8   5       2054.55       2176.05       165.71 o
 -11   8   5       1207.70       1241.86       106.23 o
 -10   8   5       6088.85       5728.05       200.56 o
  -9   8   5       3079.21       3133.35       149.83 o
  -8   8   5       9276.46       8710.59       223.92 o
  -7   8   5       3225.17       3240.22       154.32 o
  -6   8   5      11740.55      12007.46       265.33 o
  -5   8   5       2349.27       2343.68       100.49 o
  -4   8   5        472.83        489.32        48.78 o
  -3   8   5       1911.54       2031.13        87.90 o
  -2   8   5      12783.50      12659.19       259.63 o
  -1   8   5      11093.45      11178.90       257.46 o
   0   8   5        307.29        303.67        38.06 o
   1   8   5      10609.60      10342.82       212.27 o
   2   8   5      12220.52      12134.79       265.27 o
   3   8   5       1966.79       2209.20        95.60 o
   4   8   5        292.04        321.36        45.00 o
   5   8   5       2247.83       2173.35        98.74 o
   6   8   5      11553.97      11493.85       260.55 o
   7   8   5       3215.77       2989.20       131.60 o
   8   8   5       9420.67       8947.91       329.93 o
   9   8   5       2857.60       2718.36       161.32 o
  10   8   5       5828.05       6367.79       415.62 o
  11   8   5       1205.94       1314.98       168.52 o
  12   8   5       2213.89       2593.28       213.10 o
  13   8   5        365.49        404.58       183.51 o
  14   8   5       3389.73       3826.32       367.00 o
 -13   9   5       2624.07       2832.40       369.85 o
 -12   9   5       1745.63       1560.84       173.15 o
 -11   9   5       2165.03       2091.73       141.65 o
 -10   9   5       4246.00       4430.77       190.51 o
  -9   9   5         34.17        -12.51        43.33 o
  -8   9   5        606.46        712.92        72.71 o
  -7   9   5      11167.02      11444.83       264.74 o
  -6   9   5       8189.68       7856.32       199.89 o
  -5   9   5       6580.98       6567.22       174.51 o
  -4   9   5       1631.38       1660.50        86.95 o
  -3   9   5      11707.95      12404.93       256.70 o
  -2   9   5       6108.23       5914.61       152.40 o
  -1   9   5        222.21        188.26        41.05 o
   0   9   5       8298.02       8020.43       191.28 o
   1   9   5        232.86        224.39        40.72 o
   2   9   5       6102.64       5738.67       160.65 o
   3   9   5      10746.07      10505.14       252.99 o
   4   9   5       1850.41       1880.94       121.01 o
   5   9   5       6330.04       6145.90       172.45 o
   6   9   5       7922.42       7308.02       195.35 o
   7   9   5      11034.95      10490.40       283.54 o
   8   9   5        633.06        656.60        88.33 o
   9   9   5         12.10        -33.81        61.90 o
  10   9   5       4186.60       4266.11       278.48 o
  11   9   5       2246.67       2178.95       195.99 o
  12   9   5       1837.32       1940.58       192.91 o
  13   9   5       2577.53       2973.34       307.77 o
 -13  10   5       1162.54        926.77       204.80 o
 -12  10   5        573.46        609.19       155.86 o
 -11  10   5       4000.99       4063.97       197.09 o
 -10  10   5       1253.22       1425.48       146.33 o
  -9  10   5        737.31        866.62        84.41 o
  -8  10   5       1319.89       1507.14       101.10 o
  -7  10   5       7824.41       7296.75       204.01 o
  -6  10   5       6019.97       5601.96       169.78 o
  -5  10   5       2219.34       2255.88       108.36 o
  -4  10   5       3961.62       3830.14       132.09 o
  -3  10   5       2749.75       2778.40       110.48 o
  -2  10   5       7626.09       7815.54       210.10 o
  -1  10   5      10457.59      10205.08       233.68 o
   0  10   5       3698.27       3535.39       122.10 o
   1  10   5      10464.32       9742.02       229.35 o
   2  10   5       7234.58       6777.74       167.93 o
   3  10   5       2865.55       2994.35       124.11 o
   4  10   5       3889.50       3580.68       138.24 o
   5  10   5       2321.20       2222.71       110.88 o
   6  10   5       6411.66       6034.20       174.07 o
   7  10   5       7952.81       7643.71       227.78 o
   8  10   5       1344.65       1359.94       151.98 o
   9  10   5        637.52        804.69       102.75 o
  10  10   5       1203.05       1291.62       155.56 o
  11  10   5       4108.25       4242.82       273.72 o
  12  10   5        592.43        585.67       136.73 o
  13  10   5       1162.98       1294.95       304.41 o
 -12  11   5        164.74        287.48       143.29 o
 -11  11   5        206.70        232.83       107.39 o
 -10  11   5        437.21        521.50        96.79 o
  -9  11   5       1441.48       1732.32       159.91 o
  -8  11   5        855.30       1025.02        99.62 o
  -7  11   5       1175.65       1477.42       194.80 o
  -6  11   5       4195.43       4507.52       181.86 o
  -5  11   5       7391.24       7112.32       220.62 o
  -4  11   5       1970.46       1882.21       116.56 o
  -3  11   5      17662.87      17612.42       400.72 o
  -2  11   5        630.93        566.77        65.15 o
  -1  11   5       5120.34       5262.27       156.06 o
   0  11   5       3379.11       3435.53       128.06 o
   1  11   5       5223.61       5001.45       154.39 o
   2  11   5        660.74        713.01        57.19 o
   3  11   5      16735.73      16025.67       359.05 o
   4  11   5       2130.68       2103.27       129.59 o
   5  11   5       7795.15       7255.40       201.83 o
   6  11   5       4304.21       4082.32       178.45 o
   7  11   5       1156.30       1241.26       104.64 o
   8  11   5        839.78        983.47       113.17 o
   9  11   5       1625.03       1670.05       144.39 o
  10  11   5        443.20        483.62       113.51 o
  11  11   5        139.50         68.21        96.40 o
  12  11   5        179.65        224.29       124.60 o
 -11  12   5        337.84        416.10       216.49 o
 -10  12   5        182.71        296.95       282.22 o
  -9  12   5        278.44        474.79        95.61 o
  -8  12   5       4834.92       4792.21       238.61 o
  -7  12   5       2220.71       2068.05       159.29 o
  -6  12   5        150.91        205.30        68.27 o
  -5  12   5       2478.06       2606.18       170.10 o
  -4  12   5       9660.20       9597.64       313.60 o
  -3  12   5        393.33        438.82        75.84 o
  -2  12   5      11362.26      11259.26       301.39 o
  -1  12   5       1993.83       1979.22       124.97 o
   0  12   5       5519.52       5350.44       194.17 o
   1  12   5       1946.19       1884.07       121.12 o
   2  12   5      11196.70      10595.16       370.74 o
   3  12   5        401.07        391.67        65.35 o
   4  12   5       9662.61       9282.68       244.40 o
   5  12   5       2537.75       2391.35       125.94 o
   6  12   5        140.32         73.20        54.27 o
   7  12   5       2085.46       2464.69       149.64 o
   8  12   5       4782.92       4794.56       265.33 o
   9  12   5        260.50        204.69        80.87 o
  10  12   5        145.22          2.73        90.64 o
  11  12   5        339.71        315.07       124.73 o
 -10  13   5       2127.82       2227.11       270.06 o
  -9  13   5        923.27       1066.15       128.65 o
  -8  13   5        371.69        397.50        88.49 o
  -7  13   5       3337.94       3541.65       221.04 o
  -6  13   5       2467.76       2573.82       315.27 o
  -5  13   5       1389.07       1379.80       165.14 o
  -4  13   5       2259.01       2410.96       167.80 o
  -3  13   5       4183.55       4059.82       213.18 o
  -2  13   5        573.18        521.79        74.05 o
  -1  13   5       4828.09       4746.14       250.01 o
   0  13   5         79.96         64.11        47.89 o
   1  13   5       4671.50       4739.59       226.21 o
   2  13   5        610.37        710.23        83.68 o
   3  13   5       4110.75       3936.53       162.83 o
   4  13   5       2217.71       2122.03       124.79 o
   5  13   5       1500.00       1483.68       117.01 o
   6  13   5       2407.96       2362.44       167.95 o
   7  13   5       3292.77       3509.30       182.95 o
   8  13   5        322.80        300.22        86.46 o
   9  13   5        900.49        913.68       126.55 o
  10  13   5       2280.88       2533.27       249.31 o
  -9  14   5       2268.73       2512.85       193.17 o
  -8  14   5       2634.19       2707.04       198.43 o
  -7  14   5        205.49        283.44        89.86 o
  -6  14   5         31.57         61.49        94.63 o
  -5  14   5       2180.91       1974.41       162.28 o
  -4  14   5        295.31        241.08        76.85 o
  -3  14   5        963.56        891.45        99.36 o
  -2  14   5          1.09         89.38        56.48 o
  -1  14   5        329.20        292.43        64.73 o
   0  14   5      12102.96      11416.52       322.73 o
   1  14   5        389.33        381.78        67.53 o
   2  14   5          0.80        -27.57        45.16 o
   3  14   5       1024.65        949.37        96.76 o
   4  14   5        319.64        371.23        66.56 o
   5  14   5       2022.28       2108.50       145.59 o
   6  14   5         16.27        167.16        72.88 o
   7  14   5        205.17        248.92        85.53 o
   8  14   5       2607.45       2721.19       196.65 o
   9  14   5       2273.59       2492.38       193.68 o
  -8  15   5       2774.24       2980.34       214.46 o
  -7  15   5       2005.38       2095.84       179.07 o
  -6  15   5        171.30        194.14        90.90 o
  -5  15   5       1158.31       1108.15       134.59 o
  -4  15   5        724.79        514.93        88.29 o
  -3  15   5       1157.03       1303.39       119.01 o
  -2  15   5        657.69        687.62        88.76 o
  -1  15   5       3344.95       3171.03       177.82 o
   0  15   5       1025.01       1173.24       115.61 o
   1  15   5       3523.92       3784.43       202.76 o
   2  15   5        682.26        764.68        94.72 o
   3  15   5       1298.09       1445.70       121.78 o
   4  15   5        697.16        782.04       111.90 o
   5  15   5       1239.72       1293.58       122.13 o
   6  15   5        156.51         82.58        73.86 o
   7  15   5       2125.14       2209.87       178.89 o
   8  15   5       2774.38       2750.13       207.48 o
  -6  16   5         97.64        257.25       103.29 o
  -5  16   5        104.86        -56.59        87.19 o
  -4  16   5        361.04        239.02        78.86 o
  -3  16   5        219.69        214.22        73.68 o
  -2  16   5       1587.30       1496.09       130.60 o
  -1  16   5       3175.98       3052.74       182.08 o
   0  16   5       2494.56       2434.14       163.77 o
   1  16   5       3189.58       3265.09       183.61 o
   2  16   5       1756.11       1856.95       141.01 o
   3  16   5        250.88        276.01        96.53 o
   4  16   5        351.58        494.26       103.84 o
   5  16   5         95.12        167.11       104.14 o
   6  16   5        118.39         70.17        81.45 o
  -3  17   5        854.98        743.37       128.35 o
  -2  17   5        750.40        814.62       127.87 o
  -1  17   5       1169.38        926.59       117.00 o
   0  17   5       4833.75       5079.98       242.17 o
   1  17   5       1156.69       1252.13       126.64 o
   2  17   5        766.50        673.70       102.92 o
   3  17   5        887.40       1047.17       144.89 o
   0   0   6      48543.12      50652.07      1475.01 o
   1   0   6       2866.99       2688.99        91.54 o
   2   0   6     108044.97     116836.38      2377.35 o
   3   0   6       2806.90       2798.15        88.07 o
   4   0   6        433.83        463.16        31.59 o
   5   0   6        432.39        380.54        35.36 o
   6   0   6        527.15        529.86        44.50 o
   7   0   6        163.48        159.52        32.57 o
   8   0   6        226.10        207.21        38.75 o
   9   0   6       2837.70       2775.85       115.30 o
  10   0   6      28474.15      27786.21       582.89 o
  11   0   6      11357.04      10590.91       825.78 o
  12   0   6       5254.23       4724.63       281.60 o
  13   0   6        859.26        718.84       120.60 o
  14   0   6       1478.08       1319.92       159.15 o
  15   0   6        906.96        831.15       155.65 o
 -15   1   6        244.02        295.92       118.08 o
 -14   1   6       1417.71       1107.65       151.36 o
 -13   1   6       1129.70        942.63       202.42 o
 -12   1   6        630.28        557.23       105.96 o
 -11   1   6      20706.94      19687.76       595.60 o
 -10   1   6       8013.36       7655.65       303.37 o
  -9   1   6       9921.10       9876.67       230.66 o
  -8   1   6        930.64       1001.45        67.05 o
  -7   1   6       5615.57       5263.08       149.82 o
  -6   1   6       1327.52       1296.44        62.94 o
  -5   1   6       4374.12       4345.36       168.51 o
  -4   1   6      14424.65      14582.76       350.49 o
  -3   1   6      60113.95      63593.01      1537.07 o
  -2   1   6      21401.02      21172.75       409.09 o
  -1   1   6         71.90        133.95        23.46 o
   0   1   6      25143.63      26937.91       506.17 o
   1   1   6         13.06         43.33        19.25 o
   2   1   6      20811.10      21624.44       374.42 o
   3   1   6      59421.30      62672.34      1283.84 o
   4   1   6      15077.32      15381.90       276.46 o
   5   1   6       4629.28       4543.26       138.24 o
   6   1   6       1348.47       1304.14        78.04 o
   7   1   6       5763.39       6108.24       159.64 o
   8   1   6        967.80       1000.32        69.10 o
   9   1   6      10587.92      10595.61       285.15 o
  10   1   6       7530.88       7274.05       230.38 o
  11   1   6      20439.11      20014.28       582.48 o
  12   1   6        666.25        818.49       146.60 o
  13   1   6       1127.23       1130.26       147.33 o
  14   1   6       1329.64       1212.45       171.92 o
  15   1   6        261.27        210.40       112.71 o
 -15   2   6        164.83        236.69       109.46 o
 -14   2   6        731.52        885.73       222.35 o
 -13   2   6        320.40        426.08       100.70 o
 -12   2   6        457.91        512.86        87.94 o
 -11   2   6       1326.33       1325.67        99.95 o
 -10   2   6      14445.49      14179.95       351.69 o
  -9   2   6        456.58        411.34        83.03 o
  -8   2   6       7896.42       7613.01       185.68 o
  -7   2   6       1192.90       1186.50        60.51 o
  -6   2   6      13525.96      12847.83       256.15 o
  -5   2   6       5201.19       5106.49       138.44 o
  -4   2   6      27881.11      30235.26       644.25 o
  -3   2   6      53581.63      56086.08      1140.02 o
  -2   2   6      49755.13      52142.83      1082.98 o
  -1   2   6       8629.88       9022.13       249.22 o
   0   2   6       1154.10       1234.51        41.31 o
   1   2   6       8315.88       8644.49       188.89 o
   2   2   6      51473.40      52831.76       818.94 o
   3   2   6      53223.97      54039.34      1011.92 o
   4   2   6      27720.44      29293.90       564.10 o
   5   2   6       4926.47       4751.92       118.69 o
   6   2   6      13050.22      12555.17       488.62 o
   7   2   6       1068.39       1078.86        61.62 o
   8   2   6       8744.01       8397.61       276.90 o
   9   2   6        515.04        533.90        88.39 o
  10   2   6      15560.09      15317.38       390.06 o
  11   2   6       1296.69       1348.64       144.93 o
  12   2   6        341.57        414.63       118.09 o
  13   2   6        292.17        330.27       116.35 o
  14   2   6        785.04        487.36       124.60 o
  15   2   6        183.54        199.46       123.70 o
 -15   3   6       1264.11       1481.37       177.34 o
 -14   3   6          9.08         62.27        82.95 o
 -13   3   6       1768.79       1674.14       141.67 o
 -12   3   6       1827.73       1811.43       140.23 o
 -11   3   6       2766.37       2690.28       149.27 o
 -10   3   6        869.94        927.36        81.13 o
  -9   3   6        800.05        754.34        71.65 o
  -8   3   6        643.51        775.85        57.15 o
  -7   3   6       2479.24       2362.39        89.27 o
  -6   3   6       8398.85       8285.61       205.60 o
  -5   3   6      15700.03      14431.56       318.03 o
  -4   3   6      45410.82      48040.91       905.46 o
  -3   3   6      42636.59      44814.96       750.23 o
  -2   3   6      20041.01      20902.50       455.82 o
  -1   3   6       7814.00       7859.90       173.60 o
   0   3   6      14471.61      15302.57       310.71 o
   1   3   6       8130.92       7964.13       192.14 o
   2   3   6      20529.36      21328.84       376.25 o
   3   3   6      40687.84      42292.71       742.10 o
   4   3   6      45696.21      47516.30       894.38 o
   5   3   6      15713.78      14959.84       276.05 o
   6   3   6       8296.41       8010.30       186.80 o
   7   3   6       2782.48       2498.37       104.30 o
   8   3   6        563.58        748.58        60.24 o
   9   3   6        937.78        768.05        97.02 o
  10   3   6        768.46        821.49        84.87 o
  11   3   6       2660.33       2818.58       187.93 o
  12   3   6       1803.42       1699.12       207.88 o
  13   3   6       1864.80       1877.94       228.01 o
  14   3   6         13.57        -61.14       103.50 o
  15   3   6       1185.63       1443.35       406.36 o
 -15   4   6       2868.24       2603.36       227.99 o
 -14   4   6        509.39        405.97        90.72 o
 -13   4   6       3439.76       3355.41       235.93 o
 -12   4   6        743.14        842.04       126.79 o
 -11   4   6       1935.39       2064.73       122.86 o
 -10   4   6       1369.53       1257.39       126.00 o
  -9   4   6       5258.72       5155.89       168.87 o
  -8   4   6       3708.99       3396.31       162.16 o
  -7   4   6       4370.74       4357.82       140.18 o
  -6   4   6      15778.86      15026.04       339.56 o
  -5   4   6      19852.34      19589.48       369.26 o
  -4   4   6       2103.07       2173.39        75.64 o
  -3   4   6      11655.29      12388.13       242.22 o
  -2   4   6      25675.98      27428.76       473.97 o
  -1   4   6       8006.77       8261.72       311.39 o
   0   4   6         40.08        132.90        27.76 o
   1   4   6       8071.13       7954.90       169.19 o
   2   4   6      24389.87      26164.74       475.43 o
   3   4   6      11656.14      12376.83       240.27 o
   4   4   6       1818.33       1815.63        74.96 o
   5   4   6      20290.36      19133.43       357.30 o
   6   4   6      16024.21      15802.85       296.79 o
   7   4   6       4250.31       4255.47       109.53 o
   8   4   6       3630.85       3433.61       138.63 o
   9   4   6       5613.08       5028.04       226.99 o
  10   4   6       1361.27       1179.28       126.97 o
  11   4   6       1945.44       2030.00       168.25 o
  12   4   6        745.21        625.04       136.60 o
  13   4   6       3436.19       3606.49       313.05 o
  14   4   6        508.38        304.50       214.64 o
  15   4   6       3154.68       3290.69       364.45 o
 -15   5   6       2066.11       2149.47       264.80 o
 -14   5   6       1470.83       1482.53       173.39 o
 -13   5   6       2077.66       1890.37       189.27 o
 -12   5   6       8865.33       8920.00       384.51 o
 -11   5   6        719.22        584.52        75.21 o
 -10   5   6       1870.36       1967.44       119.15 o
  -9   5   6       5923.62       6065.95       190.57 o
  -8   5   6       7230.61       6914.79       199.99 o
  -7   5   6       3569.47       3443.43       124.75 o
  -6   5   6      13407.95      13525.36       278.95 o
  -5   5   6      15851.44      15990.57       314.48 o
  -4   5   6      15757.87      15573.30       297.34 o
  -3   5   6       7650.71       7418.66       163.30 o
  -2   5   6       9167.13       9399.31       196.52 o
  -1   5   6       5153.37       5292.03       117.27 o
   0   5   6       2195.93       2269.46        70.29 o
   1   5   6       4989.96       5172.74       126.63 o
   2   5   6       9795.19      10222.35       204.92 o
   3   5   6       7441.59       7416.02       164.12 o
   4   5   6      15007.75      14634.59       315.14 o
   5   5   6      15372.12      15718.84       333.19 o
   6   5   6      13006.46      13119.27       266.78 o
   7   5   6       3343.31       3091.48        97.90 o
   8   5   6       7206.78       7099.36       280.75 o
   9   5   6       6066.60       6024.79       253.36 o
  10   5   6       1952.30       2276.67       211.75 o
  11   5   6        746.30        571.03       109.25 o
  12   5   6       8856.29       9413.55       365.51 o
  13   5   6       1996.83       1923.01       287.83 o
  14   5   6       1510.53       1402.71       272.46 o
  15   5   6       2018.74       1949.63       272.47 o
 -14   6   6        495.64        681.15       228.60 o
 -13   6   6       4202.06       4105.36       224.88 o
 -12   6   6       3383.35       3211.58       190.05 o
 -11   6   6       4039.26       4233.99       178.76 o
 -10   6   6       2492.30       2457.46       134.33 o
  -9   6   6       8674.46       8624.57       240.64 o
  -8   6   6      11177.45      11135.95       282.65 o
  -7   6   6       5664.81       5382.30       200.24 o
  -6   6   6       1220.93       1205.89        72.22 o
  -5   6   6      15834.91      15164.39       310.59 o
  -4   6   6        473.39        559.10        46.36 o
  -3   6   6       6273.01       6390.23       150.64 o
  -2   6   6       5336.90       4984.36       124.71 o
  -1   6   6      13123.00      13889.63       291.10 o
   0   6   6      14881.22      14678.21       311.11 o
   1   6   6      12499.99      12769.78       267.02 o
   2   6   6       6019.83       5555.87       134.65 o
   3   6   6       6331.75       6447.98       154.00 o
   4   6   6        400.77        429.63        50.67 o
   5   6   6      15961.68      15744.23       308.48 o
   6   6   6       1260.97       1230.53        64.62 o
   7   6   6       5776.36       5582.51       161.97 o
   8   6   6      11325.39      11146.83       315.85 o
   9   6   6       8661.01       8075.34       315.44 o
  10   6   6       2523.05       2575.49       187.75 o
  11   6   6       4113.41       3667.22       304.65 o
  12   6   6       3139.00       3382.49       251.99 o
  13   6   6       4331.86       4216.01       344.07 o
  14   6   6        588.48        376.31       169.40 o
 -14   7   6       1060.05        742.30       152.02 o
 -13   7   6       1389.28       1587.04       145.80 o
 -12   7   6       5969.95       6144.70       290.68 o
 -11   7   6        651.01        763.41        87.57 o
 -10   7   6       2207.26       2329.29       135.42 o
  -9   7   6       1387.32       1528.93       106.99 o
  -8   7   6       3931.17       3973.70       154.38 o
  -7   7   6      11179.33      10964.26       256.14 o
  -6   7   6       2249.05       2333.86       119.63 o
  -5   7   6       2202.62       2276.80        95.87 o
  -4   7   6      13987.40      14124.08       292.13 o
  -3   7   6       1619.75       1544.60        70.96 o
  -2   7   6       3429.78       3472.37       127.19 o
  -1   7   6      27485.33      28129.38       560.31 o
   0   7   6      27136.46      28424.66       516.65 o
   1   7   6      27174.39      27681.57       470.32 o
   2   7   6       3183.30       3120.44       105.86 o
   3   7   6       1612.69       1580.01        77.19 o
   4   7   6      14309.03      14392.17       294.28 o
   5   7   6       2125.84       2253.79       124.95 o
   6   7   6       2552.19       2614.38        99.17 o
   7   7   6      11544.66      11710.90       281.11 o
   8   7   6       3728.60       3596.16       196.26 o
   9   7   6       1456.09       1593.14       147.02 o
  10   7   6       2016.83       2216.06       247.19 o
  11   7   6        554.17        542.54       112.22 o
  12   7   6       6049.53       6911.77       403.39 o
  13   7   6       1512.88       1611.08       225.24 o
  14   7   6        976.33       1073.42       199.13 o
 -14   8   6        406.07        461.37       136.46 o
 -13   8   6        847.79        877.52       141.72 o
 -12   8   6        366.70        340.26        88.47 o
 -11   8   6       2309.25       2362.51       146.49 o
 -10   8   6       1335.70       1420.35       111.47 o
  -9   8   6       2708.60       2923.36       146.96 o
  -8   8   6       6983.30       7084.20       193.76 o
  -7   8   6       3328.43       3509.16       171.89 o
  -6   8   6       4601.62       4408.81       138.50 o
  -5   8   6       7953.05       8135.64       196.84 o
  -4   8   6       1814.66       1809.49        98.23 o
  -3   8   6       9329.67       9547.37       216.47 o
  -2   8   6       2346.42       2341.90       109.10 o
  -1   8   6       9686.95       9641.19       233.07 o
   0   8   6      45846.91      45440.86       803.66 o
   1   8   6       9348.06       9368.63       194.38 o
   2   8   6       2439.65       2265.75        97.54 o
   3   8   6       9551.52       9957.67       224.70 o
   4   8   6       1652.51       1547.00        83.75 o
   5   8   6       7913.13       7911.65       281.68 o
   6   8   6       4349.60       4125.64       134.92 o
   7   8   6       3424.80       3275.38       155.59 o
   8   8   6       6807.81       6723.34       239.39 o
   9   8   6       2755.62       2729.26       284.07 o
  10   8   6       1090.77       1018.90       137.56 o
  11   8   6       2524.71       2690.62       211.30 o
  12   8   6        343.11        465.59       108.91 o
  13   8   6        853.79        698.28       179.47 o
  14   8   6        364.05        412.67       169.71 o
 -13   9   6       2033.88       2590.27       285.33 o
 -12   9   6        737.53        778.91       112.44 o
 -11   9   6        115.44        175.55        66.65 o
 -10   9   6        412.21        495.24        75.47 o
  -9   9   6       3104.89       3321.51       188.81 o
  -8   9   6       1846.85       1836.23       106.77 o
  -7   9   6       8356.58       8163.10       211.09 o
  -6   9   6       1253.20       1337.28        86.64 o
  -5   9   6       1737.15       1823.49        93.50 o
  -4   9   6      22619.11      22641.54       437.93 o
  -3   9   6       8499.56       8297.27       231.20 o
  -2   9   6        404.29        454.42        60.13 o
  -1   9   6      16909.52      16493.31       367.32 o
   0   9   6       2624.54       2442.64        97.57 o
   1   9   6      17156.13      16267.56       307.70 o
   2   9   6        361.89        388.79        50.28 o
   3   9   6       8532.71       7878.56       213.07 o
   4   9   6      22757.17      21768.95       439.37 o
   5   9   6       1732.99       1764.14        95.62 o
   6   9   6       1260.24       1460.30       108.37 o
   7   9   6       7872.87       7612.38       227.43 o
   8   9   6       1905.04       1823.04       137.90 o
   9   9   6       3086.53       2939.96       174.60 o
  10   9   6        417.35        421.50       116.11 o
  11   9   6        107.81        152.83        93.04 o
  12   9   6        777.37        603.99       134.28 o
  13   9   6       2017.19       2137.15       264.91 o
 -12  10   6       2126.59       1952.41       238.03 o
 -11  10   6        153.32        221.74        93.79 o
 -10  10   6        983.42       1151.48       123.04 o
  -9  10   6        200.07        121.91        75.25 o
  -8  10   6       9233.39       9927.77       280.55 o
  -7  10   6       4324.97       4461.99       165.15 o
  -6  10   6       1169.68       1270.69        87.06 o
  -5  10   6       2136.92       2112.61       105.99 o
  -4  10   6       3026.49       3032.43       119.81 o
  -3  10   6       9371.17       9052.85       219.45 o
  -2  10   6       5899.21       5962.55       176.38 o
  -1  10   6       1243.02       1167.40        75.07 o
   0  10   6       8355.04       7993.77       197.65 o
   1  10   6       1292.60       1294.27        76.44 o
   2  10   6       5343.21       5080.84       139.21 o
   3  10   6       9608.23       9462.17       230.44 o
   4  10   6       3303.00       3386.18       188.72 o
   5  10   6       2257.80       2275.48       112.41 o
   6  10   6       1132.78       1235.30        96.85 o
   7  10   6       4301.06       4440.04       176.94 o
   8  10   6       9075.35       9533.63       325.39 o
   9  10   6        156.90        202.86        71.55 o
  10  10   6        946.18        956.56       172.08 o
  11  10   6        180.95        341.00       110.24 o
  12  10   6       2190.47       2345.38       215.72 o
 -12  11   6        862.12        875.10       286.43 o
 -11  11   6       1986.46       2041.26       196.62 o
 -10  11   6       1417.81       1759.36       179.02 o
  -9  11   6       4648.39       5143.75       213.79 o
  -8  11   6        665.80        694.43        83.45 o
  -7  11   6       3038.70       3180.71       168.59 o
  -6  11   6       8031.87       8141.80       299.42 o
  -5  11   6       2418.66       2359.57       155.75 o
  -4  11   6       4648.20       4694.52       296.09 o
  -3  11   6       3912.56       3843.93       210.60 o
  -2  11   6        803.59        852.68        96.96 o
  -1  11   6       1680.00       1686.46       109.93 o
   0  11   6        983.63        842.33        81.02 o
   1  11   6       1642.86       1732.76       111.16 o
   2  11   6        741.67        691.42        66.92 o
   3  11   6       3673.81       3659.85       145.41 o
   4  11   6       4852.70       5052.76       191.74 o
   5  11   6       2375.61       2242.78       123.01 o
   6  11   6       8004.22       7741.70       239.54 o
   7  11   6       2956.33       2851.46       153.24 o
   8  11   6        788.04        818.32       104.28 o
   9  11   6       4707.25       4871.09       239.31 o
  10  11   6       1469.54       1578.91       174.17 o
  11  11   6       1996.61       2492.30       311.35 o
  12  11   6        884.63       1209.55       175.18 o
 -11  12   6       1087.94       1006.48       199.60 o
 -10  12   6       4630.23       4917.60       354.12 o
  -9  12   6       3887.10       3974.95       225.74 o
  -8  12   6       3095.25       3185.51       201.37 o
  -7  12   6       2383.61       2326.24       245.82 o
  -6  12   6        619.77        699.54        97.02 o
  -5  12   6       3593.07       3536.98       228.21 o
  -4  12   6       2980.82       2982.95       226.75 o
  -3  12   6        123.71        226.19        63.00 o
  -2  12   6       2593.89       2528.75       142.20 o
  -1  12   6       4742.54       4589.43       183.92 o
   0  12   6         88.57        115.69        53.63 o
   1  12   6       4703.31       4284.45       177.53 o
   2  12   6       2813.88       2830.47       144.97 o
   3  12   6        148.62        177.56        50.67 o
   4  12   6       3146.44       3058.13       140.71 o
   5  12   6       3738.67       3650.71       173.81 o
   6  12   6        626.14        707.62        83.22 o
   7  12   6       2527.99       2851.28       229.58 o
   8  12   6       3323.86       3478.47       207.50 o
   9  12   6       3544.69       3624.26       238.11 o
  10  12   6       4614.58       4426.60       291.10 o
  11  12   6       1021.69       1392.35       185.35 o
 -10  13   6        796.32        690.54       144.53 o
  -9  13   6       4037.23       4214.42       240.64 o
  -8  13   6        395.14        442.02        95.86 o
  -7  13   6        357.81        414.70        89.19 o
  -6  13   6       4185.32       4075.66       225.84 o
  -5  13   6        453.63        434.14       111.42 o
  -4  13   6       1349.48       1206.31       126.65 o
  -3  13   6       1872.91       1913.26       150.32 o
  -2  13   6       6899.48       6606.49       224.77 o
  -1  13   6       2309.37       2441.41       143.04 o
   0  13   6        972.25        900.68        90.25 o
   1  13   6       2477.57       2398.58       143.40 o
   2  13   6       6752.38       6547.85       252.47 o
   3  13   6       1951.77       1996.27       119.99 o
   4  13   6       1458.67       1426.10       104.10 o
   5  13   6        369.22        414.01        74.45 o
   6  13   6       4148.07       4081.48       193.13 o
   7  13   6        384.82        515.09        95.79 o
   8  13   6        359.02        435.94        91.49 o
   9  13   6       4213.57       4065.39       238.41 o
  10  13   6        783.00       1070.64       173.82 o
  -9  14   6       1468.86       1620.75       166.01 o
  -8  14   6       1596.89       1551.96       158.42 o
  -7  14   6       2234.31       2306.89       182.50 o
  -6  14   6        221.74        191.76        77.99 o
  -5  14   6       1491.20       1267.01       131.99 o
  -4  14   6        701.10        541.61        93.24 o
  -3  14   6       3021.42       2865.54       201.27 o
  -2  14   6       2628.85       2581.52       156.87 o
  -1  14   6       7262.50       7030.61       241.53 o
   0  14   6        275.18        403.58        80.56 o
   1  14   6       7388.49       7289.17       240.25 o
   2  14   6       2811.75       2898.09       176.87 o
   3  14   6       2901.91       2953.72       165.21 o
   4  14   6        693.47        748.45       108.25 o
   5  14   6       1386.19       1587.09       140.40 o
   6  14   6        248.71        340.42        79.75 o
   7  14   6       2146.73       2280.43       221.35 o
   8  14   6       1791.80       1831.67       164.42 o
   9  14   6       1490.80       1298.44       176.94 o
  -7  15   6        681.29        707.80       122.57 o
  -6  15   6       3188.42       3142.22       213.79 o
  -5  15   6        614.38        604.33       111.97 o
  -4  15   6       1481.36       1597.34       132.06 o
  -3  15   6        290.34        182.01        71.34 o
  -2  15   6       4372.17       4387.79       208.75 o
  -1  15   6       1181.43       1217.43       146.57 o
   0  15   6       1157.13       1107.57       108.36 o
   1  15   6       1236.08       1357.31       117.59 o
   2  15   6       4329.14       4594.25       234.90 o
   3  15   6        298.53        324.20        84.49 o
   4  15   6       1389.07       1463.26       142.72 o
   5  15   6        686.59        831.22       103.27 o
   6  15   6       3125.67       3324.55       190.64 o
   7  15   6        694.75        965.23       138.83 o
  -5  16   6        767.80        913.90       114.32 o
  -4  16   6        266.80        277.83        78.90 o
  -3  16   6        931.24       1067.63       140.37 o
  -2  16   6         22.40        -21.77        64.99 o
  -1  16   6       1136.57       1283.32       121.85 o
   0  16   6        415.60        462.28        84.38 o
   1  16   6       1177.52       1320.17       147.39 o
   2  16   6         33.07        135.13        73.06 o
   3  16   6        916.27        952.74       125.97 o
   4  16   6        226.54        231.42       148.73 o
   5  16   6        686.53        733.58       124.53 o
  -2  17   6       1013.56       1017.33       119.10 o
  -1  17   6        149.86        230.76        82.70 o
   0  17   6          4.62        -25.60        94.10 o
   1  17   6        135.55        128.04        78.46 o
   2  17   6       1041.24       1002.52       138.71 o
   1   0   7        393.15        427.19        32.41 o
   2   0   7       6153.51       6188.43       160.14 o
   3   0   7     126875.58     133150.42      2714.25 o
   4   0   7       3675.12       3549.84        91.17 o
   5   0   7      33090.24      34631.54       753.65 o
   6   0   7       1450.94       1382.89        67.40 o
   7   0   7      11623.31      11726.65       268.50 o
   8   0   7        196.58        182.76        40.71 o
   9   0   7         73.38         85.54        36.92 o
  10   0   7        604.45        481.62        89.50 o
  11   0   7       2986.44       2878.62       210.26 o
  12   0   7        346.58        312.56        96.96 o
  13   0   7          7.31        -60.75        74.71 o
  14   0   7        298.83        437.54       108.88 o
  15   0   7        848.42        716.25       169.69 o
 -15   1   7       1048.09       1007.96       158.86 o
 -14   1   7        494.15        534.11       126.80 o
 -13   1   7        146.74         51.24        79.65 o
 -12   1   7       4878.16       4440.09       216.81 o
 -11   1   7       7767.13       7594.63       230.32 o
 -10   1   7        384.10        376.88        65.06 o
  -9   1   7       2902.65       2797.96       141.67 o
  -8   1   7       1038.22       1043.38        66.90 o
  -7   1   7       3085.60       2763.43        99.39 o
  -6   1   7       3153.39       3024.37        94.83 o
  -5   1   7       3341.98       3279.89       116.56 o
  -4   1   7     132400.27     140189.31      2865.32 o
  -3   1   7       7121.67       6835.94       181.25 o
  -2   1   7       7554.30       7064.48       155.69 o
  -1   1   7      23594.75      24368.44       462.84 o
   0   1   7       5166.89       5147.78       143.32 o
   1   1   7      23713.14      24532.79       467.05 o
   2   1   7       7706.78       7349.39       160.05 o
   3   1   7       7117.34       7150.52       158.91 o
   4   1   7     133604.81     141480.42      2564.16 o
   5   1   7       3158.57       2902.40       108.76 o
   6   1   7       2796.20       2620.09       112.97 o
   7   1   7       2959.10       2874.08       106.67 o
   8   1   7        931.59        976.32        68.77 o
   9   1   7       2745.06       2723.30       162.97 o
  10   1   7        445.88        490.60       177.40 o
  11   1   7       7659.39       7193.91       283.75 o
  12   1   7       4958.08       4970.17       774.41 o
  13   1   7        133.39        162.49        90.79 o
  14   1   7        427.17        314.94       108.21 o
  15   1   7        962.05        992.36       303.91 o
 -15   2   7          3.43         17.65        93.82 o
 -14   2   7       1569.61       1863.38       204.65 o
 -13   2   7       2190.27       1925.76       160.45 o
 -12   2   7       4072.63       3677.18       197.27 o
 -11   2   7       3451.34       3444.03       155.77 o
 -10   2   7      19368.10      19138.87       440.30 o
  -9   2   7       6198.25       5942.68       212.44 o
  -8   2   7       1983.66       1824.74        97.15 o
  -7   2   7        561.20        568.44        44.18 o
  -6   2   7       7371.56       6845.80       238.00 o
  -5   2   7      13665.59      13635.28       334.68 o
  -4   2   7      31833.39      34367.27       720.76 o
  -3   2   7      29846.32      30826.52       665.01 o
  -2   2   7       4076.22       4123.23       115.24 o
  -1   2   7      15146.28      15909.40       365.85 o
   0   2   7      23304.09      24360.80       469.57 o
   1   2   7      16491.84      17659.23       285.27 o
   2   2   7       3952.07       4056.09        86.11 o
   3   2   7      30570.43      31264.81       542.12 o
   4   2   7      30816.87      32802.57       580.85 o
   5   2   7      13755.00      13900.64       294.53 o
   6   2   7       6942.26       6391.44       179.83 o
   7   2   7        734.72        785.37        52.53 o
   8   2   7       2004.36       1969.76       134.63 o
   9   2   7       6659.41       6516.33       220.53 o
  10   2   7      19129.60      19412.19       571.97 o
  11   2   7       3344.16       3117.64       203.77 o
  12   2   7       3956.83       4019.13       308.01 o
  13   2   7       2253.65       2157.42       233.98 o
  14   2   7       1583.05       1579.39       178.88 o
  15   2   7          2.47        -80.21       107.43 o
 -15   3   7        563.42        473.09       131.32 o
 -14   3   7        471.81        428.20        91.73 o
 -13   3   7        187.91        261.31        79.31 o
 -12   3   7      11292.57      11163.30       350.38 o
 -11   3   7      10245.78      10170.62       278.83 o
 -10   3   7       3872.24       3759.44       157.24 o
  -9   3   7       9473.87       9160.27       247.20 o
  -8   3   7      11815.92      11384.94       277.62 o
  -7   3   7       3185.18       3306.43        99.47 o
  -6   3   7       1029.61       1170.28        73.66 o
  -5   3   7       3042.44       3128.54       105.53 o
  -4   3   7      26315.00      27936.25       550.51 o
  -3   3   7      23623.42      25929.39       489.23 o
  -2   3   7      23144.01      23633.87       433.54 o
  -1   3   7        480.78        522.68        31.45 o
   0   3   7          1.62        -14.57        17.04 o
   1   3   7        539.42        564.96        35.70 o
   2   3   7      24035.55      24207.54       424.35 o
   3   3   7      22029.91      23706.64       482.47 o
   4   3   7      26329.86      27784.20       540.80 o
   5   3   7       3111.53       3100.97        93.90 o
   6   3   7       1102.59       1141.81        55.45 o
   7   3   7       3010.40       3179.84       153.55 o
   8   3   7      11416.70      10608.79       402.27 o
   9   3   7       9439.41       9245.07       321.93 o
  10   3   7       3893.00       3943.66       266.70 o
  11   3   7      10002.38      10025.96       570.46 o
  12   3   7      10904.93      11122.49       513.63 o
  13   3   7        201.16         61.20        84.03 o
  14   3   7        454.97        264.32       132.13 o
  15   3   7        612.57        665.93       150.85 o
 -15   4   7        100.74        119.68       108.08 o
 -14   4   7        234.84        214.35        82.18 o
 -13   4   7       4910.12       5242.24       239.28 o
 -12   4   7       1193.44       1341.33       123.99 o
 -11   4   7       4042.09       3968.53       170.08 o
 -10   4   7       7084.27       6946.52       212.59 o
  -9   4   7      20595.38      19308.59       440.87 o
  -8   4   7       1575.76       1322.79        89.23 o
  -7   4   7       1071.32       1012.67        74.00 o
  -6   4   7       6576.72       6567.64       180.04 o
  -5   4   7       1504.55       1387.99        76.19 o
  -4   4   7       3466.67       3603.32        98.98 o
  -3   4   7       2428.08       2577.27        75.93 o
  -2   4   7      23269.02      23189.06       445.62 o
  -1   4   7      40069.25      41881.50       808.39 o
   0   4   7       3889.94       3863.58       110.02 o
   1   4   7      41678.16      43739.83       742.18 o
   2   4   7      23107.45      23748.17       423.75 o
   3   4   7       1946.92       2133.86        72.38 o
   4   4   7       3221.78       3264.73        88.79 o
   5   4   7       1727.13       1638.93        59.65 o
   6   4   7       6859.85       6727.97       164.47 o
   7   4   7       1060.93       1005.57        57.80 o
   8   4   7       1521.56       1521.30        93.17 o
   9   4   7      20697.48      20315.42       675.82 o
  10   4   7       7062.38       6943.85       278.94 o
  11   4   7       4117.73       3803.24       224.73 o
  12   4   7       1102.51       1346.77       188.57 o
  13   4   7       4963.50       4887.27       365.99 o
  14   4   7        211.89        160.49       128.39 o
  15   4   7         85.60        130.03       137.85 o
 -15   5   7        661.80        734.10       156.34 o
 -14   5   7        405.47        560.60       111.94 o
 -13   5   7        303.18        233.68        76.66 o
 -12   5   7       7154.49       7250.77       266.14 o
 -11   5   7       1208.67       1173.75        99.25 o
 -10   5   7       1151.53       1181.38        92.94 o
  -9   5   7       1573.43       1582.65       123.33 o
  -8   5   7       3964.65       3871.40       147.50 o
  -7   5   7       5644.87       5298.99       181.83 o
  -6   5   7       2546.03       2639.75       120.23 o
  -5   5   7      29525.15      29091.36       534.49 o
  -4   5   7       3022.94       3092.72       116.54 o
  -3   5   7       9301.96       9596.52       198.73 o
  -2   5   7      21385.43      22123.71       400.74 o
  -1   5   7      30398.00      30693.23       854.01 o
   0   5   7       2360.38       2388.46        91.46 o
   1   5   7      31941.10      32129.58       563.98 o
   2   5   7      21534.53      21972.82       406.30 o
   3   5   7       9289.44       9323.13       198.92 o
   4   5   7       3319.14       3424.29        95.29 o
   5   5   7      29902.03      29374.20       698.93 o
   6   5   7       2552.06       2306.41        81.47 o
   7   5   7       5620.71       5372.97       166.03 o
   8   5   7       3907.85       4160.26       245.09 o
   9   5   7       1698.47       1686.78       149.22 o
  10   5   7       1206.07        994.91       119.81 o
  11   5   7       1109.26       1247.71       140.81 o
  12   5   7       7165.94       6792.32       404.73 o
  13   5   7        249.68        373.55       126.26 o
  14   5   7        439.43        451.57       156.30 o
  15   5   7        702.96        792.14       197.34 o
 -14   6   7        213.96        257.34       197.46 o
 -13   6   7        539.83        738.40       101.05 o
 -12   6   7        357.13        539.86        94.07 o
 -11   6   7       1179.33       1251.09       104.54 o
 -10   6   7       2065.01       1997.20       152.15 o
  -9   6   7       2272.31       2112.10       121.63 o
  -8   6   7        242.61        323.55        55.70 o
  -7   6   7       8123.63       8102.77       217.24 o
  -6   6   7      23813.57      22772.54       442.41 o
  -5   6   7       1293.26       1398.17        73.47 o
  -4   6   7       4746.96       4704.79       128.24 o
  -3   6   7       1139.38       1197.60        59.61 o
  -2   6   7      37172.43      37791.64       683.17 o
  -1   6   7       9817.28       9754.89       225.96 o
   0   6   7       7307.87       6530.26       148.59 o
   1   6   7       9995.43       9939.92       190.46 o
   2   6   7      38551.11      40415.98       694.68 o
   3   6   7       1269.62       1280.99        65.68 o
   4   6   7       5117.01       5292.47       132.66 o
   5   6   7       1232.14       1224.79        64.99 o
   6   6   7      23982.98      23240.87       465.79 o
   7   6   7       7975.73       7670.19       206.64 o
   8   6   7        270.74        275.33        59.72 o
   9   6   7       2078.55       1884.91       157.58 o
  10   6   7       2101.51       1777.22       160.94 o
  11   6   7       1102.01       1054.06       132.07 o
  12   6   7        278.46        202.63        87.48 o
  13   6   7        548.12        800.04       172.03 o
  14   6   7        214.89        186.13       135.32 o
 -14   7   7       7020.28       7038.03       367.18 o
 -13   7   7         48.19         29.45        78.43 o
 -12   7   7        229.52        311.78        81.60 o
 -11   7   7       1713.54       1733.12       124.01 o
 -10   7   7        103.88        166.34        55.16 o
  -9   7   7       1417.93       1517.87       107.39 o
  -8   7   7       5378.67       5432.38       201.99 o
  -7   7   7        695.75        750.22        67.65 o
  -6   7   7       9897.83       9711.50       238.79 o
  -5   7   7      10515.18      10414.83       232.71 o
  -4   7   7       7424.76       7534.03       183.38 o
  -3   7   7       6404.95       5961.88       147.75 o
  -2   7   7       1157.62       1282.93        58.86 o
  -1   7   7      17271.12      17959.46       382.28 o
   0   7   7        193.08        211.02        30.04 o
   1   7   7      17541.32      18106.91       322.19 o
   2   7   7       1055.85       1085.78        66.21 o
   3   7   7       6320.31       6026.06       153.10 o
   4   7   7       7398.32       7266.41       178.23 o
   5   7   7      10639.50      10324.25       230.06 o
   6   7   7       9379.09       9114.80       240.15 o
   7   7   7        652.79        755.18        70.28 o
   8   7   7       5308.92       5446.08       205.34 o
   9   7   7       1566.89       1596.41       147.66 o
  10   7   7        111.43        174.06        77.21 o
  11   7   7       1658.74       1653.56       188.57 o
  12   7   7        215.47        139.59        93.71 o
  13   7   7         37.60          4.14       120.15 o
  14   7   7       6971.20       7533.65       485.64 o
 -13   8   7       4564.27       5360.43       307.55 o
 -12   8   7       1250.23       1162.36       125.96 o
 -11   8   7        208.15        307.24        70.70 o
 -10   8   7       5623.25       5939.36       237.42 o
  -9   8   7         28.44         78.17        47.30 o
  -8   8   7        408.51        562.69        70.44 o
  -7   8   7      28402.71      27842.51       535.56 o
  -6   8   7        214.17        262.16        46.05 o
  -5   8   7       1124.57       1050.38        81.47 o
  -4   8   7        785.16        831.78        60.86 o
  -3   8   7       2605.37       2557.50        92.25 o
  -2   8   7       9477.83       9362.44       207.69 o
  -1   8   7        533.58        520.24        66.63 o
   0   8   7        365.01        469.67        43.85 o
   1   8   7        457.01        392.25        38.09 o
   2   8   7       9557.81       9506.55       219.38 o
   3   8   7       2094.92       2070.96        96.27 o
   4   8   7        785.09        848.81        70.15 o
   5   8   7        987.07       1010.21        69.17 o
   6   8   7        206.95        210.86        46.89 o
   7   8   7      27855.10      27216.34       584.23 o
   8   8   7        498.20        657.43        86.27 o
   9   8   7         45.13         64.35        73.93 o
  10   8   7       5581.33       5586.61       455.30 o
  11   8   7        231.31        172.73        94.94 o
  12   8   7       1182.87       1349.51       159.46 o
  13   8   7       4633.33       4793.53       584.28 o
 -13   9   7        676.57        497.26       161.87 o
 -12   9   7        486.99        526.18       123.64 o
 -11   9   7       7304.18       7533.24       282.12 o
 -10   9   7         82.56         96.76        57.14 o
  -9   9   7       2874.32       2919.33       152.84 o
  -8   9   7       4240.85       4277.93       198.79 o
  -7   9   7       2157.54       2084.29       166.02 o
  -6   9   7      14598.10      14720.33       320.64 o
  -5   9   7       1417.11       1583.38        86.76 o
  -4   9   7        157.44        222.34        41.28 o
  -3   9   7       5334.92       5145.19       145.56 o
  -2   9   7       1265.11       1422.86        85.01 o
  -1   9   7       6393.14       6563.37       187.57 o
   0   9   7        450.12        516.73        48.68 o
   1   9   7       6911.81       6920.79       159.10 o
   2   9   7       1384.77       1308.91        67.32 o
   3   9   7       5886.89       5790.78       160.48 o
   4   9   7        153.54        215.46        46.32 o
   5   9   7       1335.74       1247.66        82.08 o
   6   9   7      14742.83      14555.31       354.57 o
   7   9   7       2377.05       2257.68       137.20 o
   8   9   7       4305.58       4510.39       206.91 o
   9   9   7       2972.54       3094.23       253.04 o
  10   9   7         70.21          6.58        78.98 o
  11   9   7       7256.83       7335.07       343.06 o
  12   9   7        483.24        515.73       144.42 o
  13   9   7        635.59        572.64       154.60 o
 -12  10   7        571.69        706.36       178.01 o
 -11  10   7        316.37        254.64       164.96 o
 -10  10   7       6328.57       6591.00       261.95 o
  -9  10   7       2115.71       2021.98       134.91 o
  -8  10   7       1173.90       1173.98       102.78 o
  -7  10   7       8359.31       8254.43       245.74 o
  -6  10   7        904.95        769.31        80.18 o
  -5  10   7       4900.59       4701.62       175.51 o
  -4  10   7       2278.11       2235.41       120.60 o
  -3  10   7       9055.92       9175.81       246.33 o
  -2  10   7       1101.70       1192.07       107.17 o
  -1  10   7       5682.84       5332.92       180.44 o
   0  10   7      16200.50      16278.09       383.97 o
   1  10   7       5841.12       5497.59       178.63 o
   2  10   7       1007.75       1082.17        78.87 o
   3  10   7       9146.21       8865.07       309.70 o
   4  10   7       2152.91       2178.53       111.04 o
   5  10   7       5200.72       5013.89       191.92 o
   6  10   7       1067.63        922.64        86.33 o
   7  10   7       8206.82       7976.70       240.50 o
   8  10   7       1214.00       1029.14       115.42 o
   9  10   7       2201.65       2054.19       185.08 o
  10  10   7       6220.44       6311.28       319.75 o
  11  10   7        301.03        352.00       111.74 o
  12  10   7        558.53        649.84       143.82 o
 -12  11   7         31.91       -177.30       177.30 o
 -11  11   7       1980.84       2499.10       217.73 o
 -10  11   7       2058.78       2223.32       201.13 o
  -9  11   7        278.94        310.12        86.72 o
  -8  11   7       1837.99       1929.72       155.40 o
  -7  11   7       1693.39       1671.14       138.12 o
  -6  11   7       3904.79       4039.07       306.09 o
  -5  11   7       1039.38       1070.15       111.43 o
  -4  11   7       6447.01       6145.04       238.84 o
  -3  11   7       6839.95       6644.98       321.58 o
  -2  11   7      19192.00      18882.33       496.75 o
  -1  11   7       5712.73       5448.07       188.88 o
   0  11   7       2390.33       2254.77       126.42 o
   1  11   7       5637.77       5487.45       186.64 o
   2  11   7      18841.16      18411.66       394.84 o
   3  11   7       6422.03       6293.70       218.15 o
   4  11   7       6352.16       6299.33       185.44 o
   5  11   7       1113.77       1050.43        94.80 o
   6  11   7       3657.63       3721.84       171.69 o
   7  11   7       1845.76       1665.46       138.68 o
   8  11   7       1962.86       1940.96       154.26 o
   9  11   7        239.11        199.73       116.67 o
  10  11   7       1991.69       2088.44       199.13 o
  11  11   7       2066.42       2247.99       260.77 o
  12  11   7         35.84        133.95       142.16 o
 -11  12   7        153.68        336.60       157.76 o
 -10  12   7         69.61        152.56       100.37 o
  -9  12   7       1339.96       1353.78       153.55 o
  -8  12   7       3485.99       3584.38       214.71 o
  -7  12   7        257.99        386.48        78.42 o
  -6  12   7       2272.97       2360.04       218.18 o
  -5  12   7       3724.89       3587.94       205.63 o
  -4  12   7        879.48        728.67        96.75 o
  -3  12   7      12774.68      11603.17       368.88 o
  -2  12   7       1039.37        993.44        92.21 o
  -1  12   7       5180.33       4982.14       187.74 o
   0  12   7       4695.11       4274.38       181.70 o
   1  12   7       5164.69       4997.18       189.76 o
   2  12   7        921.42       1025.37       102.13 o
   3  12   7      12469.40      12635.96       299.24 o
   4  12   7        896.05        937.43        82.34 o
   5  12   7       3674.78       3982.01       317.16 o
   6  12   7       2205.12       2233.15       141.77 o
   7  12   7        213.74        265.59        81.04 o
   8  12   7       3371.35       3549.14       208.67 o
   9  12   7       1217.38       1403.08       196.75 o
  10  12   7         71.13        137.17       179.65 o
  11  12   7        144.56        209.87       122.91 o
 -10  13   7        376.87        275.29       124.30 o
  -9  13   7       2492.35       2444.26       188.00 o
  -8  13   7         51.48         45.44        78.87 o
  -7  13   7        549.89        478.70        96.56 o
  -6  13   7        910.31        945.55       115.94 o
  -5  13   7       7788.97       7767.84       287.95 o
  -4  13   7       3150.60       3150.80       197.06 o
  -3  13   7        340.65        313.19        94.29 o
  -2  13   7       4089.67       3978.22       187.95 o
  -1  13   7        335.23        419.58        70.84 o
   0  13   7          8.66        -48.97        48.97 o
   1  13   7        356.81        400.45        68.10 o
   2  13   7       4261.62       4162.33       185.60 o
   3  13   7        362.17        422.68        78.42 o
   4  13   7       3110.54       3002.27       165.59 o
   5  13   7       7736.73       7644.30       324.25 o
   6  13   7        920.18       1025.61       112.31 o
   7  13   7        604.74        648.15       102.53 o
   8  13   7         36.69        109.92       104.27 o
   9  13   7       2494.72       2558.17       224.55 o
  10  13   7        340.36        357.21       129.75 o
  -9  14   7        293.46        188.18       100.43 o
  -8  14   7       3619.54       4000.55       388.24 o
  -7  14   7        619.37        658.08       151.50 o
  -6  14   7        972.69       1186.06       132.79 o
  -5  14   7        219.31        208.09        74.74 o
  -4  14   7       2974.64       3343.63       206.18 o
  -3  14   7        544.44        718.12        99.59 o
  -2  14   7         10.93         12.58        50.14 o
  -1  14   7         43.45        -12.95        51.27 o
   0  14   7       1581.36       1656.76       130.41 o
   1  14   7         39.03        116.34        55.98 o
   2  14   7         24.42         10.10        51.51 o
   3  14   7        587.97        597.04        86.20 o
   4  14   7       2846.50       2775.64       165.75 o
   5  14   7        200.11        308.57        73.14 o
   6  14   7        890.50       1147.27       110.61 o
   7  14   7        611.78        739.64       112.78 o
   8  14   7       3715.81       3657.25       230.00 o
   9  14   7        269.58         53.27       112.71 o
  -7  15   7       1630.58       1704.88       171.89 o
  -6  15   7        457.11        575.83       106.32 o
  -5  15   7       2325.24       2446.89       189.53 o
  -4  15   7        564.90        462.11        86.84 o
  -3  15   7         39.28          9.23        77.24 o
  -2  15   7       1845.05       1876.84       141.34 o
  -1  15   7       2373.82       2574.08       238.77 o
   0  15   7        157.57        183.32        77.54 o
   1  15   7       2464.08       2647.37       162.89 o
   2  15   7       1855.96       2076.36       145.01 o
   3  15   7         41.61         82.53        73.64 o
   4  15   7        601.60        775.05       111.96 o
   5  15   7       2420.30       2528.18       166.06 o
   6  15   7        433.58        463.45        92.21 o
   7  15   7       1646.55       1792.67       172.31 o
  -5  16   7         97.66        177.76        83.51 o
  -4  16   7        527.77        450.18       114.93 o
  -3  16   7       2390.74       2510.86       171.80 o
  -2  16   7       1050.48        988.41       134.74 o
  -1  16   7        339.15        364.81        85.78 o
   0  16   7       8281.00       8204.07       281.53 o
   1  16   7        347.35        320.35        81.81 o
   2  16   7       1029.93        846.84       125.59 o
   3  16   7       2295.90       2403.68       187.45 o
   4  16   7        535.66        480.94       105.07 o
   5  16   7        110.42        258.32       100.93 o
  -2  17   7       1217.81       1261.89       130.77 o
  -1  17   7       3731.40       3847.53       221.75 o
   0  17   7        231.56        235.51        86.68 o
   1  17   7       3899.07       3820.80       213.63 o
   2  17   7       1123.22       1121.28       169.55 o
   0   0   8      17089.00      17624.58       546.26 o
   1   0   8        280.74        326.71        44.51 o
   2   0   8      39542.72      41390.09       867.44 o
   3   0   8         52.01        110.98        39.54 o
   4   0   8        864.69        769.10        40.38 o
   5   0   8      25525.64      24939.51       535.83 o
   6   0   8       1414.36       1454.31        71.10 o
   7   0   8         91.83         87.07        30.84 o
   8   0   8       2979.47       3038.30       122.40 o
   9   0   8       8079.66       7395.04       237.90 o
  10   0   8      36873.67      35316.58       817.82 o
  11   0   8       4974.90       5093.64       238.31 o
  12   0   8       1293.51       1218.39       237.84 o
  13   0   8       2398.59       2361.22       290.39 o
  14   0   8        371.19        199.67       139.82 o
  15   0   8        884.84       1192.52       212.37 o
 -15   1   8         33.66        -45.12        97.05 o
 -14   1   8         46.14        -29.66        83.06 o
 -13   1   8       1652.73       1360.63       160.75 o
 -12   1   8       2885.19       2853.17       177.85 o
 -11   1   8      13794.54      13413.08       490.37 o
 -10   1   8       1156.12       1202.66        94.96 o
  -9   1   8       7448.50       7101.63       228.03 o
  -8   1   8      13636.19      12901.97       297.58 o
  -7   1   8       1933.02       1899.13        81.35 o
  -6   1   8       3459.98       3487.23       105.54 o
  -5   1   8       5740.68       5946.75       169.06 o
  -4   1   8      24780.35      27031.94       578.68 o
  -3   1   8      41915.27      42652.18       905.06 o
  -2   1   8       2364.13       2349.90        72.09 o
  -1   1   8       5233.84       4927.70       113.56 o
   0   1   8       1088.68       1071.00        54.99 o
   1   1   8       4804.31       4635.10       116.64 o
   2   1   8       2960.70       2864.29        93.38 o
   3   1   8      42190.38      43137.66       807.06 o
   4   1   8      23825.00      25345.09       506.89 o
   5   1   8       5034.63       5003.40       131.62 o
   6   1   8       3637.89       3533.32       126.43 o
   7   1   8       1954.96       1825.42        88.53 o
   8   1   8      13629.27      13045.80       304.25 o
   9   1   8       7101.30       6791.15       195.96 o
  10   1   8       1148.13       1186.41       119.71 o
  11   1   8      13759.39      13871.38       618.34 o
  12   1   8       2741.11       2541.95       247.02 o
  13   1   8       1730.97       1780.51       190.50 o
  14   1   8         39.71         37.98       143.52 o
  15   1   8         39.46        135.69       113.35 o
 -15   2   8        100.33         75.33       107.40 o
 -14   2   8        487.45        416.35       112.39 o
 -13   2   8       1390.15       1561.95       172.55 o
 -12   2   8       1182.86       1192.60       121.12 o
 -11   2   8        358.70        467.99        74.56 o
 -10   2   8       9804.03       9691.01       266.77 o
  -9   2   8       5039.54       4357.54       160.38 o
  -8   2   8       6962.49       6031.56       183.34 o
  -7   2   8       6196.34       6179.04       187.28 o
  -6   2   8       5680.46       5225.99       169.09 o
  -5   2   8       1878.28       1861.84       103.89 o
  -4   2   8      10296.95      10882.85       273.72 o
  -3   2   8      36273.18      39132.90       837.49 o
  -2   2   8      49155.87      50923.82      1032.56 o
  -1   2   8       8458.13       8936.06       206.69 o
   0   2   8       6586.22       6641.97       148.36 o
   1   2   8       8683.08       8714.16       166.56 o
   2   2   8      47431.93      48986.50       782.74 o
   3   2   8      37734.09      39862.62       683.71 o
   4   2   8      10492.23      11148.64       218.26 o
   5   2   8       1750.73       1693.01        60.59 o
   6   2   8       5467.43       5437.62       153.24 o
   7   2   8       6329.73       6380.56       226.28 o
   8   2   8       6587.25       6423.45       233.44 o
   9   2   8       5419.51       5526.30       184.98 o
  10   2   8       9516.73       9871.03       464.42 o
  11   2   8        343.40        421.21        83.58 o
  12   2   8       1280.75       1321.03       183.02 o
  13   2   8       1335.18       1006.45       170.74 o
  14   2   8        476.11        418.30       118.30 o
  15   2   8        120.05        102.77       105.14 o
 -15   3   8       1427.59       1431.51       247.70 o
 -14   3   8        559.41        443.48        94.29 o
 -13   3   8       1277.52       1352.98       147.16 o
 -12   3   8        894.13        931.61       110.86 o
 -11   3   8       2058.86       1891.42       121.85 o
 -10   3   8       2630.65       2530.54       132.17 o
  -9   3   8       2716.57       2796.20       132.68 o
  -8   3   8       4512.15       4429.24       198.13 o
  -7   3   8        490.56        571.91        57.38 o
  -6   3   8       2231.48       2404.05       106.03 o
  -5   3   8      24995.87      24156.06       491.02 o
  -4   3   8      28580.65      29212.31       572.80 o
  -3   3   8      19081.96      18896.65       373.57 o
  -2   3   8       4714.13       4513.11       107.21 o
  -1   3   8       3813.67       3918.13       129.82 o
   0   3   8      26875.25      26347.95       515.17 o
   1   3   8       3623.95       3481.98        92.33 o
   2   3   8       4876.22       4568.30       137.97 o
   3   3   8      18307.79      17640.27       368.20 o
   4   3   8      28406.46      28666.31       561.90 o
   5   3   8      24533.57      23744.70       474.51 o
   6   3   8       2605.93       2635.91       147.19 o
   7   3   8        451.17        576.11        56.11 o
   8   3   8       4317.25       4241.69       196.18 o
   9   3   8       2547.36       2708.01       167.14 o
  10   3   8       2355.18       2301.71       134.71 o
  11   3   8       2113.43       2188.41       164.80 o
  12   3   8       1017.76       1037.51       255.59 o
  13   3   8       1198.67       1460.78       278.34 o
  14   3   8        439.95        352.37       240.56 o
  15   3   8       1565.08       1385.55       188.72 o
 -15   4   8       1104.45       1248.27       146.69 o
 -14   4   8       1154.41       1304.84       166.81 o
 -13   4   8       2704.82       2617.04       232.71 o
 -12   4   8        785.47        799.05       102.84 o
 -11   4   8       3999.13       4088.78       176.14 o
 -10   4   8        883.89        897.51        83.50 o
  -9   4   8       2323.98       2305.50       122.78 o
  -8   4   8       2188.72       2188.68       114.91 o
  -7   4   8       1628.85       1558.22        92.40 o
  -6   4   8      19504.93      20070.14       418.26 o
  -5   4   8       7984.35       7573.63       192.75 o
  -4   4   8       1616.11       1422.10        70.32 o
  -3   4   8      15786.06      15463.77       296.79 o
  -2   4   8      13843.46      13430.24       254.61 o
  -1   4   8      15864.95      15175.94       353.61 o
   0   4   8       1261.48       1524.73        70.02 o
   1   4   8      14794.51      14430.83       282.00 o
   2   4   8      13520.29      13224.20       258.75 o
   3   4   8      16005.18      15552.40       294.47 o
   4   4   8       1474.01       1261.74        93.26 o
   5   4   8       8168.32       7519.97       185.25 o
   6   4   8      18582.61      18706.72       400.93 o
   7   4   8       1853.10       1831.42       188.70 o
   8   4   8       2439.17       2220.26       151.26 o
   9   4   8       2489.01       2219.46       157.70 o
  10   4   8        965.19        885.14       132.08 o
  11   4   8       4224.09       4428.70       314.91 o
  12   4   8        712.70        383.14       123.15 o
  13   4   8       2660.11       2306.84       252.00 o
  14   4   8       1109.04        819.99       182.93 o
  15   4   8       1039.46       1028.68       213.84 o
 -14   5   8       1602.19       1528.04       148.28 o
 -13   5   8       5679.83       6151.24       258.15 o
 -12   5   8       5602.10       5673.24       237.92 o
 -11   5   8        234.49        141.17        57.57 o
 -10   5   8       2885.68       3357.82       153.99 o
  -9   5   8       2295.74       2283.10       131.87 o
  -8   5   8       4931.11       4409.51       185.16 o
  -7   5   8      19815.77      19581.73       431.76 o
  -6   5   8       2967.77       2885.96       117.97 o
  -5   5   8      15290.07      14731.25       289.58 o
  -4   5   8       9037.20       8373.31       188.62 o
  -3   5   8      10214.59      10141.21       216.78 o
  -2   5   8       1889.02       1670.98        60.76 o
  -1   5   8        341.43        319.40        66.20 o
   0   5   8      24430.13      25912.15       581.87 o
   1   5   8        361.24        438.65        39.68 o
   2   5   8       2060.91       1795.81        72.09 o
   3   5   8      10013.21      10000.04       244.30 o
   4   5   8       9450.65       8700.59       186.10 o
   5   5   8      14411.49      13531.21       276.17 o
   6   5   8       3080.29       3181.66       112.20 o
   7   5   8      19748.96      19755.27       480.00 o
   8   5   8       5131.29       4872.77       174.94 o
   9   5   8       2470.27       2282.63       166.31 o
  10   5   8       2933.54       3292.90       204.11 o
  11   5   8        279.06        203.39        85.16 o
  12   5   8       5722.43       5001.74       501.69 o
  13   5   8       5473.92       5328.15       587.44 o
  14   5   8       1529.56       1077.81       201.57 o
 -14   6   8       4495.64       4628.27       246.43 o
 -13   6   8       3590.63       3485.67       209.77 o
 -12   6   8       3641.65       3496.00       253.43 o
 -11   6   8       1594.14       1893.82       124.31 o
 -10   6   8        378.45        376.77        65.21 o
  -9   6   8       7977.35       7514.28       224.98 o
  -8   6   8      11559.51      11214.76       288.88 o
  -7   6   8       3829.70       3979.33       148.19 o
  -6   6   8      15554.74      15614.67       403.90 o
  -5   6   8       6200.47       6039.65       153.25 o
  -4   6   8         35.34         48.94        27.22 o
  -3   6   8       3731.95       3761.79       105.50 o
  -2   6   8       1711.96       1760.18        63.41 o
  -1   6   8       2647.51       2487.21        86.77 o
   0   6   8      21636.12      22236.15       460.97 o
   1   6   8       2505.20       2430.24        91.62 o
   2   6   8       1590.37       1676.60        76.18 o
   3   6   8       3843.39       4050.42       112.05 o
   4   6   8         27.60         50.92        26.09 o
   5   6   8       5848.93       5904.79       213.02 o
   6   6   8      15361.55      15308.26       345.74 o
   7   6   8       3930.19       3824.65       239.51 o
   8   6   8      11962.39      11392.14       325.97 o
   9   6   8       8073.31       7752.27       406.17 o
  10   6   8        315.92        298.52        97.84 o
  11   6   8       1617.00       1633.35       166.01 o
  12   6   8       3541.66       3246.48       387.73 o
  13   6   8       3713.65       3815.98       336.49 o
  14   6   8       4417.42       4159.72       374.69 o
 -14   7   8         88.59         48.27       113.50 o
 -13   7   8       2954.34       3359.19       207.18 o
 -12   7   8       5040.48       5567.33       307.59 o
 -11   7   8       1641.10       1889.44       155.45 o
 -10   7   8        345.65        387.24        69.70 o
  -9   7   8       1007.12       1068.16        90.43 o
  -8   7   8       3527.57       3542.63       152.24 o
  -7   7   8      12818.54      12714.89       285.21 o
  -6   7   8       8248.38       7789.25       194.21 o
  -5   7   8        441.52        424.25        47.45 o
  -4   7   8      12808.45      12749.67       264.36 o
  -3   7   8       2456.20       2485.00       138.91 o
  -2   7   8      12236.54      12068.61       249.68 o
  -1   7   8      13185.70      13102.24       292.12 o
   0   7   8       4055.00       3836.72       175.93 o
   1   7   8      12945.57      13069.48       246.12 o
   2   7   8      13093.06      12676.06       263.95 o
   3   7   8       2247.86       2256.45        95.14 o
   4   7   8      12499.69      12141.31       264.30 o
   5   7   8        478.99        432.98        49.99 o
   6   7   8       7916.52       7801.45       213.48 o
   7   7   8      13228.43      12738.45       354.52 o
   8   7   8       3788.30       3577.32       210.36 o
   9   7   8        961.30        866.84       115.48 o
  10   7   8        274.41        245.22        86.18 o
  11   7   8       1681.50       1627.76       168.29 o
  12   7   8       5233.19       4827.21       369.50 o
  13   7   8       2805.59       2469.89       285.09 o
  14   7   8         82.37        114.85       122.06 o
 -13   8   8        430.85        519.84       122.05 o
 -12   8   8        465.90        566.29        89.52 o
 -11   8   8       1444.48       1571.92       124.87 o
 -10   8   8       1129.49       1261.82       106.54 o
  -9   8   8         87.55        180.84        73.77 o
  -8   8   8       6396.00       6411.58       203.86 o
  -7   8   8       1612.87       1545.61        93.03 o
  -6   8   8       1213.23       1313.68        80.56 o
  -5   8   8      14264.16      14194.25       298.53 o
  -4   8   8       1790.08       1848.66        85.01 o
  -3   8   8       7898.65       7599.18       179.33 o
  -2   8   8       4096.35       4139.11       135.42 o
  -1   8   8      12066.22      11644.89       276.67 o
   0   8   8      23673.67      23519.83       446.61 o
   1   8   8      12274.80      12081.40       234.90 o
   2   8   8       4314.25       4084.99       128.90 o
   3   8   8       7837.78       7435.02       187.74 o
   4   8   8       1729.81       1687.81        89.18 o
   5   8   8      13933.69      13475.44       295.79 o
   6   8   8       1038.94       1002.69        83.22 o
   7   8   8       1635.41       1644.56       126.64 o
   8   8   8       6843.22       6593.38       235.30 o
   9   8   8        152.96         76.12        71.45 o
  10   8   8       1172.11       1435.40       151.58 o
  11   8   8       1435.48       1246.79       258.17 o
  12   8   8        463.00        542.20       117.06 o
  13   8   8        386.85        283.79       148.55 o
 -13   9   8        809.97        544.49       168.37 o
 -12   9   8        621.92        661.05       166.41 o
 -11   9   8        545.47        763.93       121.57 o
 -10   9   8         55.35         58.52        63.87 o
  -9   9   8       2326.02       2629.96       167.21 o
  -8   9   8       1389.43       1523.35       109.80 o
  -7   9   8       4287.03       4448.57       175.59 o
  -6   9   8       5935.04       5886.71       190.11 o
  -5   9   8         32.51         43.02        39.59 o
  -4   9   8      16176.93      15981.97       382.67 o
  -3   9   8       5941.71       6112.94       184.09 o
  -2   9   8      10209.66       9780.47       248.10 o
  -1   9   8      11490.15      11888.90       331.62 o
   0   9   8       9825.23       9920.81       399.11 o
   1   9   8      11370.90      11370.02       326.45 o
   2   9   8      10268.13       9775.16       234.01 o
   3   9   8       6428.26       6445.00       175.17 o
   4   9   8      17274.82      17211.49       353.24 o
   5   9   8         15.55         38.18        47.28 o
   6   9   8       5925.38       5696.81       188.65 o
   7   9   8       4362.47       4340.90       202.65 o
   8   9   8       1221.79        974.66       132.04 o
   9   9   8       2497.93       2542.47       201.13 o
  10   9   8         62.98        133.00        82.34 o
  11   9   8        490.35        440.93       114.72 o
  12   9   8        551.42        329.44       117.90 o
  13   9   8        712.39       1108.50       410.66 o
 -12  10   8       3162.89       3754.67       336.91 o
 -11  10   8       1476.94       1643.72       179.02 o
 -10  10   8        982.66       1186.31       150.56 o
  -9  10   8       1489.93       1437.15       157.87 o
  -8  10   8       4003.39       4255.30       221.78 o
  -7  10   8       4651.84       4725.00       299.87 o
  -6  10   8         62.64         40.44        54.27 o
  -5  10   8       1987.82       1975.69       143.39 o
  -4  10   8       3639.10       3507.94       184.83 o
  -3  10   8       6936.06       6732.17       295.84 o
  -2  10   8       3954.33       4053.94       186.14 o
  -1  10   8       6063.29       5694.33       240.45 o
   0  10   8       6066.33       5801.88       198.50 o
   1  10   8       6322.12       6083.80       190.08 o
   2  10   8       4232.33       4193.85       147.64 o
   3  10   8       6875.84       6949.47       191.34 o
   4  10   8       3698.87       3556.51       149.68 o
   5  10   8       2147.97       2271.91       129.72 o
   6  10   8         96.54         66.72        45.80 o
   7  10   8       4270.79       4404.49       212.20 o
   8  10   8       4153.00       4172.72       212.20 o
   9  10   8       1497.86       1469.96       159.14 o
  10  10   8       1047.64       1061.88       143.88 o
  11  10   8       1506.18       1631.44       234.31 o
  12  10   8       2981.50       3434.12       329.89 o
 -11  11   8       2296.64       2730.53       234.15 o
 -10  11   8       3304.84       3830.23       267.80 o
  -9  11   8       4942.37       4860.21       245.22 o
  -8  11   8        516.39        511.60        92.89 o
  -7  11   8        540.95        580.63        95.22 o
  -6  11   8       3897.32       3881.11       222.72 o
  -5  11   8       3049.73       2951.76       179.85 o
  -4  11   8       6113.37       5725.17       232.27 o
  -3  11   8        441.08        456.57        76.93 o
  -2  11   8       2971.83       2886.20       168.10 o
  -1  11   8       2815.47       2594.32       141.60 o
   0  11   8        146.08        203.48        52.33 o
   1  11   8       3038.84       2985.09       146.35 o
   2  11   8       3075.08       3087.19       134.93 o
   3  11   8        463.82        387.35        62.05 o
   4  11   8       6245.08       6054.77       202.51 o
   5  11   8       2952.91       2882.38       151.91 o
   6  11   8       3635.81       3647.82       172.59 o
   7  11   8        565.80        594.44        95.67 o
   8  11   8        561.18        632.74       109.61 o
   9  11   8       5069.29       4870.07       290.64 o
  10  11   8       3171.54       3477.55       327.87 o
  11  11   8       2233.21       2082.81       214.97 o
 -11  12   8       2735.69       3226.87       268.91 o
 -10  12   8       2120.11       2463.51       224.00 o
  -9  12   8       5130.99       5286.98       264.31 o
  -8  12   8       2420.63       2419.12       176.33 o
  -7  12   8       2346.91       2565.88       179.18 o
  -6  12   8         36.76         87.16        66.50 o
  -5  12   8       1517.22       1423.74       132.49 o
  -4  12   8       4779.89       5125.04       306.36 o
  -3  12   8       1110.21       1132.41       120.00 o
  -2  12   8       1018.55       1081.70        97.38 o
  -1  12   8       6257.56       6346.08       215.44 o
   0  12   8         49.01        -40.59        40.59 o
   1  12   8       6846.56       7004.18       223.19 o
   2  12   8        995.37       1093.53        96.83 o
   3  12   8       1060.99       1215.66       107.39 o
   4  12   8       4812.95       4737.34       199.94 o
   5  12   8       1372.48       1174.07       133.07 o
   6  12   8         72.78         17.49        53.43 o
   7  12   8       2309.34       2572.01       180.49 o
   8  12   8       2475.08       2273.23       175.31 o
   9  12   8       5281.12       5221.12       309.78 o
  10  12   8       2039.77       2137.40       216.40 o
  11  12   8       2737.16       2498.37       233.65 o
 -10  13   8       2084.77       2290.85       227.97 o
  -9  13   8       1304.22       1607.86       162.45 o
  -8  13   8       1532.34       1860.98       158.90 o
  -7  13   8        936.72       1029.66       147.43 o
  -6  13   8       2030.24       2021.99       162.84 o
  -5  13   8       1901.81       2061.46       163.02 o
  -4  13   8        811.85        829.73       103.61 o
  -3  13   8       4785.15       4892.29       242.59 o
  -2  13   8       6179.05       6100.32       222.05 o
  -1  13   8       1255.15       1163.69       104.18 o
   0  13   8        174.85        312.01        74.25 o
   1  13   8       1256.75       1175.94       105.23 o
   2  13   8       6217.21       6099.48       219.29 o
   3  13   8       4789.12       4999.10       204.30 o
   4  13   8        678.44        645.14        87.33 o
   5  13   8       1860.40       1876.07       134.57 o
   6  13   8       1991.64       1996.85       139.89 o
   7  13   8        904.88        839.28       132.03 o
   8  13   8       1677.46       1928.48       167.81 o
   9  13   8       1172.83       1116.29       219.79 o
  10  13   8       2048.33       1983.13       211.51 o
  -8  14   8        211.76        232.75       120.60 o
  -7  14   8       1917.13       1670.75       157.65 o
  -6  14   8        601.27        555.88       105.89 o
  -5  14   8       1042.11       1037.73       125.86 o
  -4  14   8       4122.44       3882.05       226.99 o
  -3  14   8       1844.81       2073.73       143.25 o
  -2  14   8       2919.26       2860.21       252.07 o
  -1  14   8       3371.14       3100.77       175.01 o
   0  14   8       1018.82       1053.99       106.04 o
   1  14   8       3547.33       3535.20       180.60 o
   2  14   8       2924.56       3073.59       170.29 o
   3  14   8       1828.56       1737.75       202.67 o
   4  14   8       3951.82       3911.19       198.02 o
   5  14   8       1021.66       1150.01       113.27 o
   6  14   8        597.75        641.80        97.43 o
   7  14   8       1896.25       1553.61       156.69 o
   8  14   8        147.33        149.08       121.77 o
  -7  15   8        601.36        850.65       130.39 o
  -6  15   8       3949.97       3826.25       244.00 o
  -5  15   8       1683.68       1831.88       168.05 o
  -4  15   8        115.66        108.80        84.80 o
  -3  15   8       2211.93       2255.71       156.59 o
  -2  15   8       3525.81       3697.72       196.97 o
  -1  15   8        666.06        708.71       106.92 o
   0  15   8       1543.80       1521.92       145.04 o
   1  15   8        674.69        780.69        98.22 o
   2  15   8       3456.70       3618.88       220.19 o
   3  15   8       2261.42       2417.36       182.59 o
   4  15   8        166.58        275.83       105.05 o
   5  15   8       1701.46       1872.17       147.86 o
   6  15   8       3970.38       4224.51       248.12 o
   7  15   8        493.66        308.03       107.87 o
  -5  16   8       1755.83       1852.79       153.48 o
  -4  16   8       1238.18       1368.74       133.60 o
  -3  16   8         81.38         54.12        71.11 o
  -2  16   8        112.52        179.05        73.95 o
  -1  16   8       1981.91       2018.94       153.51 o
   0  16   8          5.75         79.05        80.93 o
   1  16   8       1919.84       2112.41       154.57 o
   2  16   8        113.54        313.88       128.03 o
   3  16   8        107.98         58.54       114.08 o
   4  16   8       1229.94       1350.40       149.18 o
   5  16   8       1877.38       1728.74       168.14 o
   0  17   8        192.19         98.65       101.65 o
   1   0   9      12339.90      12148.65       280.60 o
   2   0   9      48016.94      49230.35      1028.79 o
   3   0   9        773.23        866.32        51.77 o
   4   0   9       5380.84       5061.23       120.98 o
   5   0   9      15686.31      15687.06       347.88 o
   6   0   9       5333.90       5499.59       176.43 o
   7   0   9       4218.92       4335.60       131.72 o
   8   0   9       1434.91       1312.26        76.30 o
   9   0   9      17308.82      17013.02       441.08 o
  10   0   9       3288.65       3440.31       165.71 o
  11   0   9       3586.48       3769.63       186.12 o
  12   0   9        494.60        441.00       166.18 o
  13   0   9       1869.79       1712.47       181.80 o
  14   0   9       1227.34       1066.64       154.97 o
  15   0   9          7.63         17.12       102.70 o
 -15   1   9        957.95        775.40       155.53 o
 -14   1   9        700.45        512.66       122.89 o
 -13   1   9         98.49         26.71        88.75 o
 -12   1   9       8961.90       8332.95       324.27 o
 -11   1   9         90.22        178.03        55.80 o
 -10   1   9       9942.23       9719.89       396.76 o
  -9   1   9       4583.66       4695.93       232.15 o
  -8   1   9        992.95       1081.77        91.39 o
  -7   1   9       3649.87       3591.62       113.65 o
  -6   1   9       5394.62       5405.88       176.42 o
  -5   1   9       5835.09       5906.76       200.91 o
  -4   1   9      26794.82      26732.84       603.28 o
  -3   1   9      47775.13      49399.12       953.19 o
  -2   1   9      11595.89      11715.77       254.51 o
  -1   1   9      23115.84      22500.58       435.45 o
   0   1   9       1594.04       1552.24        57.98 o
   1   1   9      23040.62      22489.27       440.20 o
   2   1   9      12619.96      13157.30       261.64 o
   3   1   9      49131.25      52729.43       957.17 o
   4   1   9      27457.15      27826.13       534.11 o
   5   1   9       5728.92       5275.87       155.50 o
   6   1   9       5605.39       5607.23       173.45 o
   7   1   9       3687.20       3664.66       122.41 o
   8   1   9       1065.02       1106.42        75.01 o
   9   1   9       4601.09       4596.69       197.49 o
  10   1   9       9856.05       9606.17       340.17 o
  11   1   9        106.28         83.98        63.54 o
  12   1   9       8905.37       8437.09      1297.71 o
  13   1   9        108.75        194.09        91.61 o
  14   1   9        639.49        541.87       139.05 o
  15   1   9        926.82        744.26       169.63 o
 -15   2   9       2887.00       2674.83       239.78 o
 -14   2   9       2881.21       3151.72       240.07 o
 -13   2   9        685.35        738.51       133.39 o
 -12   2   9        307.75        225.86        78.13 o
 -11   2   9      13396.62      12296.95       327.33 o
 -10   2   9        329.85        285.08        57.49 o
  -9   2   9      12910.49      12432.20       314.54 o
  -8   2   9        947.17       1045.63        90.47 o
  -7   2   9       2700.13       3065.50       131.60 o
  -6   2   9      24606.92      24813.45       569.59 o
  -5   2   9      10517.14      10232.34       342.48 o
  -4   2   9       2651.48       2601.58       105.95 o
  -3   2   9      14259.45      14262.96       327.82 o
  -2   2   9      14850.97      15410.68       411.62 o
  -1   2   9       9614.14       9675.41       201.02 o
   0   2   9        128.72         94.02        22.46 o
   1   2   9       9587.31       9516.32       211.22 o
   2   2   9      14729.18      14775.23       280.15 o
   3   2   9      13712.29      13679.32       292.88 o
   4   2   9       2902.18       3000.98        82.56 o
   5   2   9      11188.32      10664.77       237.20 o
   6   2   9      24892.97      24733.89       572.74 o
   7   2   9       2342.23       2259.99       136.16 o
   8   2   9        949.94        907.08        93.78 o
   9   2   9      12979.31      12574.19       339.31 o
  10   2   9        387.47        403.65        79.22 o
  11   2   9      13384.39      12686.77       421.59 o
  12   2   9        337.77        363.29       116.17 o
  13   2   9        646.22        688.31       152.77 o
  14   2   9       2858.34       2711.71       290.82 o
  15   2   9       2780.96       2489.35       337.70 o
 -15   3   9       2760.76       2609.85       232.38 o
 -14   3   9        707.42        783.06       118.10 o
 -13   3   9       3551.11       3395.91       204.16 o
 -12   3   9       5544.54       5351.86       206.95 o
 -11   3   9        982.53        935.76       114.61 o
 -10   3   9       9308.01       8931.97       256.38 o
  -9   3   9        358.00        328.61        55.77 o
  -8   3   9       3910.53       3924.59       147.82 o
  -7   3   9      23875.91      23469.52       504.67 o
  -6   3   9       9161.18       9461.54       329.04 o
  -5   3   9       6512.27       6296.19       203.12 o
  -4   3   9      24817.62      25269.87       513.30 o
  -3   3   9       2855.99       2672.00        95.84 o
  -2   3   9       1983.55       2250.63       101.71 o
  -1   3   9       7017.67       7231.89       146.04 o
   0   3   9       1265.35       1280.85        66.16 o
   1   3   9       6862.88       6875.34       152.47 o
   2   3   9       2066.26       2154.04        69.15 o
   3   3   9       2507.33       2253.70        83.24 o
   4   3   9      25510.32      25748.58       503.86 o
   5   3   9       6752.13       6740.13       162.74 o
   6   3   9       9095.32       9376.69       215.02 o
   7   3   9      23436.19      24075.14       548.15 o
   8   3   9       3697.20       3835.11       187.82 o
   9   3   9        317.66        292.58        96.17 o
  10   3   9       9302.04       9586.08       337.98 o
  11   3   9        981.04        807.82       110.11 o
  12   3   9       5381.19       5533.49       366.67 o
  13   3   9       3545.84       3541.36       310.52 o
  14   3   9        679.58       1269.22       200.50 o
  15   3   9       2690.69       2782.08       299.28 o
 -14   4   9       4054.17       4476.76       244.66 o
 -13   4   9        891.66        865.39       110.28 o
 -12   4   9       1788.07       1659.83       120.56 o
 -11   4   9       1636.70       1522.74       142.01 o
 -10   4   9       2311.05       2406.75       130.55 o
  -9   4   9       5654.33       5347.19       176.80 o
  -8   4   9       6342.53       6413.39       188.78 o
  -7   4   9      11998.30      11724.42       285.25 o
  -6   4   9      11413.84      11395.73       383.88 o
  -5   4   9       1792.85       1755.13       120.42 o
  -4   4   9       8478.57       8170.88       197.24 o
  -3   4   9       8739.30       8116.57       178.59 o
  -2   4   9      12161.18      12202.40       234.24 o
  -1   4   9      42650.46      45026.29       977.20 o
   0   4   9         98.45         67.72        26.35 o
   1   4   9      43508.55      46021.61       791.59 o
   2   4   9      11794.59      11720.43       237.88 o
   3   4   9       8837.65       8549.40       177.52 o
   4   4   9       7791.76       7889.19       194.50 o
   5   4   9       1768.60       1705.07        78.67 o
   6   4   9      11336.30      11001.58       253.88 o
   7   4   9      11770.54      11571.67       476.25 o
   8   4   9       5971.39       5497.79       314.61 o
   9   4   9       5573.10       5337.57       233.13 o
  10   4   9       2218.87       2327.79       230.08 o
  11   4   9       1591.12       1475.55       199.36 o
  12   4   9       1677.93       1185.34       189.25 o
  13   4   9        909.10       1028.22       178.60 o
  14   4   9       3984.46       4521.73       373.81 o
 -14   5   9       1691.84       1834.08       164.33 o
 -13   5   9        411.84        412.31        91.54 o
 -12   5   9       1705.79       1834.49       158.98 o
 -11   5   9       1795.22       1851.67       124.28 o
 -10   5   9         51.00         22.86        45.29 o
  -9   5   9       2060.64       2297.60       126.01 o
  -8   5   9       4579.32       4726.53       161.26 o
  -7   5   9       6382.37       6736.54       196.50 o
  -6   5   9      16668.52      16421.97       367.09 o
  -5   5   9       1269.52       1341.67       118.54 o
  -4   5   9      28201.34      28496.51       520.99 o
  -3   5   9      15432.44      14869.46       290.29 o
  -2   5   9      15268.14      15554.71       293.14 o
  -1   5   9       1355.30       1563.62        89.02 o
   0   5   9      59450.44      60937.61      1288.15 o
   1   5   9       1265.11       1467.44       112.12 o
   2   5   9      15465.62      15262.77       301.23 o
   3   5   9      15352.89      14952.48       292.96 o
   4   5   9      28154.17      28545.54       516.81 o
   5   5   9       1393.64       1625.15       122.06 o
   6   5   9      16618.16      16407.84       358.67 o
   7   5   9       6497.65       7241.98       432.98 o
   8   5   9       4478.42       4245.71       215.99 o
   9   5   9       1901.30       1903.55       238.43 o
  10   5   9         74.13        -19.40        65.29 o
  11   5   9       1742.29       1555.19       204.00 o
  12   5   9       1519.81       1560.15       211.57 o
  13   5   9        458.93        522.35       159.26 o
  14   5   9       1742.66       1956.74       258.63 o
 -14   6   9        773.74        956.23       138.74 o
 -13   6   9        479.06        539.38       119.99 o
 -12   6   9        935.13        969.10        99.65 o
 -11   6   9        527.17        633.79        80.93 o
 -10   6   9       6501.62       6456.37       209.17 o
  -9   6   9       3186.35       3280.05       152.57 o
  -8   6   9        837.19        907.55        80.16 o
  -7   6   9      16346.69      16236.88       475.47 o
  -6   6   9       2628.28       2781.43       115.56 o
  -5   6   9      10965.38      10687.56       240.29 o
  -4   6   9       1757.31       1705.21        75.92 o
  -3   6   9       4034.65       4085.45       108.82 o
  -2   6   9       7677.38       7742.46       190.89 o
  -1   6   9      43327.14      44381.78       957.21 o
   0   6   9       5631.85       5573.19       184.23 o
   1   6   9      43113.92      43344.52       773.38 o
   2   6   9       7914.36       7565.56       178.10 o
   3   6   9       3863.18       3940.97       114.38 o
   4   6   9       1853.13       1910.26        80.49 o
   5   6   9      11524.52      11335.32       236.44 o
   6   6   9       2641.23       2766.76       115.79 o
   7   6   9      16126.39      15732.91       432.67 o
   8   6   9        923.33       1010.44       132.46 o
   9   6   9       3392.56       3605.38       213.32 o
  10   6   9       6471.16       6090.03       290.53 o
  11   6   9        553.27        728.89       117.99 o
  12   6   9        909.28       1207.01       187.21 o
  13   6   9        490.72        544.82       156.96 o
  14   6   9        706.93        930.59       192.97 o
 -14   7   9       1772.30       1914.32       199.63 o
 -13   7   9       4754.60       5171.58       295.74 o
 -12   7   9        967.63       1124.79       109.21 o
 -11   7   9       2119.66       2389.62       164.16 o
 -10   7   9        964.33       1081.12       129.30 o
  -9   7   9       6103.76       5966.28       198.59 o
  -8   7   9       5515.47       5355.17       180.46 o
  -7   7   9       2935.95       3062.98       133.32 o
  -6   7   9       5385.01       5329.63       152.58 o
  -5   7   9       1508.76       1613.68        80.89 o
  -4   7   9        277.12        296.78        37.49 o
  -3   7   9       4983.63       4831.91       150.53 o
  -2   7   9      11778.23      11761.64       275.26 o
  -1   7   9       5048.65       5022.31       273.34 o
   0   7   9      24114.32      23471.46       493.88 o
   1   7   9       5230.93       4916.79       137.76 o
   2   7   9      12260.65      11994.33       256.82 o
   3   7   9       5357.20       5083.14       138.49 o
   4   7   9        411.54        488.31        48.71 o
   5   7   9       1469.35       1394.55        88.92 o
   6   7   9       5252.60       5286.36       166.36 o
   7   7   9       2878.35       2981.79       156.41 o
   8   7   9       5588.98       5422.36       207.85 o
   9   7   9       6446.20       6331.06       280.02 o
  10   7   9        997.75        971.18       133.51 o
  11   7   9       2101.24       2244.30       194.30 o
  12   7   9        960.93       1051.08       277.11 o
  13   7   9       4709.35       4775.55       390.91 o
  14   7   9       1743.17       1514.56       248.93 o
 -13   8   9        726.19        775.04       136.87 o
 -12   8   9       5403.86       5865.33       259.02 o
 -11   8   9        662.40        792.17       101.62 o
 -10   8   9       3346.96       3071.98       209.98 o
  -9   8   9       3993.58       3865.53       197.86 o
  -8   8   9      11279.98      11396.92       301.00 o
  -7   8   9       2548.14       2471.94       115.93 o
  -6   8   9       5871.63       5432.92       184.51 o
  -5   8   9       7279.39       7361.65       295.81 o
  -4   8   9       1330.56       1482.60        93.16 o
  -3   8   9       1240.13       1300.42        80.26 o
  -2   8   9      12713.69      12504.42       292.99 o
  -1   8   9       9819.60       9677.84       290.70 o
   0   8   9        835.18        873.39        74.41 o
   1   8   9      10638.77      10645.53       278.26 o
   2   8   9      12639.93      12407.94       274.50 o
   3   8   9       1147.29       1160.15        76.65 o
   4   8   9       1327.03       1425.35        82.70 o
   5   8   9       7508.91       7511.65       329.09 o
   6   8   9       5689.44       5613.03       178.77 o
   7   8   9       2566.46       2802.08       189.97 o
   8   8   9      11588.51      11714.68       364.12 o
   9   8   9       4335.41       4636.46       256.15 o
  10   8   9       3188.72       2841.56       215.83 o
  11   8   9        705.06        475.06       146.98 o
  12   8   9       5300.00       5355.28       399.72 o
  13   8   9        746.68        960.22       304.09 o
 -13   9   9       3372.24       3636.99       334.82 o
 -12   9   9       1328.81       1528.23       180.22 o
 -11   9   9       1904.70       2054.00       162.38 o
 -10   9   9       1670.74       2100.00       157.74 o
  -9   9   9       1266.62       1365.34       127.76 o
  -8   9   9       3861.46       4034.86       176.75 o
  -7   9   9       7931.85       7830.50       233.27 o
  -6   9   9       5638.80       5585.12       186.17 o
  -5   9   9       8528.55       8472.60       273.92 o
  -4   9   9       3521.34       3417.87       175.79 o
  -3   9   9       2216.10       2311.44       187.61 o
  -2   9   9       5007.65       4775.89       193.84 o
  -1   9   9        441.05        542.33        75.47 o
   0   9   9        223.35        218.55        48.84 o
   1   9   9        544.84        684.59        71.57 o
   2   9   9       5298.61       5116.40       214.59 o
   3   9   9       2387.58       2386.90       109.54 o
   4   9   9       3521.21       3554.04       200.65 o
   5   9   9       8278.41       7808.17       231.17 o
   6   9   9       5371.87       5105.43       183.06 o
   7   9   9       8194.14       7479.77       262.85 o
   8   9   9       4037.81       3886.21       200.11 o
   9   9   9       1372.08       1397.97       158.86 o
  10   9   9       1667.00       1707.02       174.98 o
  11   9   9       1868.61       1778.41       183.77 o
  12   9   9       1322.96       1578.50       187.33 o
  13   9   9       3264.52       3431.95       347.67 o
 -12  10   9       1299.73       1372.02       177.32 o
 -11  10   9       1273.36       1486.97       176.55 o
 -10  10   9        571.89        617.91       129.04 o
  -9  10   9       1756.27       1714.84       173.77 o
  -8  10   9       2706.40       2937.40       186.92 o
  -7  10   9       1252.26       1284.04       123.90 o
  -6  10   9       7082.90       6894.19       251.14 o
  -5  10   9       6264.84       5926.38       228.59 o
  -4  10   9       6918.00       6951.46       248.12 o
  -3  10   9        146.47         91.52        59.65 o
  -2  10   9       1932.80       1977.84       136.91 o
  -1  10   9       9520.55       9369.60       262.54 o
   0  10   9        453.61        532.50        66.78 o
   1  10   9       9926.43       9742.50       271.72 o
   2  10   9       1993.90       1952.28       106.57 o
   3  10   9        136.33        165.51        45.59 o
   4  10   9       6819.43       6954.87       234.95 o
   5  10   9       5898.59       6216.63       203.33 o
   6  10   9       6715.56       6533.16       213.42 o
   7  10   9       1059.79       1154.55       116.51 o
   8  10   9       2758.30       2948.89       187.34 o
   9  10   9       1663.80       1954.66       185.41 o
  10  10   9        568.28        684.51       176.79 o
  11  10   9       1184.93       1214.09       162.59 o
  12  10   9       1226.45       1314.39       177.32 o
 -11  11   9        556.09        787.25       146.62 o
 -10  11   9         85.75        286.66       117.60 o
  -9  11   9       1730.01       1580.28       143.12 o
  -8  11   9        188.69        275.78        98.35 o
  -7  11   9        324.34        314.64        81.81 o
  -6  11   9       2442.54       2424.13       169.66 o
  -5  11   9       7432.39       6786.39       313.95 o
  -4  11   9        330.50        358.21        76.87 o
  -3  11   9      13267.11      12996.98       388.65 o
  -2  11   9        695.14        857.88       133.31 o
  -1  11   9        255.38        325.40        61.14 o
   0  11   9       2060.09       1849.55       119.47 o
   1  11   9        425.34        572.94        70.79 o
   2  11   9        885.48       1077.15        83.51 o
   3  11   9      13117.76      13479.01       314.35 o
   4  11   9        415.11        315.30        67.41 o
   5  11   9       7086.36       6964.51       223.89 o
   6  11   9       2302.64       2812.97       191.49 o
   7  11   9        447.53        209.06        94.30 o
   8  11   9        260.57        344.11        82.58 o
   9  11   9       1780.44       1652.53       219.12 o
  10  11   9         83.99        138.22        98.50 o
  11  11   9        518.16        518.95       134.06 o
 -10  12   9        395.37        524.75       137.51 o
  -9  12   9       1562.21       1671.12       157.27 o
  -8  12   9       3079.86       2930.60       303.19 o
  -7  12   9        983.80       1084.56       138.97 o
  -6  12   9       1056.99       1050.39       118.57 o
  -5  12   9        328.29        245.49        78.45 o
  -4  12   9       5677.38       5698.05       250.24 o
  -3  12   9       1076.65       1042.74       119.61 o
  -2  12   9       6303.37       6271.17       219.15 o
  -1  12   9        251.50        250.06        60.81 o
   0  12   9       3352.08       3181.37       161.65 o
   1  12   9        229.16        173.93        57.30 o
   2  12   9       6480.53       6654.93       215.95 o
   3  12   9       1129.79       1391.36       113.15 o
   4  12   9       5638.02       5757.21       212.44 o
   5  12   9        307.43        253.00        65.34 o
   6  12   9        940.85        860.21       134.52 o
   7  12   9       1133.74       1131.97       143.06 o
   8  12   9       3276.95       3585.25       213.02 o
   9  12   9       1541.48       1488.91       178.31 o
  10  12   9        364.66        316.79       119.65 o
  -9  13   9        396.88        431.04       138.03 o
  -8  13   9        328.70        368.17        96.96 o
  -7  13   9        842.88        875.69       129.26 o
  -6  13   9        816.15        846.45       111.47 o
  -5  13   9       1878.20       1881.24       158.48 o
  -4  13   9       1724.08       1900.66       157.16 o
  -3  13   9       5107.83       5063.59       246.81 o
  -2  13   9       1680.41       1722.66       125.37 o
  -1  13   9       2415.80       2244.72       145.07 o
   0  13   9       1728.69       1654.06       124.38 o
   1  13   9       2643.55       2715.03       155.19 o
   2  13   9       1686.66       1523.41       121.00 o
   3  13   9       5309.22       5223.19       246.68 o
   4  13   9       1765.09       1832.40       136.86 o
   5  13   9       1820.65       1778.15       134.98 o
   6  13   9        873.31        989.01       104.80 o
   7  13   9        913.37       1015.83       124.29 o
   8  13   9        364.44        388.18        99.81 o
   9  13   9        436.62        364.12       128.31 o
  -8  14   9       1974.27       2058.09       209.25 o
  -7  14   9         20.09         71.37        78.92 o
  -6  14   9        637.68        494.54       106.56 o
  -5  14   9        532.53        507.27        99.82 o
  -4  14   9        102.27         32.02        75.00 o
  -3  14   9       2742.74       2713.99       166.76 o
  -2  14   9         12.72         -4.93        51.40 o
  -1  14   9        209.99        250.28        84.71 o
   0  14   9       6291.96       5947.85       231.22 o
   1  14   9        174.67        169.78        65.66 o
   2  14   9         24.01          2.32        62.11 o
   3  14   9       2789.02       3037.69       227.13 o
   4  14   9        112.57        141.76        66.35 o
   5  14   9        552.14        385.72       127.45 o
   6  14   9        611.19        604.72       128.37 o
   7  14   9         23.03         16.41       109.57 o
   8  14   9       1930.08       2151.50       183.26 o
  -7  15   9       3099.42       3032.23       224.75 o
  -6  15   9        467.17        610.98       121.39 o
  -5  15   9        232.15        227.37        87.41 o
  -4  15   9        926.89        829.87       106.87 o
  -3  15   9       2075.58       1866.45       145.13 o
  -2  15   9       2831.12       2906.93       175.55 o
  -1  15   9       2321.31       2322.03       158.70 o
   0  15   9         33.36        -29.72        61.76 o
   1  15   9       2267.36       2596.11       166.14 o
   2  15   9       2772.17       2796.43       200.43 o
   3  15   9       2002.86       2091.63       168.47 o
   4  15   9        947.04       1104.93       146.50 o
   5  15   9        234.73        234.42        80.88 o
   6  15   9        467.38        492.38       118.38 o
   7  15   9       3032.60       2856.20       215.06 o
  -4  16   9       1902.74       1838.10       153.49 o
  -3  16   9       1534.94       1551.63       142.08 o
  -2  16   9       1252.15       1326.47       132.30 o
  -1  16   9       2783.89       2482.90       172.34 o
   0  16   9       3206.72       3477.06       201.27 o
   1  16   9       2639.85       2886.92       206.44 o
   2  16   9       1283.28       1324.49       148.29 o
   3  16   9       1619.14       1702.57       205.77 o
   4  16   9       1799.99       2251.38       230.25 o
   0   0  10         40.29         53.95        47.97 o
   1   0  10       6121.87       5793.04       155.37 o
   2   0  10       4953.59       4507.95       130.46 o
   3   0  10        447.94        497.84        39.03 o
   4   0  10       5592.58       5500.11       137.83 o
   5   0  10       5053.74       4864.16       117.40 o
   6   0  10      28875.60      29101.02       522.22 o
   7   0  10       1404.06       1564.86        79.00 o
   8   0  10       9366.60       9074.01       271.91 o
   9   0  10      12576.53      12970.74       361.52 o
  10   0  10         16.46         55.73        47.90 o
  11   0  10       1742.40       1636.10       126.48 o
  12   0  10       2264.84       2276.43       157.60 o
  13   0  10       4486.11       3815.86       778.10 o
  14   0  10          8.03         25.38        94.83 o
  15   0  10        385.53        525.69       138.36 o
 -15   1  10       1859.78       1884.36       208.02 o
 -14   1  10        261.20        345.79       121.68 o
 -13   1  10       2885.41       2820.01       223.97 o
 -12   1  10       4197.42       3864.47       181.74 o
 -11   1  10        212.90        182.08        58.24 o
 -10   1  10       2791.01       2858.84       225.40 o
  -9   1  10        810.22        796.63        85.47 o
  -8   1  10      15921.98      15095.06       404.72 o
  -7   1  10        826.75        867.59        78.59 o
  -6   1  10       1224.31       1185.08        85.61 o
  -5   1  10      37208.32      37223.87       808.36 o
  -4   1  10       9553.03       9707.22       252.96 o
  -3   1  10      16864.13      17108.13       354.80 o
  -2   1  10      12719.46      12256.80       249.63 o
  -1   1  10       2460.72       2758.23       104.37 o
   0   1  10      14927.27      14761.80       301.02 o
   1   1  10       2384.22       2504.01        81.79 o
   2   1  10      11572.21      11386.25       250.48 o
   3   1  10      17551.48      18029.01       358.30 o
   4   1  10       9665.94       9780.33       226.03 o
   5   1  10      37400.41      36658.59       710.99 o
   6   1  10       1018.68       1015.78        53.64 o
   7   1  10        870.45       1076.25        76.55 o
   8   1  10      16248.20      16212.19       360.38 o
   9   1  10        766.63        798.79        89.28 o
  10   1  10       2504.44       2523.70       174.64 o
  11   1  10        225.04        241.46        74.82 o
  12   1  10       4513.77       4538.01       322.09 o
  13   1  10       2860.31       2657.89       262.11 o
  14   1  10        321.96        335.79       113.53 o
  15   1  10       1829.57       1566.98       202.51 o
 -15   2  10        306.18        175.65       120.70 o
 -14   2  10        356.44        136.16       122.73 o
 -13   2  10       4197.85       3840.76       221.37 o
 -12   2  10        222.49         96.87        57.39 o
 -11   2  10       1274.92       1377.69       105.05 o
 -10   2  10       3359.72       3314.67       155.69 o
  -9   2  10       6196.83       5990.15       191.60 o
  -8   2  10      11938.17      11886.41       323.47 o
  -7   2  10      10679.34      10269.04       286.83 o
  -6   2  10       5783.05       6055.73       202.12 o
  -5   2  10       4549.41       4702.30       173.48 o
  -4   2  10      19978.31      20601.64       459.53 o
  -3   2  10      16379.93      16214.03       372.97 o
  -2   2  10       9819.01       9457.64       225.35 o
  -1   2  10      17089.92      16535.30       321.39 o
   0   2  10      15079.41      14812.46       337.29 o
   1   2  10      16150.79      15510.98       330.14 o
   2   2  10       9267.71       8805.12       184.05 o
   3   2  10      15855.01      15936.35       335.54 o
   4   2  10      19576.51      19360.16       405.42 o
   5   2  10       4661.49       4761.48       131.08 o
   6   2  10       5697.03       5812.72       186.32 o
   7   2  10      10543.74      10278.44       286.51 o
   8   2  10      11903.55      11119.21       362.58 o
   9   2  10       6145.29       5741.65       242.49 o
  10   2  10       3191.34       3431.61       243.68 o
  11   2  10       1458.51       1531.99       142.38 o
  12   2  10        191.93        240.98       106.62 o
  13   2  10       4384.12       4566.34       344.41 o
  14   2  10        306.85        164.07       150.24 o
  15   2  10        329.24        392.51       139.17 o
 -14   3  10        530.57        745.50       119.68 o
 -13   3  10       1558.87       1474.89       159.79 o
 -12   3  10       2494.37       2918.00       156.79 o
 -11   3  10       6247.86       5731.10       204.97 o
 -10   3  10        354.92        394.42        71.77 o
  -9   3  10        560.79        601.00        70.81 o
  -8   3  10      12384.25      11830.25       300.80 o
  -7   3  10      10332.93      10519.55       266.60 o
  -6   3  10       1692.69       1826.49        95.28 o
  -5   3  10       8675.12       8499.26       313.62 o
  -4   3  10        839.46        936.69        60.59 o
  -3   3  10      12441.45      11761.26       277.78 o
  -2   3  10      16387.55      16221.85       344.44 o
  -1   3  10      16731.95      17050.22       346.63 o
   0   3  10      37771.10      39083.40       750.63 o
   1   3  10      17638.57      17748.80       327.80 o
   2   3  10      17416.97      17642.65       319.66 o
   3   3  10      12175.11      11092.39       251.12 o
   4   3  10        725.68        875.90        55.24 o
   5   3  10       8437.87       8301.69       197.31 o
   6   3  10       1586.82       1601.00        72.29 o
   7   3  10      10719.98      10470.91       278.68 o
   8   3  10      12493.31      12236.93       385.54 o
   9   3  10        582.59        605.45        88.87 o
  10   3  10        299.38        393.41        90.70 o
  11   3  10       6463.18       6707.48       273.78 o
  12   3  10       2599.00       2445.50       254.07 o
  13   3  10       1483.76       1399.91       323.42 o
  14   3  10        515.20        396.40       149.60 o
 -14   4  10       4680.01       4788.65       252.85 o
 -13   4  10        713.36        781.77       126.39 o
 -12   4  10       1062.04        980.46        97.22 o
 -11   4  10        833.98        786.29        85.57 o
 -10   4  10      13862.96      13422.88       344.55 o
  -9   4  10        952.37       1005.00        87.12 o
  -8   4  10       4899.66       5077.48       168.13 o
  -7   4  10       3659.88       3565.12       136.55 o
  -6   4  10       9929.23      10286.82       256.33 o
  -5   4  10       1267.72       1284.87        82.74 o
  -4   4  10       9926.21       9934.54       236.87 o
  -3   4  10       3668.58       3539.12       106.02 o
  -2   4  10       4646.68       4434.94       108.64 o
  -1   4  10      11780.31      11630.89       296.63 o
   0   4  10      45913.17      45139.70       967.42 o
   1   4  10      11430.88      11633.64       236.41 o
   2   4  10       5013.15       4750.46       116.93 o
   3   4  10       3831.06       3684.16        98.33 o
   4   4  10      10471.77      10501.42       238.88 o
   5   4  10       1230.79       1393.08        72.12 o
   6   4  10      10306.38      10475.23       243.61 o
   7   4  10       3297.86       3363.73       179.71 o
   8   4  10       4870.81       4917.27       221.63 o
   9   4  10        861.30        956.74       111.63 o
  10   4  10      14133.08      14197.15       575.51 o
  11   4  10        813.68        813.73       109.28 o
  12   4  10       1198.26       1177.86       178.66 o
  13   4  10        707.08        732.03       161.28 o
  14   4  10       4465.27       4353.77       551.33 o
 -14   5  10       2045.28       2167.40       177.90 o
 -13   5  10       4686.77       4721.26       241.61 o
 -12   5  10        267.97        119.45        66.06 o
 -11   5  10       5430.89       5599.91       203.67 o
 -10   5  10       1547.05       1478.86       107.98 o
  -9   5  10        299.28        318.05        57.66 o
  -8   5  10       4413.13       4611.57       161.96 o
  -7   5  10      19785.71      19640.26       444.19 o
  -6   5  10       4599.93       4685.53       147.17 o
  -5   5  10       7632.32       7240.43       189.54 o
  -4   5  10       9821.41       9432.34       206.49 o
  -3   5  10       6523.57       6390.90       151.36 o
  -2   5  10       2168.20       2217.79       122.25 o
  -1   5  10       9478.78       9050.26       340.78 o
   0   5  10       5142.27       4723.85       155.28 o
   1   5  10       8943.64       8903.58       197.28 o
   2   5  10       2179.11       2148.99        96.25 o
   3   5  10       7130.64       6862.37       156.83 o
   4   5  10       9885.28       9321.45       201.28 o
   5   5  10       7313.10       6950.33       185.72 o
   6   5  10       4274.99       4357.89       139.67 o
   7   5  10      20863.97      20896.44       496.63 o
   8   5  10       3914.07       4034.25       214.29 o
   9   5  10        276.58        328.91        82.53 o
  10   5  10       1447.76       1735.35       160.18 o
  11   5  10       5926.14       6378.23       385.81 o
  12   5  10        251.40        346.77       120.49 o
  13   5  10       4520.31       4542.64       370.08 o
  14   5  10       1997.78       2209.15       279.19 o
 -14   6  10       3592.61       3779.87       230.61 o
 -13   6  10       1530.57       1756.41       157.35 o
 -12   6  10       1383.60       1378.49       117.26 o
 -11   6  10        199.10        227.52        64.83 o
 -10   6  10       1695.78       1907.65       199.52 o
  -9   6  10        216.41        237.29        55.66 o
  -8   6  10       8770.35       8463.40       241.86 o
  -7   6  10      14739.84      14468.16       342.73 o
  -6   6  10      12861.61      12666.79       296.21 o
  -5   6  10        680.23        666.97        54.60 o
  -4   6  10       2740.29       2716.45        94.42 o
  -3   6  10      11618.29      11612.10       238.61 o
  -2   6  10       5901.57       5549.73       151.11 o
  -1   6  10       1964.41       1990.57       110.14 o
   0   6  10       1977.51       1898.68        93.68 o
   1   6  10       2056.20       2170.86       187.48 o
   2   6  10       6047.23       5751.45       204.28 o
   3   6  10      11684.88      11490.75       245.45 o
   4   6  10       2634.92       2522.12        94.49 o
   5   6  10        680.11        771.57        94.25 o
   6   6  10      12069.17      11809.71       290.31 o
   7   6  10      14645.84      14400.53       383.85 o
   8   6  10       9450.63       9203.97       330.85 o
   9   6  10        183.67         73.91        67.83 o
  10   6  10       1848.16       2114.94       178.22 o
  11   6  10        216.14        355.19       125.90 o
  12   6  10       1373.28       1349.48       190.46 o
  13   6  10       1619.29       1637.28       365.94 o
  14   6  10       3483.20       3605.69       473.48 o
 -13   7  10       2823.27       3165.16       353.32 o
 -12   7  10         33.49        100.28        92.96 o
 -11   7  10        542.94        520.14        80.15 o
 -10   7  10        555.06        675.37        81.18 o
  -9   7  10        379.95        458.06        75.44 o
  -8   7  10       2773.69       2937.12       140.00 o
  -7   7  10       6213.47       6113.62       187.66 o
  -6   7  10       4743.47       4851.36       144.58 o
  -5   7  10      16313.21      15967.41       322.17 o
  -4   7  10       7470.99       7268.53       174.48 o
  -3   7  10       3056.03       2975.70       151.40 o
  -2   7  10       5877.65       5781.62       293.44 o
  -1   7  10       5496.16       5206.38       186.15 o
   0   7  10       3098.76       3089.27       124.39 o
   1   7  10       5787.18       5816.93       153.75 o
   2   7  10       5958.26       5987.89       157.08 o
   3   7  10       3209.77       3153.03       110.82 o
   4   7  10       7041.42       7152.52       178.60 o
   5   7  10      15380.07      14851.54       370.58 o
   6   7  10       4843.50       4720.15       158.51 o
   7   7  10       6251.76       6050.27       216.49 o
   8   7  10       2709.94       2665.59       188.47 o
   9   7  10        383.80        477.96        95.68 o
  10   7  10        551.49        632.38       119.23 o
  11   7  10        536.11        567.88       146.73 o
  12   7  10         31.42        -78.58       116.94 o
  13   7  10       2558.79       2489.15       294.20 o
 -13   8  10         38.12        125.05       104.60 o
 -12   8  10        949.18        973.61       121.36 o
 -11   8  10       1903.75       1999.99       243.87 o
 -10   8  10       2273.15       2144.78       156.18 o
  -9   8  10       3543.07       3619.57       192.83 o
  -8   8  10        159.74        224.45        64.64 o
  -7   8  10       4859.59       4567.53       173.53 o
  -6   8  10       9611.10       9561.61       258.27 o
  -5   8  10       2756.93       2872.65       128.46 o
  -4   8  10       4874.09       5153.28       180.64 o
  -3   8  10       2437.87       2417.33       140.91 o
  -2   8  10      15201.15      15181.51       401.01 o
  -1   8  10      13774.19      13805.24       377.87 o
   0   8  10        732.83        709.88        67.86 o
   1   8  10      13964.67      14450.28       307.04 o
   2   8  10      15342.81      14889.77       318.26 o
   3   8  10       2411.15       2188.25       101.31 o
   4   8  10       5002.61       4804.56       164.94 o
   5   8  10       2665.90       2691.28       130.40 o
   6   8  10       9475.31       9284.25       254.57 o
   7   8  10       4483.83       3956.52       243.40 o
   8   8  10        231.29        269.55        64.19 o
   9   8  10       3657.08       3869.83       352.57 o
  10   8  10       2353.41       2038.76       432.74 o
  11   8  10       1878.42       2084.00       191.33 o
  12   8  10        823.90       1051.01       277.20 o
  13   8  10         44.55        248.01       138.03 o
 -12   9  10       2220.70       2650.34       228.64 o
 -11   9  10        191.76        184.24       101.70 o
 -10   9  10       4323.92       4815.27       450.33 o
  -9   9  10       1660.85       1827.37       176.43 o
  -8   9  10       3780.15       3694.25       398.39 o
  -7   9  10        518.51        348.47        80.35 o
  -6   9  10       5510.75       5344.23       370.99 o
  -5   9  10       9007.72       9202.18       296.38 o
  -4   9  10        871.65        856.71        94.92 o
  -3   9  10       2192.58       2034.59       135.96 o
  -2   9  10      16800.12      16240.36       430.57 o
  -1   9  10       7475.05       7519.23       247.00 o
   0   9  10      13212.65      12428.07       311.42 o
   1   9  10       7601.83       7317.77       213.91 o
   2   9  10      16302.85      15878.46       343.16 o
   3   9  10       1973.08       1853.96       100.03 o
   4   9  10        873.75        907.08        81.44 o
   5   9  10       9042.19       8970.73       253.81 o
   6   9  10       5417.09       5493.08       210.55 o
   7   9  10        510.80        464.82        78.64 o
   8   9  10       4028.02       3860.78       199.24 o
   9   9  10       1797.37       1913.89       179.17 o
  10   9  10       4390.96       4803.61       289.82 o
  11   9  10        212.57        256.57       121.11 o
  12   9  10       2083.39       2562.55       332.11 o
 -12  10  10        684.88       1053.66       165.42 o
 -11  10  10       4323.90       4667.54       297.74 o
 -10  10  10        334.44        365.89       106.01 o
  -9  10  10       7654.19       8437.67       354.98 o
  -8  10  10        260.45        348.82       113.30 o
  -7  10  10        149.05        151.19        91.03 o
  -6  10  10        277.07        267.30        72.20 o
  -5  10  10        150.74        222.37        77.00 o
  -4  10  10        132.42        146.26        61.75 o
  -3  10  10       4473.71       4627.95       205.69 o
  -2  10  10       2522.32       2489.37       153.72 o
  -1  10  10      15747.43      15036.60       377.46 o
   0  10  10       1398.58       1435.23       101.93 o
   1  10  10      16695.93      16276.21       381.16 o
   2  10  10       2384.74       2381.35       118.67 o
   3  10  10       4462.68       4548.49       158.22 o
   4  10  10        123.24        169.69        52.17 o
   5  10  10        165.38        215.28        56.40 o
   6  10  10        261.08        307.90        64.71 o
   7  10  10        152.88        194.82       104.12 o
   8  10  10        338.82        469.21        85.24 o
   9  10  10       8066.67       7883.06       438.24 o
  10  10  10        369.74        497.69       116.64 o
  11  10  10       4331.90       4554.42       297.50 o
  12  10  10        779.71        801.40       209.28 o
 -11  11  10       1064.68        978.38       159.22 o
 -10  11  10       3504.74       3472.06       261.19 o
  -9  11  10       1159.40       1312.87       160.50 o
  -8  11  10       2886.89       2812.47       191.84 o
  -7  11  10       1147.20       1267.46       127.87 o
  -6  11  10        738.38        697.54       116.19 o
  -5  11  10       2056.29       1912.97       151.83 o
  -4  11  10       1407.19       1498.88       130.22 o
  -3  11  10        441.09        403.63        77.61 o
  -2  11  10       8014.05       7902.45       279.83 o
  -1  11  10       2615.24       2548.63       153.94 o
   0  11  10       2478.85       2396.57       135.76 o
   1  11  10       2715.03       2584.71       140.14 o
   2  11  10       8639.37       8761.14       250.07 o
   3  11  10        439.31        396.49        69.68 o
   4  11  10       1433.11       1456.07       111.97 o
   5  11  10       1999.89       2513.82       143.93 o
   6  11  10        701.76        745.58        87.63 o
   7  11  10       1147.42       1305.90       130.79 o
   8  11  10       3038.07       3099.17       195.39 o
   9  11  10       1142.29       1222.76       161.90 o
  10  11  10       3742.04       3775.65       420.99 o
  11  11  10       1047.73        968.61       157.52 o
 -10  12  10       1394.73       1286.06       179.98 o
  -9  12  10       4538.63       4850.51       262.92 o
  -8  12  10         90.59         68.20        78.58 o
  -7  12  10        723.13        869.45       111.09 o
  -6  12  10       2166.16       2111.29       163.07 o
  -5  12  10        529.82        504.69        96.54 o
  -4  12  10       5467.11       5500.34       240.60 o
  -3  12  10       1886.46       2062.43       156.51 o
  -2  12  10       1624.56       1621.33       120.41 o
  -1  12  10       2996.11       2555.87       150.04 o
   0  12  10       3741.08       3862.42       179.43 o
   1  12  10       3257.52       3220.45       171.86 o
   2  12  10       1689.62       1520.17       114.72 o
   3  12  10       1882.49       2106.57       139.38 o
   4  12  10       5223.01       5187.94       215.89 o
   5  12  10        594.94        643.94        84.32 o
   6  12  10       2152.81       2009.48       136.75 o
   7  12  10        654.40        958.47       119.70 o
   8  12  10         85.81         23.10        97.82 o
   9  12  10       4669.21       4817.13       303.73 o
  10  12  10       1343.77       1441.39       181.47 o
  -9  13  10        384.00        433.42       108.85 o
  -8  13  10        938.90        866.37       134.12 o
  -7  13  10        113.71        125.82        80.67 o
  -6  13  10       1838.68       1928.18       163.96 o
  -5  13  10       2509.16       2234.83       178.18 o
  -4  13  10       5539.46       5611.73       266.58 o
  -3  13  10       6107.49       5935.82       271.31 o
  -2  13  10       1695.41       1775.90       133.26 o
  -1  13  10        174.45        162.91        57.86 o
   0  13  10       2129.42       1984.25       138.01 o
   1  13  10        206.86        286.73        63.71 o
   2  13  10       1718.56       1944.50       153.43 o
   3  13  10       5896.98       6161.18       260.92 o
   4  13  10       5507.87       5586.33       242.77 o
   5  13  10       2547.07       2564.35       159.34 o
   6  13  10       1688.62       1898.16       166.57 o
   7  13  10         79.21        101.07        80.18 o
   8  13  10        881.14        952.00       127.93 o
   9  13  10        371.54        663.77       142.03 o
  -8  14  10        328.86        321.69       107.00 o
  -7  14  10       4291.40       4228.65       253.47 o
  -6  14  10        731.57        737.94       122.29 o
  -5  14  10        539.48        635.99       106.31 o
  -4  14  10       5790.05       5626.87       278.44 o
  -3  14  10       3026.05       3076.89       178.86 o
  -2  14  10       1105.49       1278.21       116.31 o
  -1  14  10       1474.31       1261.98       113.89 o
   0  14  10        277.95        298.86        73.51 o
   1  14  10       1491.35       1443.12       119.46 o
   2  14  10       1094.95       1198.96       148.36 o
   3  14  10       2941.28       2970.40       198.19 o
   4  14  10       5790.41       5799.12       364.63 o
   5  14  10        528.61        554.46        89.31 o
   6  14  10        776.92        783.02       115.53 o
   7  14  10       4206.25       4452.51       284.80 o
   8  14  10        341.12        324.63       129.25 o
  -6  15  10        954.52       1203.48       184.16 o
  -5  15  10       3487.51       3556.69       235.50 o
  -4  15  10        759.24        595.18       111.21 o
  -3  15  10       2013.97       1983.43       150.48 o
  -2  15  10         51.27        121.68        71.47 o
  -1  15  10       1048.26       1005.66       108.87 o
   0  15  10       1130.79       1135.00       113.62 o
   1  15  10        950.53        892.73       121.96 o
   2  15  10         55.99         85.06       103.51 o
   3  15  10       2033.80       2036.53       171.86 o
   4  15  10        841.93        604.23       104.88 o
   5  15  10       3638.45       3561.27       205.10 o
   6  15  10        858.88       1043.91       172.81 o
  -4  16  10       4194.20       4509.12       239.45 o
  -3  16  10         61.17         58.35        76.37 o
  -2  16  10        119.12        216.45        84.36 o
  -1  16  10        982.68       1092.10       123.51 o
   0  16  10       1947.98       2015.57       197.06 o
   1  16  10       1021.41       1112.57       178.71 o
   2  16  10         99.69          9.37        85.61 o
   3  16  10         54.53        149.75        93.24 o
   4  16  10       4311.00       5115.25       278.94 o
   1   0  11      51149.38      52261.70      1094.84 o
   2   0  11         12.66          7.18        23.15 o
   3   0  11      11867.21      11797.41       232.63 o
   4   0  11          7.78         47.13        20.44 o
   5   0  11       2484.90       2562.88        80.72 o
   6   0  11      22001.29      22355.87       414.29 o
   7   0  11        705.10        685.81        75.23 o
   8   0  11       8230.27       8249.51       256.40 o
   9   0  11      11773.59      11336.56       353.39 o
  10   0  11        673.11        679.99        85.37 o
  11   0  11       1404.25       1378.06       118.52 o
  12   0  11       1530.96       1512.15       149.50 o
  13   0  11        120.26        299.05       100.85 o
  14   0  11       4185.56       4200.15       344.65 o
  15   0  11        659.53        486.38       144.83 o
 -15   1  11       5562.41       5262.51       437.30 o
 -14   1  11       2021.11       2117.60       204.23 o
 -13   1  11       2687.45       2689.05       223.69 o
 -12   1  11       3495.26       3345.84       196.18 o
 -11   1  11       2325.69       2151.36       150.58 o
 -10   1  11       3669.54       3416.18       175.46 o
  -9   1  11       2139.37       2065.02       138.89 o
  -8   1  11        864.81        980.36        89.88 o
  -7   1  11      13590.42      13262.70       350.00 o
  -6   1  11      11194.88      11576.85       307.89 o
  -5   1  11       7216.77       6862.12       314.91 o
  -4   1  11       1933.41       2075.37        96.71 o
  -3   1  11       3057.16       3270.68        96.24 o
  -2   1  11      29625.12      30120.00       575.92 o
  -1   1  11      14104.67      13962.76       285.61 o
   0   1  11      18509.54      19746.33       440.42 o
   1   1  11      14129.79      13534.69       289.19 o
   2   1  11      29072.73      29428.84       577.91 o
   3   1  11       3266.81       3401.77       100.76 o
   4   1  11       1916.44       2088.61        79.41 o
   5   1  11       7882.46       7614.09       179.62 o
   6   1  11      11265.28      11426.79       256.95 o
   7   1  11      13441.37      13043.49       306.02 o
   8   1  11       1038.21       1060.25        95.80 o
   9   1  11       1949.53       1822.37       156.97 o
  10   1  11       3821.37       3605.87       179.14 o
  11   1  11       2497.42       2151.38       165.42 o
  12   1  11       3346.48       3487.35       306.40 o
  13   1  11       2660.94       2730.81       269.83 o
  14   1  11       1920.91       1843.86       202.81 o
  15   1  11       5634.62       5030.76       472.45 o
 -14   2  11       3028.35       2833.40       225.38 o
 -13   2  11        646.86        593.55        99.96 o
 -12   2  11       1676.69       1775.11       143.10 o
 -11   2  11        822.31        753.92        87.13 o
 -10   2  11       6046.72       5636.94       196.87 o
  -9   2  11       4428.39       4192.54       167.07 o
  -8   2  11       2262.71       2321.26       132.94 o
  -7   2  11      18161.86      18214.64       446.21 o
  -6   2  11      23274.95      23534.23       551.74 o
  -5   2  11       3164.50       2876.90       122.08 o
  -4   2  11       5278.34       4994.59       158.09 o
  -3   2  11          4.79         30.81        26.01 o
  -2   2  11      15932.77      16275.17       326.71 o
  -1   2  11      33455.41      33354.61       650.07 o
   0   2  11       3181.15       3180.57       102.81 o
   1   2  11      33938.64      35277.00       663.63 o
   2   2  11      15709.11      15852.30       335.46 o
   3   2  11         13.83         52.41        20.64 o
   4   2  11       5541.24       5339.85       162.07 o
   5   2  11       3230.77       3239.03       106.94 o
   6   2  11      23847.46      23563.59       498.93 o
   7   2  11      17986.81      17333.67       441.42 o
   8   2  11       2258.41       2406.49       176.15 o
   9   2  11       4672.91       4373.36       253.14 o
  10   2  11       6125.33       6012.58       253.69 o
  11   2  11        757.01        759.11       105.80 o
  12   2  11       1914.91       1935.45       165.19 o
  13   2  11        574.37        680.01       156.12 o
  14   2  11       3000.36       3262.75       313.75 o
 -14   3  11       5212.30       5480.12       270.32 o
 -13   3  11        680.90        731.03       108.73 o
 -12   3  11        729.59        885.01        93.69 o
 -11   3  11       1213.18       1311.70       106.02 o
 -10   3  11         65.86        135.29        50.33 o
  -9   3  11       5937.46       5845.50       195.48 o
  -8   3  11       5338.10       5166.45       174.00 o
  -7   3  11       4737.34       4475.84       184.55 o
  -6   3  11      16549.14      17416.43       565.29 o
  -5   3  11       8402.23       8578.13       220.91 o
  -4   3  11      11947.14      12046.74       320.79 o
  -3   3  11       5118.20       5022.33       134.36 o
  -2   3  11       5793.38       5691.52       251.27 o
  -1   3  11      18151.21      17858.85       352.75 o
   0   3  11      38654.66      40617.27       879.19 o
   1   3  11      17580.30      17192.10       363.05 o
   2   3  11       5700.37       5847.36       134.19 o
   3   3  11       4896.46       4590.53       182.75 o
   4   3  11      12048.96      11636.02       262.40 o
   5   3  11       8966.10       9026.94       315.11 o
   6   3  11      16140.33      15963.52       396.34 o
   7   3  11       4883.38       4972.23       229.46 o
   8   3  11       5240.64       5075.08       220.69 o
   9   3  11       5957.12       6202.13       372.53 o
  10   3  11         81.85        -36.51        55.08 o
  11   3  11       1421.48       1423.64       210.14 o
  12   3  11        674.45        535.90       156.04 o
  13   3  11        638.42        747.33       261.91 o
  14   3  11       5215.25       5028.34       394.35 o
 -14   4  11        272.04        277.47        95.85 o
 -13   4  11       3113.20       2801.22       189.08 o
 -12   4  11       2149.05       2181.95       140.18 o
 -11   4  11       1702.80       1689.83       120.20 o
 -10   4  11        869.14        893.39        88.69 o
  -9   4  11       1858.74       2074.99       122.80 o
  -8   4  11       4674.85       4765.00       167.47 o
  -7   4  11      15236.91      14743.03       353.34 o
  -6   4  11       3412.47       3287.57       126.94 o
  -5   4  11        897.38        769.06        61.25 o
  -4   4  11        516.49        598.14        56.42 o
  -3   4  11      19706.23      19967.48       408.34 o
  -2   4  11      14657.74      14694.05       302.19 o
  -1   4  11      11411.03      11633.97       302.88 o
   0   4  11      19162.73      18967.43       466.63 o
   1   4  11      11838.94      11918.99       242.62 o
   2   4  11      14491.24      14219.32       283.35 o
   3   4  11      19661.55      19752.15       371.70 o
   4   4  11        501.06        550.94        48.70 o
   5   4  11        851.91        815.81        59.24 o
   6   4  11       3382.25       3344.85       113.84 o
   7   4  11      14941.50      15522.60       386.74 o
   8   4  11       4769.58       5004.15       345.00 o
   9   4  11       1921.43       2163.80       157.86 o
  10   4  11        799.22        811.22       152.43 o
  11   4  11       1706.80       1678.87       154.82 o
  12   4  11       2311.09       2189.54       244.40 o
  13   4  11       3184.60       2848.83       289.17 o
  14   4  11        301.69        341.85       141.09 o
 -14   5  11       1562.90       1359.28       153.36 o
 -13   5  11        881.30        858.12       161.29 o
 -12   5  11       2097.68       2265.34       145.03 o
 -11   5  11        687.36        632.94       114.52 o
 -10   5  11       3971.00       3663.12       237.56 o
  -9   5  11       3388.25       3269.09       164.16 o
  -8   5  11       4861.12       4715.24       170.30 o
  -7   5  11       7839.04       7996.12       222.42 o
  -6   5  11       7020.11       6901.58       189.75 o
  -5   5  11       4345.23       4336.95       142.80 o
  -4   5  11      13838.74      13409.36       303.20 o
  -3   5  11       1096.59       1193.15        55.59 o
  -2   5  11       1981.51       2072.57       108.59 o
  -1   5  11      30670.89      30303.14       677.95 o
   0   5  11       5895.33       6091.51       166.88 o
   1   5  11      30479.80      29836.15       547.38 o
   2   5  11       1993.92       2030.14        99.54 o
   3   5  11        945.07       1015.55        57.97 o
   4   5  11      14006.81      13999.45       311.80 o
   5   5  11       4316.67       4350.82       137.38 o
   6   5  11       6542.19       6204.58       177.29 o
   7   5  11       7759.85       8053.88       311.19 o
   8   5  11       4706.23       4735.60       240.70 o
   9   5  11       3388.37       3175.11       198.37 o
  10   5  11       3856.09       3889.41       321.22 o
  11   5  11        595.38        774.13       162.08 o
  12   5  11       2019.49       2085.63       466.63 o
  13   5  11        884.38       1355.00       216.62 o
  14   5  11       1591.13       1931.60       255.33 o
 -14   6  11        550.80        547.84       140.72 o
 -13   6  11       1162.84       1153.88       157.42 o
 -12   6  11        938.93       1078.35       109.12 o
 -11   6  11       1903.95       1933.20       132.31 o
 -10   6  11       2076.28       2212.81       134.53 o
  -9   6  11      12698.76      11889.66       312.67 o
  -8   6  11       6640.11       6986.82       218.47 o
  -7   6  11       6711.65       6601.71       195.52 o
  -6   6  11       6300.04       6139.44       180.37 o
  -5   6  11       4767.52       4656.32       172.62 o
  -4   6  11       9876.59       9702.69       216.49 o
  -3   6  11        722.52        714.52        52.34 o
  -2   6  11       2606.14       2427.12       139.08 o
  -1   6  11       9359.31       8968.17       266.06 o
   0   6  11      49810.74      51652.24      1116.14 o
   1   6  11      10093.70      10167.46       220.57 o
   2   6  11       2550.14       2699.91       149.09 o
   3   6  11        767.11        844.38        57.50 o
   4   6  11       9953.54       9914.59       247.00 o
   5   6  11       4873.56       4647.61       172.32 o
   6   6  11       6293.97       6216.76       235.70 o
   7   6  11       6549.11       6513.40       224.14 o
   8   6  11       6755.74       6948.60       365.47 o
   9   6  11      12759.34      11667.62       411.58 o
  10   6  11       1886.00       2083.56       206.85 o
  11   6  11       1858.61       1975.50       234.85 o
  12   6  11        970.77        867.97       172.58 o
  13   6  11       1194.27       1043.32       204.57 o
  14   6  11        523.34        504.59       179.31 o
 -13   7  11       1058.54       1275.33       165.58 o
 -12   7  11       4010.20       4407.70       279.24 o
 -11   7  11       1327.64       1338.81       127.77 o
 -10   7  11       3001.89       3142.28       182.65 o
  -9   7  11       1176.32       1182.17       114.44 o
  -8   7  11       8908.47       9022.96       289.17 o
  -7   7  11       5613.83       5382.45       201.06 o
  -6   7  11        860.09        778.59        82.31 o
  -5   7  11       4074.82       3959.70       150.18 o
  -4   7  11       2649.30       2451.33       112.18 o
  -3   7  11      10534.33      10264.91       299.36 o
  -2   7  11      14217.27      13492.51       377.54 o
  -1   7  11      12190.79      11342.36       318.31 o
   0   7  11       4239.21       4137.57       141.44 o
   1   7  11      12193.96      11815.76       259.39 o
   2   7  11      14856.87      15302.39       346.09 o
   3   7  11      10400.54      10252.37       260.63 o
   4   7  11       2730.23       2621.54       122.19 o
   5   7  11       4286.14       4149.68       148.82 o
   6   7  11        754.17        860.31        74.89 o
   7   7  11       5366.00       5279.44       204.35 o
   8   7  11       8818.76       8977.75       341.08 o
   9   7  11       1163.13        866.27       122.73 o
  10   7  11       3152.01       3326.03       398.68 o
  11   7  11       1407.67       1552.06       236.61 o
  12   7  11       3988.38       4408.10       363.92 o
  13   7  11        912.07        984.84       214.02 o
 -13   8  11       2366.85       2394.36       272.68 o
 -12   8  11       1444.83       1294.48       201.69 o
 -11   8  11        671.98        853.34       131.57 o
 -10   8  11         95.28        220.78        85.62 o
  -9   8  11       6532.71       6455.63       291.85 o
  -8   8  11       3908.86       4106.15       246.15 o
  -7   8  11       4719.11       5166.26       262.51 o
  -6   8  11       4334.94       4717.49       268.62 o
  -5   8  11       1252.18       1314.89       114.98 o
  -4   8  11       9701.56       9552.43       466.23 o
  -3   8  11        174.03        316.37        64.67 o
  -2   8  11       2692.57       2435.48       175.64 o
  -1   8  11      12337.33      11787.72       335.49 o
   0   8  11       6267.97       5750.26       179.01 o
   1   8  11      12721.83      12080.06       270.76 o
   2   8  11       2651.80       2553.01       110.65 o
   3   8  11        148.63        198.26        44.69 o
   4   8  11       9832.14       9655.95       257.69 o
   5   8  11       1105.35       1272.69        94.01 o
   6   8  11       4099.73       4088.73       163.02 o
   7   8  11       4720.47       4424.67       226.20 o
   8   8  11       4042.03       4159.84       244.45 o
   9   8  11       6634.58       6323.01       423.62 o
  10   8  11         83.20        105.34        86.07 o
  11   8  11        635.31        644.09       151.28 o
  12   8  11       1311.87       1308.32       226.89 o
  13   8  11       2323.01       2297.64       290.43 o
 -12   9  11       2717.36       2710.12       233.18 o
 -11   9  11       1052.48       1162.01       180.39 o
 -10   9  11        588.42        760.86       155.64 o
  -9   9  11       3114.38       3141.03       385.02 o
  -8   9  11       7203.17       6958.70       310.57 o
  -7   9  11        378.12        378.52        76.52 o
  -6   9  11       2479.33       2399.47       160.15 o
  -5   9  11      14223.51      14294.31       403.40 o
  -4   9  11       1391.00       1281.64       114.15 o
  -3   9  11       7117.14       7257.61       246.89 o
  -2   9  11        729.10        758.13        97.21 o
  -1   9  11       1189.41       1234.67        94.33 o
   0   9  11       8624.07       8498.58       239.42 o
   1   9  11       1314.19       1289.09        93.80 o
   2   9  11        814.02       1022.99        77.84 o
   3   9  11       7054.14       7028.39       192.09 o
   4   9  11       1333.99       1364.57       100.80 o
   5   9  11      13756.12      13646.94       346.14 o
   6   9  11       2483.48       2440.08       132.83 o
   7   9  11        398.81        427.66        79.78 o
   8   9  11       7204.99       6816.97       374.55 o
   9   9  11       3332.08       3340.92       422.44 o
  10   9  11        667.44        589.97       122.95 o
  11   9  11        955.81       1111.75       164.23 o
  12   9  11       2804.77       2977.63       313.32 o
 -11  10  11       1393.96       1567.76       185.33 o
 -10  10  11         39.96         58.68        89.72 o
  -9  10  11        244.77        214.62       165.12 o
  -8  10  11       3307.78       3576.98       347.74 o
  -7  10  11       1026.24        923.48       110.63 o
  -6  10  11       5177.75       4886.67       318.74 o
  -5  10  11       4019.40       3752.31       202.28 o
  -4  10  11       6401.18       6518.85       245.21 o
  -3  10  11       3971.01       3828.38       195.07 o
  -2  10  11       2877.32       2851.70       167.57 o
  -1  10  11       2796.66       2672.90       142.01 o
   0  10  11       1268.38       1243.40        97.55 o
   1  10  11       2876.47       3081.95       161.85 o
   2  10  11       2929.62       2932.21       132.62 o
   3  10  11       3945.82       3892.71       171.70 o
   4  10  11       6319.62       6436.14       211.60 o
   5  10  11       4110.79       4144.68       193.72 o
   6  10  11       4714.61       4651.29       187.89 o
   7  10  11        903.24        965.92       146.30 o
   8  10  11       3477.19       3668.18       248.16 o
   9  10  11        226.95        388.58       101.90 o
  10  10  11         44.21          1.64        87.32 o
  11  10  11       1320.23       1551.71       196.84 o
 -11  11  11       1112.69       1295.33       182.65 o
 -10  11  11       1199.31       1029.96       157.05 o
  -9  11  11       1050.30       1270.79       162.49 o
  -8  11  11        499.03        454.92       107.79 o
  -7  11  11       1913.58       1905.76       155.02 o
  -6  11  11         51.62         59.29        75.99 o
  -5  11  11       5186.48       5102.12       239.13 o
  -4  11  11       6071.82       5758.95       248.23 o
  -3  11  11        159.60        120.54        61.91 o
  -2  11  11       2891.36       2692.35       169.98 o
  -1  11  11        594.56        554.30        75.09 o
   0  11  11       2304.33       2194.82       133.74 o
   1  11  11        619.30        753.81        80.32 o
   2  11  11       2949.56       3175.07       300.01 o
   3  11  11        159.37        112.15        52.86 o
   4  11  11       6046.23       5637.24       208.45 o
   5  11  11       4840.63       4732.41       204.13 o
   6  11  11         70.14        123.65        69.22 o
   7  11  11       1996.89       1860.63       153.96 o
   8  11  11        534.55        678.68       184.16 o
   9  11  11       1170.17       1225.75       212.16 o
  10  11  11       1159.97       1101.41       164.94 o
  11  11  11       1220.31       1430.42       186.96 o
 -10  12  11       2026.78       2424.08       231.25 o
  -9  12  11        396.92        535.27       245.73 o
  -8  12  11       1787.42       1703.24       154.04 o
  -7  12  11        987.97       1132.57       129.98 o
  -6  12  11       2203.14       2294.31       171.65 o
  -5  12  11       1561.72       1571.65       145.33 o
  -4  12  11       1275.87       1349.64       130.46 o
  -3  12  11       8147.97       8070.78       291.57 o
  -2  12  11       1600.18       1741.30       126.14 o
  -1  12  11        478.33        491.91        73.16 o
   0  12  11       3539.52       3562.27       176.62 o
   1  12  11        630.24        671.32        81.58 o
   2  12  11       1508.64       1761.37       142.54 o
   3  12  11       8074.21       8030.68       257.54 o
   4  12  11       1279.99       1233.04       114.27 o
   5  12  11       1689.49       1873.88       133.40 o
   6  12  11       2144.62       2169.03       168.08 o
   7  12  11       1069.34       1356.93       139.30 o
   8  12  11       1911.91       1834.65       204.88 o
   9  12  11        451.07        656.96       139.84 o
  10  12  11       1873.41       2154.89       360.46 o
  -9  13  11       1316.26       1529.01       161.30 o
  -8  13  11        249.22        148.19        91.85 o
  -7  13  11       1783.46       1881.30       173.33 o
  -6  13  11       1783.37       2104.50       172.45 o
  -5  13  11       1797.13       1840.79       158.94 o
  -4  13  11       1062.41       1112.97       152.97 o
  -3  13  11       3663.14       3588.46       188.79 o
  -2  13  11       3942.40       3728.44       189.61 o
  -1  13  11        627.32        603.30        83.25 o
   0  13  11       2147.08       2194.80       160.22 o
   1  13  11        623.19        655.49        85.98 o
   2  13  11       3850.89       3871.52       215.52 o
   3  13  11       3662.03       3782.01       254.91 o
   4  13  11       1137.42       1194.25       127.63 o
   5  13  11       1878.71       1857.41       150.28 o
   6  13  11       1795.71       1956.86       167.32 o
   7  13  11       1873.07       1776.15       165.69 o
   8  13  11        267.50         60.07       103.90 o
   9  13  11       1237.70       1476.12       190.62 o
  -7  14  11       1139.12       1178.32       188.63 o
  -6  14  11        488.12        439.02       106.67 o
  -5  14  11       2251.01       2420.98       188.69 o
  -4  14  11        747.98        840.38       115.79 o
  -3  14  11       1397.97       1715.49       135.34 o
  -2  14  11       2145.08       2305.86       154.01 o
  -1  14  11       2682.51       2621.84       177.34 o
   0  14  11       2388.44       2531.41       160.46 o
   1  14  11       2562.32       2278.14       174.88 o
   2  14  11       2130.65       2125.25       171.79 o
   3  14  11       1410.99       1476.38       146.82 o
   4  14  11        882.79        948.69       124.08 o
   5  14  11       2365.80       2953.87       222.59 o
   6  14  11        520.24        531.41       108.42 o
   7  14  11       1106.38       1237.60       149.13 o
  -6  15  11       1503.82       1691.81       169.64 o
  -5  15  11        211.62        475.32       111.61 o
  -4  15  11        443.78        415.65        95.31 o
  -3  15  11       2156.27       2004.77       156.02 o
  -2  15  11       3350.63       3629.12       203.05 o
  -1  15  11        143.33        120.13        71.58 o
   0  15  11       2071.22       2032.06       149.79 o
   1  15  11        103.10        182.20        86.39 o
   2  15  11       3326.37       3575.22       230.30 o
   3  15  11       2101.65       2141.30       178.86 o
   4  15  11        426.81        593.31       112.45 o
   5  15  11        213.27        427.16        94.47 o
   6  15  11       1489.05       1637.18       170.74 o
  -3  16  11       2772.11       2895.42       188.38 o
  -2  16  11       2053.97       2263.74       171.50 o
  -1  16  11       1404.56       1603.14       141.89 o
   0  16  11        444.85        457.46       109.36 o
   1  16  11       1382.23       1605.84       160.42 o
   2  16  11       1938.03       1886.27       181.58 o
   3  16  11       2713.49       2817.79       212.99 o
   0   0  12      38072.01      38479.00      1167.23 o
   1   0  12      51217.44      53027.68      1113.71 o
   2   0  12       1724.77       1723.09        72.80 o
   3   0  12       2312.14       2157.60        73.82 o
   4   0  12       4058.97       4005.60       105.61 o
   5   0  12       6596.56       6274.90       145.80 o
   6   0  12        494.84        555.32        39.13 o
   7   0  12      12074.51      11910.35       328.90 o
   8   0  12       4947.85       5198.47       194.61 o
   9   0  12        162.02        206.19        56.73 o
  10   0  12        381.16        316.76        64.52 o
  11   0  12       3105.06       3107.04       175.91 o
  12   0  12       3871.90       3946.43       233.67 o
  13   0  12        781.60        695.98       158.74 o
  14   0  12        315.79        421.80       126.01 o
 -14   1  12        667.95        700.69       155.05 o
 -13   1  12       4919.86       5219.59       450.83 o
 -12   1  12        280.76        150.39        62.38 o
 -11   1  12        883.01        778.67        89.79 o
 -10   1  12       2168.74       2111.78       141.55 o
  -9   1  12       4007.17       4057.24       179.31 o
  -8   1  12       3233.15       3162.83       156.43 o
  -7   1  12      14309.84      14447.82       457.96 o
  -6   1  12       7963.78       7738.33       198.41 o
  -5   1  12      11584.00      11191.56       326.48 o
  -4   1  12       5356.22       5283.16       147.89 o
  -3   1  12      11950.97      12211.02       258.04 o
  -2   1  12       1936.06       1884.43        73.87 o
  -1   1  12      12213.59      11825.12       256.88 o
   0   1  12      56432.36      58143.79      1086.51 o
   1   1  12      12132.82      12356.57       298.98 o
   2   1  12       2047.04       2107.20       100.95 o
   3   1  12      11004.19      11283.83       256.77 o
   4   1  12       4703.31       4908.72       136.13 o
   5   1  12      11268.94      11124.92       251.67 o
   6   1  12       8101.55       7956.62       178.76 o
   7   1  12      14281.12      13898.25       374.92 o
   8   1  12       3174.95       3031.10       158.06 o
   9   1  12       3938.89       3783.00       181.85 o
  10   1  12       2231.63       2117.23       143.22 o
  11   1  12        986.47       1030.76       133.79 o
  12   1  12        267.77        270.77        77.15 o
  13   1  12       4850.43       5255.52       490.00 o
  14   1  12        615.61        625.93       156.24 o
 -14   2  12       3435.86       3944.52       243.95 o
 -13   2  12       1960.23       1909.40       184.01 o
 -12   2  12       2689.91       2938.49       165.61 o
 -11   2  12         94.03        107.46        57.41 o
 -10   2  12         47.21         70.89        48.05 o
  -9   2  12       2381.08       2232.86       128.44 o
  -8   2  12      31505.99      30854.33       718.74 o
  -7   2  12       1671.73       1684.20       110.63 o
  -6   2  12       5877.16       5926.33       197.66 o
  -5   2  12       4654.64       4474.24       181.63 o
  -4   2  12       7710.01       7888.15       221.97 o
  -3   2  12       6938.74       7188.22       190.80 o
  -2   2  12       5855.03       5496.07       133.68 o
  -1   2  12      10253.92      10427.11       227.42 o
   0   2  12      33422.90      33011.32       636.79 o
   1   2  12      10200.87      10727.35       239.83 o
   2   2  12       5466.94       5063.60       140.58 o
   3   2  12       6740.12       6427.22       148.59 o
   4   2  12       7551.20       7696.81       191.55 o
   5   2  12       5189.15       5046.73       138.54 o
   6   2  12       6122.70       6361.16       167.22 o
   7   2  12       1597.52       1474.73       126.90 o
   8   2  12      31400.02      30824.72       831.99 o
   9   2  12       2202.26       2244.14       166.42 o
  10   2  12         57.77         45.80        65.69 o
  11   2  12         87.87        172.18        71.99 o
  12   2  12       2737.30       2669.56       273.03 o
  13   2  12       2074.99       1805.68       467.95 o
  14   2  12       3600.14       4006.14       431.31 o
 -14   3  12       1202.64       1170.09       142.45 o
 -13   3  12       4922.92       5336.10       260.75 o
 -12   3  12       1768.27       1788.53       129.61 o
 -11   3  12        865.72        881.34       113.03 o
 -10   3  12       1660.47       1649.52       115.91 o
  -9   3  12       3955.52       4136.02       171.21 o
  -8   3  12       2971.40       2942.61       144.04 o
  -7   3  12      17282.86      16952.71       389.58 o
  -6   3  12      10958.97      10558.40       274.99 o
  -5   3  12       5423.06       5411.79       159.91 o
  -4   3  12       6479.79       6184.94       245.65 o
  -3   3  12      10487.08      10762.48       270.71 o
  -2   3  12       6433.97       6241.91       283.41 o
  -1   3  12      10541.35      10394.08       222.33 o
   0   3  12         21.80         55.89        26.37 o
   1   3  12      10344.65       9751.52       231.00 o
   2   3  12       6135.36       5806.41       152.46 o
   3   3  12      10687.25      10877.50       278.24 o
   4   3  12       6744.74       6426.22       249.55 o
   5   3  12       5238.55       5408.66       167.70 o
   6   3  12      11461.25      11043.49       283.50 o
   7   3  12      17335.10      16709.34       494.17 o
   8   3  12       3169.53       3184.88       175.43 o
   9   3  12       3802.97       3857.73       277.66 o
  10   3  12       1607.40       1886.03       158.38 o
  11   3  12        934.46        844.42       118.41 o
  12   3  12       1864.01       1844.40       169.76 o
  13   3  12       5052.48       5029.99       380.88 o
  14   3  12       1190.52       1137.05       208.50 o
 -14   4  12       1510.87       1794.25       168.58 o
 -13   4  12       2576.21       2593.96       186.27 o
 -12   4  12        126.56        127.53        61.61 o
 -11   4  12       1656.15       1595.48       136.28 o
 -10   4  12        572.05        573.06        74.33 o
  -9   4  12       2863.92       3243.37       166.52 o
  -8   4  12       8698.01       8682.45       245.63 o
  -7   4  12       8865.91       8866.05       240.18 o
  -6   4  12       2144.55       2224.80       110.57 o
  -5   4  12      25054.31      24832.80       527.38 o
  -4   4  12       1111.26       1058.88        65.88 o
  -3   4  12        662.16        683.56        65.88 o
  -2   4  12       2811.14       2759.37        97.91 o
  -1   4  12       7823.94       7837.81       259.07 o
   0   4  12      22408.00      22946.35       472.56 o
   1   4  12       7955.92       7831.56       178.04 o
   2   4  12       2653.52       2506.61        91.91 o
   3   4  12        577.26        635.97        44.51 o
   4   4  12       1065.91        995.33        66.98 o
   5   4  12      25906.31      26071.19       520.64 o
   6   4  12       2312.25       2552.36       100.62 o
   7   4  12       8900.40       8820.66       470.77 o
   8   4  12       9345.09       9010.18       319.37 o
   9   4  12       3031.96       3073.48       273.07 o
  10   4  12        691.07        549.74       137.56 o
  11   4  12       1743.57       1700.75       160.31 o
  12   4  12         86.81        327.78        93.13 o
  13   4  12       2673.57       2511.23       276.83 o
  14   4  12       1500.87       1884.17       246.43 o
 -14   5  12       2818.80       2703.40       239.00 o
 -13   5  12       1117.32       1173.01       133.28 o
 -12   5  12        431.22        337.56        77.62 o
 -11   5  12       1057.96        912.22        97.01 o
 -10   5  12       1260.42       1209.26       100.61 o
  -9   5  12       3353.35       3077.15       151.18 o
  -8   5  12       3043.07       3084.29       141.67 o
  -7   5  12        236.05        308.08        52.81 o
  -6   5  12      20686.33      21062.01       460.13 o
  -5   5  12      10469.24      10340.72       252.07 o
  -4   5  12       1208.72       1275.01       109.92 o
  -3   5  12      10054.79      10220.94       247.27 o
  -2   5  12      12582.10      12140.17       271.95 o
  -1   5  12       8426.45       8150.45       264.39 o
   0   5  12        212.28        201.31        37.32 o
   1   5  12       8374.07       8211.19       189.53 o
   2   5  12      12073.56      11786.65       250.52 o
   3   5  12      10439.33      10159.57       219.29 o
   4   5  12       1342.34       1346.77        89.38 o
   5   5  12      10219.89      10235.23       251.27 o
   6   5  12      21152.11      21269.09       451.57 o
   7   5  12        305.37        356.33        59.42 o
   8   5  12       2755.51       2640.48       179.78 o
   9   5  12       3269.86       3714.72       213.18 o
  10   5  12       1290.44       1424.97       191.85 o
  11   5  12       1166.75        950.10       169.35 o
  12   5  12        438.39        562.95       146.74 o
  13   5  12       1011.62        983.67       254.18 o
  14   5  12       2754.78       3096.59       324.90 o
 -13   6  12        913.15        950.02       148.76 o
 -12   6  12       1169.15       1212.79       130.39 o
 -11   6  12       1155.36       1184.07       141.69 o
 -10   6  12       3424.51       3300.99       188.26 o
  -9   6  12         27.25         90.96        52.34 o
  -8   6  12       4232.77       4393.56       168.37 o
  -7   6  12       8455.78       8591.73       234.60 o
  -6   6  12       3492.18       3623.87       134.80 o
  -5   6  12       3924.98       4045.66       164.51 o
  -4   6  12       7528.40       7245.15       217.04 o
  -3   6  12       2227.80       2206.15        92.70 o
  -2   6  12      24041.28      24379.62       582.25 o
  -1   6  12       3241.66       3070.34       139.06 o
   0   6  12        811.56        851.22        68.40 o
   1   6  12       3443.04       3095.93       109.21 o
   2   6  12      24413.06      24572.26       465.62 o
   3   6  12       2036.81       1931.03        85.97 o
   4   6  12       7244.64       6892.66       195.51 o
   5   6  12       4022.38       4155.28       143.89 o
   6   6  12       3373.89       3203.43       133.16 o
   7   6  12       8318.19       8137.43       345.22 o
   8   6  12       4231.71       4243.41       226.35 o
   9   6  12         10.80        127.19        77.24 o
  10   6  12       3319.14       3283.89       287.95 o
  11   6  12       1103.46       1104.76       256.91 o
  12   6  12       1044.56       1420.62       215.07 o
  13   6  12        911.72       1116.13       252.51 o
 -13   7  12        358.75        452.32       154.25 o
 -12   7  12        692.02        664.32       110.40 o
 -11   7  12       1237.71       1305.47       133.41 o
 -10   7  12       6158.11       6310.02       248.73 o
  -9   7  12       1492.61       1363.93       122.98 o
  -8   7  12        243.79        139.70        79.64 o
  -7   7  12        465.07        563.24        75.24 o
  -6   7  12       8983.87       8783.70       267.63 o
  -5   7  12       2296.48       2102.47       137.32 o
  -4   7  12       4605.40       4799.42       221.40 o
  -3   7  12      12935.16      12211.34       339.19 o
  -2   7  12       5727.61       5450.80       194.33 o
  -1   7  12       7531.18       7205.37       232.17 o
   0   7  12       4436.63       4425.46       173.36 o
   1   7  12       7534.13       7732.62       191.57 o
   2   7  12       5587.94       5366.65       186.01 o
   3   7  12      12219.86      11952.12       329.86 o
   4   7  12       4355.42       4400.65       158.17 o
   5   7  12       2165.96       1968.92       110.20 o
   6   7  12       8459.69       8281.43       232.04 o
   7   7  12        474.79        528.95        75.41 o
   8   7  12        248.22        186.39        80.50 o
   9   7  12       1303.43       1184.83       134.53 o
  10   7  12       5924.17       5703.62       385.03 o
  11   7  12       1293.59        763.47       168.71 o
  12   7  12        632.62        740.00       173.03 o
  13   7  12        319.10        324.81       146.70 o
 -12   8  12         22.01         -9.76        95.12 o
 -11   8  12       3335.03       3349.73       246.08 o
 -10   8  12       4005.46       4247.29       288.66 o
  -9   8  12       4616.75       5338.58       503.07 o
  -8   8  12        521.39        565.70       113.00 o
  -7   8  12       1642.15       1640.96       153.88 o
  -6   8  12       5393.13       5440.05       263.17 o
  -5   8  12       2890.34       2869.27       167.10 o
  -4   8  12        605.83        721.55       108.48 o
  -3   8  12       3651.17       3544.34       172.74 o
  -2   8  12      12839.75      11761.54       333.77 o
  -1   8  12       4058.07       3770.52       173.10 o
   0   8  12        113.23         91.37        42.07 o
   1   8  12       4408.65       4320.10       154.60 o
   2   8  12      12101.81      11389.61       263.14 o
   3   8  12       3233.83       3166.68       145.17 o
   4   8  12        508.17        660.06        72.18 o
   5   8  12       2750.90       2905.65       139.21 o
   6   8  12       5446.73       5250.08       182.29 o
   7   8  12       1562.90       1595.78       126.04 o
   8   8  12        605.58        571.56       111.03 o
   9   8  12       4649.46       4377.29       287.43 o
  10   8  12       3933.49       4138.64       264.83 o
  11   8  12       3391.40       3280.46       319.29 o
  12   8  12         27.60         39.23       123.68 o
 -12   9  12        398.69        346.53       124.34 o
 -11   9  12       2524.66       2984.92       242.27 o
 -10   9  12       4025.83       4542.56       284.19 o
  -9   9  12       1995.61       2185.85       197.87 o
  -8   9  12        955.53        903.37       133.62 o
  -7   9  12       6124.13       6173.52       296.65 o
  -6   9  12       1833.22       1912.56       145.79 o
  -5   9  12       2220.39       2145.88       151.35 o
  -4   9  12       1990.98       1824.64       137.48 o
  -3   9  12       8257.96       7913.38       268.67 o
  -2   9  12       6739.76       6557.47       232.40 o
  -1   9  12       1232.84       1274.12        96.91 o
   0   9  12         41.13         59.92        45.58 o
   1   9  12       1277.05       1268.52       117.71 o
   2   9  12       6800.96       6619.10       185.41 o
   3   9  12       8366.41       8119.62       274.45 o
   4   9  12       1936.31       2039.27       121.90 o
   5   9  12       2172.91       2046.39       124.24 o
   6   9  12       1732.88       1836.96       139.26 o
   7   9  12       6486.28       6828.36       250.41 o
   8   9  12       1064.47       1241.16       146.19 o
   9   9  12       2041.17       2113.49       192.31 o
  10   9  12       4231.22       4297.89       278.91 o
  11   9  12       2586.43       2840.07       300.77 o
  12   9  12        425.98        555.92       167.27 o
 -11  10  12         56.06         75.17       175.21 o
 -10  10  12       3838.09       4078.49       281.18 o
  -9  10  12       2214.55       2315.91       207.43 o
  -8  10  12       2601.87       2613.94       216.83 o
  -7  10  12       3680.65       3615.61       208.13 o
  -6  10  12       3376.05       3626.92       203.99 o
  -5  10  12        870.62        956.71       121.26 o
  -4  10  12       7151.09       7080.52       260.42 o
  -3  10  12        732.23        725.63        90.94 o
  -2  10  12       3391.67       3151.51       188.80 o
  -1  10  12      10832.61      10434.42       290.41 o
   0  10  12       3348.76       3251.57       154.47 o
   1  10  12      11021.90      10785.68       289.13 o
   2  10  12       3346.82       3352.96       142.10 o
   3  10  12        765.47        743.02        81.86 o
   4  10  12       7329.06       7492.17       233.05 o
   5  10  12        949.03        963.49        92.80 o
   6  10  12       3291.79       3458.11       195.71 o
   7  10  12       3586.86       3094.99       196.41 o
   8  10  12       2752.39       2667.70       216.61 o
   9  10  12       2390.58       3000.99       276.51 o
  10  10  12       3800.76       3757.70       269.49 o
  11  10  12         48.94        201.43       137.59 o
 -10  11  12         10.03         -9.77       133.05 o
  -9  11  12       1455.07       1631.98       206.44 o
  -8  11  12        396.07        481.25       121.20 o
  -7  11  12       1891.37       2061.93       167.55 o
  -6  11  12       6215.86       6182.11       269.23 o
  -5  11  12         61.38         54.12        68.32 o
  -4  11  12       4291.29       4156.41       219.93 o
  -3  11  12       5482.69       5218.65       233.09 o
  -2  11  12       1861.85       2004.07       131.65 o
  -1  11  12       3419.85       3446.93       168.70 o
   0  11  12      14528.30      13881.89       359.31 o
   1  11  12       3482.81       3576.50       163.53 o
   2  11  12       2003.89       1920.73       146.26 o
   3  11  12       5347.43       5053.62       204.32 o
   4  11  12       4283.76       4449.45       194.79 o
   5  11  12         87.41        119.53        55.32 o
   6  11  12       6048.42       6296.22       261.58 o
   7  11  12       1978.15       2219.39       182.57 o
   8  11  12        391.77        351.46       162.07 o
   9  11  12       1379.99       1447.98       211.22 o
  10  11  12         23.99         -9.60        95.95 o
  -9  12  12        320.60        490.07       123.26 o
  -8  12  12        811.29        848.89       164.08 o
  -7  12  12       1838.45       2104.49       171.23 o
  -6  12  12        554.94        661.89       109.87 o
  -5  12  12       6166.53       6506.51       273.52 o
  -4  12  12        880.20        847.36       114.03 o
  -3  12  12       3003.59       2636.57       179.28 o
  -2  12  12       1834.38       1839.43       129.33 o
  -1  12  12       6139.58       6085.86       220.29 o
   0  12  12       1306.46       1256.12       108.39 o
   1  12  12       6360.53       6289.34       223.54 o
   2  12  12       1844.91       1756.11       145.94 o
   3  12  12       2898.10       2784.17       162.76 o
   4  12  12        928.19        904.71       100.20 o
   5  12  12       5987.29       6102.57       401.59 o
   6  12  12        605.46        592.02       102.53 o
   7  12  12       1645.91       1936.09       166.85 o
   8  12  12        789.82        853.22       140.98 o
   9  12  12        348.46        153.08       112.03 o
  -8  13  12        158.69        206.58       102.61 o
  -7  13  12       1544.25       1380.08       150.21 o
  -6  13  12       1133.46       1080.42       134.26 o
  -5  13  12        687.31        659.90       106.49 o
  -4  13  12       6723.33       6607.34       513.45 o
  -3  13  12       1121.46       1152.92       125.29 o
  -2  13  12       1038.61        954.54       104.46 o
  -1  13  12       2530.21       2821.60       163.34 o
   0  13  12       3384.00       2955.90       167.03 o
   1  13  12       2394.53       2286.71       171.22 o
   2  13  12       1142.39       1316.69       130.58 o
   3  13  12       1056.46       1130.38       126.90 o
   4  13  12       6675.72       6891.18       255.58 o
   5  13  12        700.22        865.61       114.49 o
   6  13  12       1020.09        904.41       143.55 o
   7  13  12       1525.68       1574.39       153.67 o
   8  13  12        163.06         90.51       108.55 o
  -7  14  12         72.58        -39.00        92.78 o
  -6  14  12        985.39        957.62       137.84 o
  -5  14  12       1825.63       2145.97       182.32 o
  -4  14  12        277.26        465.26        98.31 o
  -3  14  12       2643.36       2832.34       178.15 o
  -2  14  12       2582.98       2657.61       167.87 o
  -1  14  12         56.61         12.30        61.22 o
   0  14  12       1138.11       1041.50       106.47 o
   1  14  12         92.13        145.09        75.01 o
   2  14  12       2515.56       2481.21       186.28 o
   3  14  12       2610.86       3221.05       243.19 o
   4  14  12        301.53        392.28       112.90 o
   5  14  12       1964.66       2189.23       158.11 o
   6  14  12        996.51       1024.73       138.83 o
   7  14  12         94.86         79.42       103.52 o
  -5  15  12        814.81        909.68       136.86 o
  -4  15  12       3635.92       3660.59       218.04 o
  -3  15  12        159.95        196.52        81.11 o
  -2  15  12        120.69        124.37        75.29 o
  -1  15  12        713.04        812.35       106.79 o
   0  15  12        601.20        646.31       107.72 o
   1  15  12        631.71        671.49       113.39 o
   2  15  12        129.11         74.57       142.85 o
   3  15  12        165.11        458.22       220.31 o
   4  15  12       3788.03       3925.60       243.21 o
   5  15  12        759.41        913.44       157.94 o
  -2  16  12        127.19         40.19        78.51 o
  -1  16  12        948.41        969.25       147.84 o
   0  16  12        206.23         41.12        92.03 o
   1  16  12        817.07        866.56       133.29 o
   2  16  12        169.16        305.70       104.49 o
   1   0  13       8158.27       8101.20       191.74 o
   2   0  13          7.41         56.60        23.28 o
   3   0  13       3105.15       3144.06        91.98 o
   4   0  13      19013.12      18754.15       355.18 o
   5   0  13       8606.57       8847.72       192.41 o
   6   0  13      11477.28      11172.44       262.68 o
   7   0  13      19091.22      19478.34       487.88 o
   8   0  13        326.66        417.71        68.25 o
   9   0  13         24.01          3.40        59.93 o
  10   0  13        245.49        220.98        66.28 o
  11   0  13         69.66         89.91        72.11 o
  12   0  13         36.39          4.88        63.85 o
  13   0  13       7452.61       6742.17       584.23 o
  14   0  13       1506.61       1644.14       320.51 o
 -14   1  13       8129.08       7356.14       396.22 o
 -13   1  13         65.73        107.06        79.42 o
 -12   1  13       1222.67       1174.68       133.66 o
 -11   1  13        450.65        399.32        72.97 o
 -10   1  13       2139.06       2210.14       145.36 o
  -9   1  13        469.99        303.34        65.92 o
  -8   1  13       4110.17       4202.07       230.48 o
  -7   1  13      12583.26      12107.32       334.51 o
  -6   1  13      29766.64      30040.92       605.79 o
  -5   1  13       2017.42       2107.23       111.64 o
  -4   1  13       1751.77       1699.31        72.69 o
  -3   1  13       6496.64       5995.36       178.82 o
  -2   1  13      10055.14      10009.50       227.07 o
  -1   1  13      11527.11      11229.27       246.73 o
   0   1  13       3675.21       3704.06       137.17 o
   1   1  13      11492.95      11321.15       251.55 o
   2   1  13      10062.36      10228.81       238.19 o
   3   1  13       6535.64       6100.21       157.55 o
   4   1  13       2096.00       2058.27        82.61 o
   5   1  13       2120.63       2035.24        84.55 o
   6   1  13      29598.00      30107.95       550.64 o
   7   1  13      12280.28      12102.33       337.78 o
   8   1  13       4069.02       4054.40       183.20 o
   9   1  13        391.57        343.83        97.43 o
  10   1  13       2229.30       2092.96       145.37 o
  11   1  13        374.13        369.61       113.18 o
  12   1  13       1326.69       1184.20       134.98 o
  13   1  13         70.18         -8.88       106.29 o
  14   1  13       8285.63       7424.33       845.66 o
 -14   2  13       1257.31       1209.82       149.56 o
 -13   2  13       1054.32       1023.94       130.72 o
 -12   2  13        597.67        557.51        84.39 o
 -11   2  13       2385.65       2402.86       186.23 o
 -10   2  13       1312.01       1165.32       100.96 o
  -9   2  13       3064.37       3131.30       223.72 o
  -8   2  13       2856.61       2971.44       209.65 o
  -7   2  13      12571.35      12753.25       342.79 o
  -6   2  13       6626.04       6484.57       202.79 o
  -5   2  13      11411.24      11241.39       306.65 o
  -4   2  13       5041.65       4974.04       224.92 o
  -3   2  13       4846.00       4912.89       152.83 o
  -2   2  13       4878.33       4374.92       149.35 o
  -1   2  13      31521.18      31888.02       609.66 o
   0   2  13      23792.18      23703.30       472.69 o
   1   2  13      31731.29      31224.85       619.90 o
   2   2  13       4605.43       4148.61       124.23 o
   3   2  13       5015.39       4914.86       134.30 o
   4   2  13       4861.50       4916.97       140.77 o
   5   2  13      12477.17      12146.59       271.51 o
   6   2  13       6282.80       5781.36       195.18 o
   7   2  13      12268.80      11981.43       401.29 o
   8   2  13       2772.54       2596.24       152.56 o
   9   2  13       3054.47       2859.86       189.24 o
  10   2  13       1135.65       1215.82       128.76 o
  11   2  13       2493.10       2607.85       215.82 o
  12   2  13        628.80        478.62       124.67 o
  13   2  13       1065.30        763.13       166.16 o
  14   2  13       1240.48       1628.10       235.69 o
 -14   3  13       1792.51       1758.83       170.18 o
 -13   3  13       1504.70       1382.15       145.16 o
 -12   3  13       1631.00       1842.45       177.99 o
 -11   3  13        161.90        231.69        66.53 o
 -10   3  13       2997.64       3007.86       157.07 o
  -9   3  13       9345.77       9027.98       373.42 o
  -8   3  13       1233.56       1203.92        95.35 o
  -7   3  13       1650.50       1923.75       111.71 o
  -6   3  13       8917.70       9260.00       375.34 o
  -5   3  13       2680.17       2733.95       119.76 o
  -4   3  13       2878.75       2612.20       113.20 o
  -3   3  13       3664.95       3647.28       122.69 o
  -2   3  13      28046.22      28627.39       623.52 o
  -1   3  13      23375.08      23090.24       503.69 o
   0   3  13       4419.86       4436.29       179.31 o
   1   3  13      22885.98      22591.10       466.70 o
   2   3  13      28303.69      28417.40       565.45 o
   3   3  13       3470.36       3456.99       110.22 o
   4   3  13       3070.34       2994.98       117.73 o
   5   3  13       2638.03       2603.15       132.42 o
   6   3  13       8722.45       8265.68       293.37 o
   7   3  13       1640.80       1898.26       172.94 o
   8   3  13       1054.55       1005.72       261.56 o
   9   3  13       9043.25       9199.43       426.95 o
  10   3  13       2909.22       2935.94       199.94 o
  11   3  13        215.26        102.81        73.98 o
  12   3  13       1646.90       1560.40       161.98 o
  13   3  13       1643.54       1797.49       231.61 o
  14   3  13       1831.22       1676.67       239.74 o
 -14   4  13        184.17        115.27        97.21 o
 -13   4  13        488.64        487.25       107.19 o
 -12   4  13       3934.02       3825.88       224.54 o
 -11   4  13        283.41        399.50        72.49 o
 -10   4  13       4434.67       4286.60       184.16 o
  -9   4  13       6578.30       6315.80       207.16 o
  -8   4  13       8575.98       8721.82       246.72 o
  -7   4  13        721.10        838.21        77.85 o
  -6   4  13        418.68        549.58       123.39 o
  -5   4  13       3138.55       3099.13       121.06 o
  -4   4  13       1492.38       1555.81        79.61 o
  -3   4  13       3135.50       3201.53       117.50 o
  -2   4  13      21537.66      21480.20       423.77 o
  -1   4  13      29387.13      29782.78       938.94 o
   0   4  13      13940.12      13765.01       345.55 o
   1   4  13      28835.81      28390.40       577.23 o
   2   4  13      20533.21      20147.85       392.93 o
   3   4  13       3090.60       2948.01        93.06 o
   4   4  13       1513.88       1586.48        84.66 o
   5   4  13       3177.04       3242.72       115.94 o
   6   4  13        421.23        447.15       112.35 o
   7   4  13        645.13        639.81        90.53 o
   8   4  13       8394.76       8326.62       310.34 o
   9   4  13       6603.66       6484.44       558.80 o
  10   4  13       4382.70       3880.65       303.13 o
  11   4  13        278.18        337.35        90.78 o
  12   4  13       4167.02       4306.16       258.07 o
  13   4  13        512.16        539.74       276.94 o
  14   4  13        190.10        305.40       141.73 o
 -13   5  13       2282.42       2249.58       226.93 o
 -12   5  13       2685.57       2910.86       202.07 o
 -11   5  13       5177.01       5303.86       240.43 o
 -10   5  13       1421.77       1281.76       105.43 o
  -9   5  13      10650.37      10454.56       288.99 o
  -8   5  13       4034.12       3993.32       162.41 o
  -7   5  13       3073.97       3076.72       170.22 o
  -6   5  13       4481.23       4378.60       151.76 o
  -5   5  13       5062.01       5049.13       197.36 o
  -4   5  13       2381.39       2392.94        95.56 o
  -3   5  13        490.68        582.89        73.38 o
  -2   5  13       8883.49       9274.60       276.31 o
  -1   5  13      17508.88      17219.85       427.61 o
   0   5  13        129.42        130.68        34.17 o
   1   5  13      16897.53      17288.30       343.61 o
   2   5  13       9028.69       8743.72       202.64 o
   3   5  13        416.70        392.76        42.90 o
   4   5  13       2374.08       2401.07       149.03 o
   5   5  13       4774.75       4619.95       246.09 o
   6   5  13       4374.15       4475.27       173.65 o
   7   5  13       2926.31       2686.84       183.84 o
   8   5  13       4012.69       3954.02       210.69 o
   9   5  13      10353.91      10500.47       482.15 o
  10   5  13       1338.03       1322.58       187.11 o
  11   5  13       5292.08       4910.38       364.65 o
  12   5  13       2682.81       2892.57       218.55 o
  13   5  13       2305.42       2092.41       264.08 o
 -13   6  13        598.03        713.73       140.70 o
 -12   6  13       4305.48       4303.85       230.90 o
 -11   6  13       1021.91       1120.69       139.09 o
 -10   6  13       6932.91       6837.25       259.51 o
  -9   6  13       2203.75       2551.73       161.43 o
  -8   6  13       9353.29       9398.80       299.19 o
  -7   6  13       2980.74       2777.05       152.81 o
  -6   6  13       1342.60       1434.61       141.38 o
  -5   6  13      10930.43      10903.02       315.09 o
  -4   6  13       8078.82       7788.03       296.17 o
  -3   6  13       2906.03       2743.93       145.91 o
  -2   6  13       1549.89       1487.29       105.21 o
  -1   6  13       3912.13       3595.21       229.13 o
   0   6  13       7848.41       7771.11       209.44 o
   1   6  13       4067.98       3941.64       124.43 o
   2   6  13       1528.48       1760.86        85.17 o
   3   6  13       3069.42       2770.89       103.89 o
   4   6  13       8370.27       8479.59       276.36 o
   5   6  13      11184.67      10974.84       414.20 o
   6   6  13       1351.48       1633.30       114.03 o
   7   6  13       3034.74       2764.79       147.95 o
   8   6  13       9357.21       9297.85       347.81 o
   9   6  13       2136.35       2084.66       178.99 o
  10   6  13       6842.27       7292.74       396.43 o
  11   6  13        994.22        887.34       256.73 o
  12   6  13       4309.02       4588.98       368.85 o
  13   6  13        631.71        697.57       178.61 o
 -13   7  13       1906.62       2472.82       279.78 o
 -12   7  13       1180.69       1092.09       151.74 o
 -11   7  13        923.59        988.10       144.37 o
 -10   7  13        235.21        238.78        90.32 o
  -9   7  13       5867.15       5964.23       424.96 o
  -8   7  13       1584.75       1704.92       166.20 o
  -7   7  13       3312.62       2887.56       206.63 o
  -6   7  13       1685.47       1609.08       148.61 o
  -5   7  13       6860.52       6116.53       477.59 o
  -4   7  13       9594.29       8982.34       382.58 o
  -3   7  13       4071.33       4187.05       180.66 o
  -2   7  13       3300.93       2975.93       154.49 o
  -1   7  13       2419.92       2457.88       135.31 o
   0   7  13        399.12        427.13        68.69 o
   1   7  13       2415.84       2375.28       118.81 o
   2   7  13       3180.30       3304.14       147.54 o
   3   7  13       4361.27       4486.24       158.59 o
   4   7  13       9726.94      10061.22       344.72 o
   5   7  13       7209.25       6812.75       285.09 o
   6   7  13       1650.27       1592.30       121.66 o
   7   7  13       3794.32       3813.01       175.04 o
   8   7  13       1627.46       1622.48       156.58 o
   9   7  13       6091.60       5224.05       273.98 o
  10   7  13        221.90        215.73       119.14 o
  11   7  13        946.04        856.11       324.56 o
  12   7  13       1186.96       1482.27       225.62 o
  13   7  13       1933.82       2029.53       270.60 o
 -12   8  13        407.34        429.26       125.64 o
 -11   8  13       1290.51       1157.39       159.62 o
 -10   8  13        405.39        457.23       142.35 o
  -9   8  13        408.09        475.41       108.00 o
  -8   8  13       5073.73       5084.36       283.96 o
  -7   8  13       2055.46       1983.79       176.03 o
  -6   8  13       2232.55       2007.89       166.63 o
  -5   8  13       6559.93       6598.42       246.19 o
  -4   8  13       9232.16       8824.08       288.94 o
  -3   8  13      12026.50      11428.12       339.64 o
  -2   8  13       1606.31       1704.02       122.93 o
  -1   8  13       3555.80       3430.92       170.11 o
   0   8  13      12566.90      12249.75       399.91 o
   1   8  13       3869.43       4040.94       152.08 o
   2   8  13       1686.49       1650.73       102.16 o
   3   8  13      11661.56      11667.06       300.66 o
   4   8  13       9539.11       9190.76       321.94 o
   5   8  13       7117.41       7317.17       255.32 o
   6   8  13       2171.70       2014.38       138.58 o
   7   8  13       2001.74       1955.16       141.80 o
   8   8  13       5245.95       5322.28       282.89 o
   9   8  13        372.72        277.61        91.49 o
  10   8  13        425.25        330.91       114.68 o
  11   8  13       1206.98       1041.01       193.98 o
  12   8  13        414.86        482.92       178.78 o
 -12   9  13        759.74       1168.59       167.88 o
 -11   9  13        678.15        601.73       142.01 o
 -10   9  13       1581.04       1885.26       191.46 o
  -9   9  13        192.93        176.69       105.64 o
  -8   9  13        559.05        558.44       238.90 o
  -7   9  13       5006.52       4677.47       273.38 o
  -6   9  13       1602.49       1878.58       143.90 o
  -5   9  13         71.44         84.57        73.71 o
  -4   9  13      11886.25      11188.03       350.36 o
  -3   9  13       1503.19       1324.36       117.41 o
  -2   9  13       5689.63       4996.55       209.73 o
  -1   9  13       4867.11       4922.41       182.57 o
   0   9  13       7744.51       7502.61       223.69 o
   1   9  13       5380.51       5332.60       182.15 o
   2   9  13       5492.29       5404.83       166.03 o
   3   9  13       1650.30       1769.01       120.75 o
   4   9  13      12072.60      11894.37       310.84 o
   5   9  13         63.82        -39.63        39.63 o
   6   9  13       1425.85       1334.08       123.42 o
   7   9  13       4845.47       5220.49       223.25 o
   8   9  13        416.60        466.96       106.04 o
   9   9  13        186.35         80.77       133.63 o
  10   9  13       1450.01       1771.58       188.22 o
  11   9  13        633.72        872.84       194.04 o
  12   9  13        737.07        711.76       204.50 o
 -11  10  13       3705.46       4089.20       297.53 o
 -10  10  13       3058.52       3099.30       254.39 o
  -9  10  13        871.73       1025.23       154.36 o
  -8  10  13       2243.16       2575.89       214.31 o
  -7  10  13       2612.57       2737.10       354.94 o
  -6  10  13        967.86       1016.43       115.83 o
  -5  10  13       5008.87       4661.97       233.31 o
  -4  10  13        987.06       1062.79       115.28 o
  -3  10  13       6409.87       6715.59       322.93 o
  -2  10  13       2745.92       3055.14       199.67 o
  -1  10  13       5955.16       5568.56       201.53 o
   0  10  13      12688.00      12423.29       326.54 o
   1  10  13       6439.53       6118.37       202.60 o
   2  10  13       2738.90       2626.07       163.55 o
   3  10  13       6570.15       6843.75       222.25 o
   4  10  13       1051.26        979.85        93.10 o
   5  10  13       4864.44       5298.03       210.20 o
   6  10  13        962.64        818.02       106.27 o
   7  10  13       2444.31       2643.48       175.32 o
   8  10  13       2210.37       2503.53       257.06 o
   9  10  13        893.86        861.44       135.56 o
  10  10  13       2772.67       2861.25       239.17 o
  11  10  13       3454.54       3544.07       341.50 o
 -10  11  13        851.21        807.38       163.28 o
  -9  11  13       2460.74       2241.82       216.63 o
  -8  11  13       3432.49       3439.19       316.67 o
  -7  11  13       1023.52       1129.66       144.68 o
  -6  11  13       2569.98       2499.50       178.63 o
  -5  11  13        125.95        177.57        70.93 o
  -4  11  13       3284.30       3043.41       215.44 o
  -3  11  13       3640.27       3490.83       201.39 o
  -2  11  13        709.44        683.99        86.70 o
  -1  11  13       1009.29       1052.24        98.02 o
   0  11  13       1327.64       1516.36       113.01 o
   1  11  13        897.61        924.07        91.04 o
   2  11  13        648.30        779.36        97.35 o
   3  11  13       3620.65       3911.07       205.47 o
   4  11  13       3147.39       3194.10       169.73 o
   5  11  13        126.34        147.68        64.74 o
   6  11  13       2616.11       2919.70       189.73 o
   7  11  13       1015.17        939.10       142.53 o
   8  11  13       3541.29       3815.61       263.62 o
   9  11  13       2412.98       2834.51       238.20 o
  10  11  13        793.91        590.42       133.54 o
  -9  12  13       1770.21       1878.88       209.12 o
  -8  12  13        639.00        499.51       128.05 o
  -7  12  13       2063.79       2280.81       183.38 o
  -6  12  13       1448.51       1482.59       145.23 o
  -5  12  13       4944.90       5150.79       301.23 o
  -4  12  13        496.19        506.72        91.62 o
  -3  12  13        977.78        938.38       114.52 o
  -2  12  13       4445.51       4435.56       226.57 o
  -1  12  13        303.06        395.35        71.47 o
   0  12  13        473.89        481.64        74.94 o
   1  12  13        316.24        316.96        77.84 o
   2  12  13       4435.99       4643.90       233.42 o
   3  12  13        912.79        901.12        97.44 o
   4  12  13        513.12        534.44        84.59 o
   5  12  13       5131.14       5602.52       230.83 o
   6  12  13       1413.11       1529.59       178.02 o
   7  12  13       2185.88       2311.72       179.77 o
   8  12  13        707.27        717.11       138.31 o
   9  12  13       1718.69       2045.18       209.22 o
  -8  13  13       1659.36       1821.70       178.72 o
  -7  13  13        875.45        803.06       125.57 o
  -6  13  13       3818.91       3872.42       241.81 o
  -5  13  13       3169.67       2950.30       206.24 o
  -4  13  13       2201.66       2085.08       170.06 o
  -3  13  13       3207.36       3151.39       181.37 o
  -2  13  13        979.19       1129.01       110.11 o
  -1  13  13       2294.10       2350.98       152.71 o
   0  13  13        298.24        296.71        68.65 o
   1  13  13       2199.91       2131.29       201.16 o
   2  13  13        969.47       1027.74       138.43 o
   3  13  13       3098.62       3284.30       207.72 o
   4  13  13       2374.82       2597.07       163.89 o
   5  13  13       3159.57       3155.25       185.22 o
   6  13  13       3807.76       3827.38       234.94 o
   7  13  13        828.07        781.94       120.62 o
   8  13  13       1643.59       1922.30       281.21 o
  -7  14  13        163.72        260.00       106.29 o
  -6  14  13       1782.28       1824.02       177.49 o
  -5  14  13       1899.68       1876.90       174.62 o
  -4  14  13        323.70        356.89        82.84 o
  -3  14  13        855.93        973.49       110.25 o
  -2  14  13       5311.97       5350.27       393.36 o
  -1  14  13        387.28        404.97        84.77 o
   0  14  13       2680.17       2990.41       205.29 o
   1  14  13        410.80        384.01        92.15 o
   2  14  13       5185.49       5288.04       270.37 o
   3  14  13        799.96        927.75       159.18 o
   4  14  13        360.20        367.92        98.24 o
   5  14  13       2022.47       2005.35       184.14 o
   6  14  13       1717.34       1620.32       168.56 o
   7  14  13        173.28        136.65        98.24 o
  -5  15  13       1728.01       1553.85       171.79 o
  -4  15  13        345.08        429.25        95.26 o
  -3  15  13       3807.85       4098.94       220.22 o
  -2  15  13        504.78        629.92       102.35 o
  -1  15  13       2168.68       2458.46       268.57 o
   0  15  13        214.72        226.30        86.78 o
   1  15  13       2049.40       2655.53       199.74 o
   2  15  13        489.48        460.20       101.68 o
   3  15  13       3686.92       3664.77       237.73 o
   4  15  13        348.23        380.32       106.70 o
   5  15  13       1733.40       1899.80       212.52 o
   0   0  14      76285.18      79559.02      1907.55 o
   1   0  14        468.41        431.84        40.02 o
   2   0  14       3145.69       2948.40        91.30 o
   3   0  14      11046.25      10594.13       222.51 o
   4   0  14       1238.01       1214.37        61.07 o
   5   0  14       4842.51       4665.69       122.05 o
   6   0  14       2110.39       1859.11       116.17 o
   7   0  14          4.57         31.94        40.27 o
   8   0  14      14021.89      13285.10       371.76 o
   9   0  14        300.59        213.30        63.04 o
  10   0  14       2599.85       2667.78       165.28 o
  11   0  14       3745.58       3585.27       196.60 o
  12   0  14        163.51        168.15        70.09 o
  13   0  14        796.17        904.03       176.75 o
  14   0  14       2517.32       2514.70       475.51 o
 -14   1  14       1485.67       1528.41       206.34 o
 -13   1  14       2530.68       2523.10       324.50 o
 -12   1  14       1179.15       1301.26       116.10 o
 -11   1  14       1330.36       1295.94       161.64 o
 -10   1  14       2758.97       2894.23       169.43 o
  -9   1  14       1375.99       1321.13       113.23 o
  -8   1  14       4701.60       4724.96       188.56 o
  -7   1  14      13706.70      13706.51       369.76 o
  -6   1  14      14929.91      14889.55       338.22 o
  -5   1  14        265.94        282.95        48.45 o
  -4   1  14       1987.64       1911.66        78.20 o
  -3   1  14       2416.13       2603.55        91.62 o
  -2   1  14      10799.40      10505.10       235.80 o
  -1   1  14      32818.77      32670.95       648.28 o
   0   1  14        642.77        627.43        49.48 o
   1   1  14      33816.50      34224.78       655.49 o
   2   1  14      10165.67      10205.23       237.76 o
   3   1  14       2186.06       2272.50       112.20 o
   4   1  14       1767.17       1805.71        88.26 o
   5   1  14        240.36        272.74        39.86 o
   6   1  14      14973.93      15435.37       412.33 o
   7   1  14      13964.29      13587.58       372.81 o
   8   1  14       4788.32       4666.58       191.98 o
   9   1  14       1403.28       1390.03       173.25 o
  10   1  14       2687.32       2468.36       159.74 o
  11   1  14       1267.34       1195.06       138.89 o
  12   1  14       1148.33       1243.73       141.23 o
  13   1  14       2517.72       3027.15       289.10 o
  14   1  14       1553.27       1447.82       208.08 o
 -14   2  14        486.91        546.72       119.77 o
 -13   2  14       4706.84       5067.31       259.04 o
 -12   2  14       1483.63       1583.96       131.05 o
 -11   2  14       1987.29       2060.74       137.99 o
 -10   2  14        300.65        204.56        58.35 o
  -9   2  14       2418.80       2227.41       144.25 o
  -8   2  14      10191.16      10078.46       298.48 o
  -7   2  14      12478.31      12071.66       332.69 o
  -6   2  14        316.48        428.17        62.38 o
  -5   2  14       3479.07       3172.54       137.46 o
  -4   2  14       2415.53       2558.60       114.51 o
  -3   2  14      12258.77      11630.30       298.06 o
  -2   2  14        585.84        593.64        44.92 o
  -1   2  14        846.19        888.06        52.11 o
   0   2  14      38799.75      39747.02       763.38 o
   1   2  14        856.49        808.35        62.60 o
   2   2  14        626.68        724.09        56.32 o
   3   2  14      12181.02      12070.02       319.65 o
   4   2  14       2443.91       2689.20       131.87 o
   5   2  14       3939.99       3728.66       121.98 o
   6   2  14        447.94        465.17        62.18 o
   7   2  14      11844.08      11350.31       388.85 o
   8   2  14      10251.44       9427.64       298.23 o
   9   2  14       2374.91       2495.74       181.26 o
  10   2  14        335.74        353.24        84.29 o
  11   2  14       2012.85       1982.65       247.84 o
  12   2  14       1503.87       1608.30       159.24 o
  13   2  14       4765.86       4848.34       472.60 o
  14   2  14        428.61        452.51       154.92 o
 -14   3  14       3080.40       3563.40       232.02 o
 -13   3  14       2632.07       2718.22       194.44 o
 -12   3  14       1749.64       1726.44       132.44 o
 -11   3  14       1936.04       2109.07       225.56 o
 -10   3  14       3623.32       3708.94       174.16 o
  -9   3  14       7749.54       7624.49       296.24 o
  -8   3  14       5304.31       5159.42       181.04 o
  -7   3  14       1113.83       1034.79       103.66 o
  -6   3  14      13353.08      13640.87       457.73 o
  -5   3  14      24337.12      25005.34       585.56 o
  -4   3  14        417.25        433.61        83.68 o
  -3   3  14        993.70       1046.17       110.36 o
  -2   3  14       1878.59       1859.62        82.13 o
  -1   3  14       2637.43       2424.99       116.56 o
   0   3  14        504.12        374.73        74.94 o
   1   3  14       2718.94       2609.71       100.56 o
   2   3  14       1689.73       1601.52        73.34 o
   3   3  14        938.30        957.20        53.19 o
   4   3  14        403.21        479.95        50.81 o
   5   3  14      25077.06      25534.12       581.01 o
   6   3  14      13769.91      13604.90       417.73 o
   7   3  14       1122.87       1055.62       364.45 o
   8   3  14       4680.66       5164.00       289.92 o
   9   3  14       7829.12       8415.49       446.95 o
  10   3  14       3515.44       3378.90       299.11 o
  11   3  14       1824.79       1811.37       166.87 o
  12   3  14       1636.14       1497.94       159.09 o
  13   3  14       2605.33       2747.41       314.54 o
  14   3  14       3137.26       3167.68       327.16 o
 -13   4  14       1291.00       1353.19       170.06 o
 -12   4  14       3662.22       3428.86       181.15 o
 -11   4  14       1614.02       1696.95       127.72 o
 -10   4  14       1022.13       1206.15       104.81 o
  -9   4  14        442.70        480.43        91.20 o
  -8   4  14       6531.54       6550.38       209.22 o
  -7   4  14       3690.49       3843.39       153.97 o
  -6   4  14      16115.13      16202.69       369.24 o
  -5   4  14       5837.90       5907.82       174.18 o
  -4   4  14      10710.51      10739.74       280.27 o
  -3   4  14       5606.21       5763.47       152.01 o
  -2   4  14       6043.87       6306.73       223.91 o
  -1   4  14       4677.11       4584.20       269.97 o
   0   4  14         22.67          2.11        32.34 o
   1   4  14       5011.39       4812.11       142.16 o
   2   4  14       5718.87       5709.02       161.17 o
   3   4  14       5547.60       5216.46       149.22 o
   4   4  14      10878.29      10759.63       290.84 o
   5   4  14       6100.20       5765.84       228.07 o
   6   4  14      16185.20      15251.03       472.30 o
   7   4  14       3597.00       3663.20       193.23 o
   8   4  14       6670.68       5905.11       327.55 o
   9   4  14        505.60        404.67       118.05 o
  10   4  14       1123.93       1376.63       187.50 o
  11   4  14       1588.84       1765.75       168.43 o
  12   4  14       3672.38       3236.96       232.73 o
  13   4  14       1355.25       1405.87       230.96 o
 -13   5  14       1282.48       1269.54       145.23 o
 -12   5  14        260.72        353.26       143.09 o
 -11   5  14        178.01        370.54       198.22 o
 -10   5  14       2789.40       2823.53       179.11 o
  -9   5  14       1794.68       1777.67       139.54 o
  -8   5  14       2131.68       2330.43       150.49 o
  -7   5  14        207.07        266.62        63.03 o
  -6   5  14       5451.67       5561.63       201.62 o
  -5   5  14      12167.30      11884.45       438.98 o
  -4   5  14       6731.53       6649.15       211.45 o
  -3   5  14       4108.68       4210.48       144.88 o
  -2   5  14      19193.19      18256.04       539.03 o
  -1   5  14       1295.55        950.91        95.46 o
   0   5  14        878.65        701.52        68.71 o
   1   5  14       1445.76       1489.60        77.26 o
   2   5  14      19208.78      19100.02       371.40 o
   3   5  14       4104.39       3734.97       136.38 o
   4   5  14       6585.59       7086.20       227.11 o
   5   5  14      12183.47      11869.86       319.62 o
   6   5  14       5813.65       5638.69       197.08 o
   7   5  14        187.63        172.42        69.49 o
   8   5  14       2021.37       2361.17       168.90 o
   9   5  14       1652.55       1793.14       206.74 o
  10   5  14       2864.84       2920.98       271.88 o
  11   5  14        173.94        191.20       302.77 o
  12   5  14        317.96        361.25       113.12 o
  13   5  14       1291.69       1366.26       230.39 o
 -13   6  14        332.11        340.27       221.98 o
 -12   6  14        119.77        191.73        99.10 o
 -11   6  14        283.07        299.92        99.64 o
 -10   6  14       2140.49       2433.26       245.06 o
  -9   6  14       4246.25       4381.48       259.18 o
  -8   6  14       1298.22       1302.61       142.50 o
  -7   6  14        599.56        710.13       105.76 o
  -6   6  14       1353.80       1274.30       131.34 o
  -5   6  14       8658.94       8359.60       320.14 o
  -4   6  14       4128.07       3743.21       205.35 o
  -3   6  14      22237.98      22477.89       615.79 o
  -2   6  14       5872.59       5858.65       198.24 o
  -1   6  14      12727.43      12339.76       486.65 o
   0   6  14       3722.63       3714.69       137.84 o
   1   6  14      12838.05      12465.59       271.81 o
   2   6  14       5691.99       5007.28       146.49 o
   3   6  14      21654.94      20454.38       477.54 o
   4   6  14       4216.92       3985.15       144.67 o
   5   6  14       8731.58       8776.38       233.74 o
   6   6  14       1497.47       1401.65       107.95 o
   7   6  14        515.98        481.80        87.97 o
   8   6  14       1144.56       1225.29       136.75 o
   9   6  14       4177.18       4294.45       319.51 o
  10   6  14       2108.96       2041.26       306.37 o
  11   6  14        315.24        332.77       284.32 o
  12   6  14        143.23        329.95       144.32 o
  13   6  14        431.30        544.87       168.95 o
 -12   7  14        387.93        404.15       129.93 o
 -11   7  14       4950.00       5083.26       302.16 o
 -10   7  14        312.14        296.13       100.44 o
  -9   7  14       3880.23       4328.95       263.31 o
  -8   7  14       1070.27       1355.66       264.36 o
  -7   7  14       1437.17       1444.70       143.50 o
  -6   7  14       1988.97       2098.72       171.94 o
  -5   7  14       1298.18       1323.71       142.23 o
  -4   7  14       3169.42       2818.36       186.13 o
  -3   7  14      14982.63      14459.51       498.96 o
  -2   7  14      14410.89      13835.34       382.26 o
  -1   7  14       1425.78       1463.14       107.36 o
   0   7  14       3328.29       3121.04       134.35 o
   1   7  14       1427.18       1324.80        90.31 o
   2   7  14      14197.95      14079.28       304.30 o
   3   7  14      14872.15      14424.82       374.68 o
   4   7  14       3053.20       3252.09       141.53 o
   5   7  14       1130.18       1095.91        87.64 o
   6   7  14       2133.95       2068.68       137.28 o
   7   7  14       1594.05       1503.98       122.21 o
   8   7  14       1052.06       1236.83       135.33 o
   9   7  14       3900.81       3999.55       319.20 o
  10   7  14        293.85        159.20       142.25 o
  11   7  14       4999.17       4386.32       380.79 o
  12   7  14        383.70        386.98       172.87 o
 -12   8  14       1471.83       1710.85       191.40 o
 -11   8  14        188.74        246.13       114.53 o
 -10   8  14      12461.01      12660.69       548.93 o
  -9   8  14        874.94        884.25       131.91 o
  -8   8  14        120.73        175.49        81.67 o
  -7   8  14       4889.34       5207.70       275.10 o
  -6   8  14        983.43       1173.36       158.33 o
  -5   8  14       2199.03       1917.07       251.56 o
  -4   8  14       8460.82       8021.76       275.65 o
  -3   8  14         49.73         62.20        55.77 o
  -2   8  14       1353.02       1378.05       112.91 o
  -1   8  14       3562.47       3532.98       151.31 o
   0   8  14       2906.07       2593.94       131.24 o
   1   8  14       3777.18       3451.98       147.44 o
   2   8  14       1159.14       1248.56        96.06 o
   3   8  14         40.00         86.08        47.69 o
   4   8  14       8688.46       8659.12       243.88 o
   5   8  14       2157.55       2237.56       164.00 o
   6   8  14       1139.19       1186.21       148.48 o
   7   8  14       5040.36       4968.28       269.54 o
   8   8  14        109.67        160.81       102.79 o
   9   8  14        785.43        650.37       117.68 o
  10   8  14      12408.45      12567.47       590.28 o
  11   8  14        234.89        331.36       143.67 o
  12   8  14       1451.49       1200.64       221.79 o
 -11   9  14       3974.57       4610.00       308.09 o
 -10   9  14        644.97        423.54       119.40 o
  -9   9  14       6908.80       7288.05       454.31 o
  -8   9  14       2588.96       2672.91       215.54 o
  -7   9  14        816.98       1042.72       164.34 o
  -6   9  14       6573.16       6623.37       295.18 o
  -5   9  14        585.06        430.01        83.77 o
  -4   9  14       3867.95       4221.33       213.38 o
  -3   9  14       6902.57       6804.16       245.90 o
  -2   9  14        415.59        543.27        78.84 o
  -1   9  14       1328.89       1245.15        99.38 o
   0   9  14       5226.70       5030.68       244.81 o
   1   9  14       1111.63       1162.90        93.92 o
   2   9  14        337.27        270.38        64.33 o
   3   9  14       6958.61       6635.36       215.71 o
   4   9  14       3661.02       3661.91       168.55 o
   5   9  14        527.29        600.29        76.57 o
   6   9  14       6522.13       6317.10       292.06 o
   7   9  14        910.61        885.12       171.41 o
   8   9  14       2767.21       2980.27       222.71 o
   9   9  14       6695.02       6921.36       339.18 o
  10   9  14        625.21        447.26       140.84 o
  11   9  14       4042.90       4563.07       382.23 o
 -11  10  14        274.99        295.20       135.12 o
 -10  10  14       3010.35       3154.66       256.83 o
  -9  10  14        502.77        514.61       123.21 o
  -8  10  14       1345.84       1173.45       157.83 o
  -7  10  14       5385.03       5672.66       311.71 o
  -6  10  14       3022.01       2550.45       179.71 o
  -5  10  14        546.84        420.43        87.19 o
  -4  10  14       1386.88       1457.92       131.28 o
  -3  10  14       3334.12       2952.78       182.06 o
  -2  10  14       7945.11       7393.49       287.09 o
  -1  10  14        937.72        971.10       105.99 o
   0  10  14       5173.25       4736.44       188.00 o
   1  10  14        886.19        908.17        99.77 o
   2  10  14       7723.93       7915.19       272.07 o
   3  10  14       3417.18       3513.42       169.58 o
   4  10  14       1318.26       1388.04       112.30 o
   5  10  14        560.68        605.08        79.41 o
   6  10  14       3159.01       3107.64       187.73 o
   7  10  14       5200.09       5722.02       253.07 o
   8  10  14       1286.12       1329.50       156.10 o
   9  10  14        468.00        520.34       125.38 o
  10  10  14       3121.14       2778.90       305.76 o
  11  10  14        284.32        311.20       160.60 o
 -10  11  14        830.36        742.30       275.81 o
  -9  11  14        649.59        658.59       153.17 o
  -8  11  14        455.08        608.54       127.97 o
  -7  11  14       2534.81       2337.71       232.75 o
  -6  11  14        963.76       1046.27       128.49 o
  -5  11  14       3913.91       3969.07       222.65 o
  -4  11  14       4462.65       4421.19       292.87 o
  -3  11  14       1306.55       1088.95       115.28 o
  -2  11  14         39.83         -4.45        46.78 o
  -1  11  14       8752.26       8600.39       302.63 o
   0  11  14       1193.71       1182.05       103.64 o
   1  11  14       8337.05       8206.74       293.26 o
   2  11  14         51.89         75.88        59.87 o
   3  11  14       1319.05       1179.23       110.38 o
   4  11  14       4645.90       4577.48       203.99 o
   5  11  14       3931.37       3904.60       190.50 o
   6  11  14        957.57        972.45       119.77 o
   7  11  14       2597.17       2760.40       206.91 o
   8  11  14        436.39        504.18       117.26 o
   9  11  14        667.93        920.76       150.30 o
  10  11  14        745.19        794.69       186.24 o
  -9  12  14       1720.13       1767.35       203.43 o
  -8  12  14        417.28        483.68       129.37 o
  -7  12  14        422.91        401.29       103.86 o
  -6  12  14       3722.02       3886.21       233.53 o
  -5  12  14       1160.85       1491.05       146.75 o
  -4  12  14        663.79        689.33       107.48 o
  -3  12  14       1037.05       1059.38       120.81 o
  -2  12  14       5625.16       5375.53       227.44 o
  -1  12  14       1225.14       1251.56       134.29 o
   0  12  14       9651.23       8876.70       275.05 o
   1  12  14       1154.45       1107.19       123.73 o
   2  12  14       5671.50       6058.34       279.01 o
   3  12  14       1074.94       1050.60       120.30 o
   4  12  14        592.93        719.63        91.25 o
   5  12  14       1142.90       1252.38       121.71 o
   6  12  14       3703.50       4200.51       238.07 o
   7  12  14        457.79        473.38       102.37 o
   8  12  14        397.36        498.95       122.03 o
   9  12  14       1699.24       1668.20       255.87 o
  -8  13  14       2839.63       3169.99       272.58 o
  -7  13  14       1659.08       1866.99       179.72 o
  -6  13  14        961.17        798.96       130.02 o
  -5  13  14        834.06        836.60       121.66 o
  -4  13  14       1274.62       1178.54       134.80 o
  -3  13  14        100.82        161.66        63.11 o
  -2  13  14       1171.27       1283.28       115.77 o
  -1  13  14       5054.12       5129.83       224.19 o
   0  13  14        477.71        517.32        93.54 o
   1  13  14       5021.28       4727.90       251.27 o
   2  13  14       1102.12       1157.13       127.47 o
   3  13  14        110.67         92.87        74.11 o
   4  13  14       1355.56       1408.37       157.72 o
   5  13  14        825.31       1056.76       132.66 o
   6  13  14       1027.02       1097.29       136.30 o
   7  13  14       1770.16       1859.50       171.52 o
   8  13  14       2935.15       2880.07       279.82 o
  -6  14  14        762.35        669.17       123.86 o
  -5  14  14       1374.78       1475.64       157.17 o
  -4  14  14        311.27        284.67        85.12 o
  -3  14  14        137.28        101.66        72.28 o
  -2  14  14        702.82        628.85        97.70 o
  -1  14  14       1018.89        912.99       128.30 o
   0  14  14          0.74        -20.55        75.82 o
   1  14  14       1039.23       1051.74       130.72 o
   2  14  14        630.63        682.88       115.79 o
   3  14  14        131.00        208.82        85.68 o
   4  14  14        308.55        380.50       101.21 o
   5  14  14       1442.66       1326.39       153.30 o
   6  14  14        877.16       1071.19       141.86 o
  -4  15  14       2734.98       2789.11       191.21 o
  -3  15  14        135.97        203.04        91.38 o
  -2  15  14         86.18         90.85        79.50 o
  -1  15  14        940.81       1331.98       151.80 o
   0  15  14        549.30        532.38       115.40 o
   1  15  14        901.67       1272.77       148.03 o
   2  15  14         56.71        -13.67        88.56 o
   3  15  14        148.12        185.47        94.10 o
   4  15  14       2791.67       3101.20       221.79 o
   1   0  15       4163.15       4131.50       117.60 o
   2   0  15       6293.88       5723.48       179.86 o
   3   0  15        167.06        191.51        32.13 o
   4   0  15       5724.06       5559.96       140.17 o
   5   0  15         88.19         99.10        35.58 o
   6   0  15        523.69        539.46        77.33 o
   7   0  15      27229.89      27505.24       655.95 o
   8   0  15      10724.82      11411.20       368.40 o
   9   0  15        862.00        826.99        95.66 o
  10   0  15       1630.93       1767.69       136.42 o
  11   0  15         11.42         13.79        64.33 o
  12   0  15      11215.92      11239.88       365.17 o
  13   0  15       1852.99       2186.78       251.43 o
  14   0  15        822.90       1138.73       180.87 o
 -14   1  15       5181.29       5946.57       476.07 o
 -13   1  15       3769.13       3919.05       236.71 o
 -12   1  15        108.93        152.73        69.65 o
 -11   1  15       3452.55       4186.36       209.89 o
 -10   1  15        425.56        532.71        81.27 o
  -9   1  15      11028.81      11407.96       477.01 o
  -8   1  15       1125.15       1178.45       104.16 o
  -7   1  15       1748.48       1961.60       125.71 o
  -6   1  15      11180.14      11944.83       326.28 o
  -5   1  15      13344.70      13046.00       334.98 o
  -4   1  15       3526.70       3577.15       110.57 o
  -3   1  15       2351.48       2208.55       108.83 o
  -2   1  15       8357.34       8482.42       204.48 o
  -1   1  15      12262.21      11987.58       265.14 o
   0   1  15       5021.49       4649.13       133.03 o
   1   1  15      11776.02      11877.19       269.53 o
   2   1  15       8647.66       8602.18       231.36 o
   3   1  15       2364.54       2359.17        93.63 o
   4   1  15       3129.60       3011.38       110.35 o
   5   1  15      13394.38      13238.25       274.43 o
   6   1  15      10946.13      11568.18       442.01 o
   7   1  15       1520.98       1351.10       109.76 o
   8   1  15       1109.78       1102.55       103.80 o
   9   1  15      10827.73      10599.07       333.48 o
  10   1  15        355.17        376.57        77.12 o
  11   1  15       3487.55       3498.15       230.26 o
  12   1  15         97.29         19.76        98.72 o
  13   1  15       3833.62       4034.37       331.62 o
  14   1  15       5311.00       5472.53       643.67 o
 -13   2  15       1133.44       1268.29       125.18 o
 -12   2  15       1914.41       2112.32       148.85 o
 -11   2  15        157.86        166.38        67.46 o
 -10   2  15        692.09        710.23        87.05 o
  -9   2  15       1456.74       1283.67       115.05 o
  -8   2  15       2099.46       1939.65       147.97 o
  -7   2  15       4683.92       4832.53       254.57 o
  -6   2  15       1382.46       1296.00        98.72 o
  -5   2  15      11356.03      11411.61       300.42 o
  -4   2  15      17644.20      17480.24       495.90 o
  -3   2  15        263.04        265.85        35.00 o
  -2   2  15       2795.26       2859.20        94.34 o
  -1   2  15      23726.12      22837.75       519.05 o
   0   2  15       8190.33       8387.57       202.64 o
   1   2  15      23691.85      22813.28       470.89 o
   2   2  15       2555.73       2495.15       103.18 o
   3   2  15        300.75        348.03        44.98 o
   4   2  15      17756.89      18033.89       384.78 o
   5   2  15      10682.44      10364.25       256.39 o
   6   2  15       1450.99       1143.98       116.30 o
   7   2  15       5086.98       4986.88       327.26 o
   8   2  15       2205.53       2154.21       142.53 o
   9   2  15       1356.98       1495.81       141.10 o
  10   2  15        639.85        552.02       103.40 o
  11   2  15        237.05        208.00        85.48 o
  12   2  15       1975.53       2067.17       186.45 o
  13   2  15       1122.72       1146.74       209.90 o
 -13   3  15        741.12        703.14       101.56 o
 -12   3  15        528.45        482.06        84.78 o
 -11   3  15        218.01        248.88        70.00 o
 -10   3  15       1940.22       2094.34       136.28 o
  -9   3  15        262.71        280.22        65.43 o
  -8   3  15       1519.48       1575.56       110.16 o
  -7   3  15       5147.79       4572.81       269.84 o
  -6   3  15       8781.05       8271.65       292.71 o
  -5   3  15       5178.70       5191.34       175.30 o
  -4   3  15        216.15        244.91        44.85 o
  -3   3  15      15859.97      15638.17       377.02 o
  -2   3  15      16180.62      16342.98       379.85 o
  -1   3  15       7059.88       6713.54       312.85 o
   0   3  15       7936.40       7539.79       225.86 o
   1   3  15       6605.98       6024.30       137.65 o
   2   3  15      16097.16      15808.52       317.80 o
   3   3  15      16242.33      15599.19       310.27 o
   4   3  15        151.95        211.11        42.89 o
   5   3  15       5241.18       5029.67       169.92 o
   6   3  15       8382.90       8296.65       288.52 o
   7   3  15       4994.56       4555.56       280.47 o
   8   3  15       1451.38       1425.34       245.13 o
   9   3  15        278.03        260.41        98.28 o
  10   3  15       1767.01       1680.04       161.73 o
  11   3  15        293.79        241.95        90.31 o
  12   3  15        678.83        728.41       123.35 o
  13   3  15        729.50        663.02       177.01 o
 -13   4  15        113.03        157.54       156.95 o
 -12   4  15        274.78        315.95        88.24 o
 -11   4  15       4415.05       4619.51       262.34 o
 -10   4  15        988.81        959.27       111.87 o
  -9   4  15       7551.50       7024.69       227.29 o
  -8   4  15       5207.19       5164.90       256.00 o
  -7   4  15        526.52        563.38        68.62 o
  -6   4  15       3647.90       3536.41       141.28 o
  -5   4  15        797.96        769.60        68.44 o
  -4   4  15      19809.03      19287.03       415.26 o
  -3   4  15       4181.42       4279.53       153.32 o
  -2   4  15       3578.74       3589.75       132.87 o
  -1   4  15      14370.78      14143.85       538.98 o
   0   4  15      11118.12      10458.99       284.81 o
   1   4  15      13484.57      13396.95       309.14 o
   2   4  15       3657.05       3664.96       120.71 o
   3   4  15       4126.39       3942.65       155.03 o
   4   4  15      19442.86      18981.74       543.10 o
   5   4  15        724.38        709.94        73.62 o
   6   4  15       3893.71       3533.40       182.72 o
   7   4  15        515.34        340.91       156.30 o
   8   4  15       5458.64       5369.95       326.41 o
   9   4  15       7489.40       6910.76       902.95 o
  10   4  15        928.80        946.00       160.37 o
  11   4  15       4427.03       4500.91       267.19 o
  12   4  15        276.28        202.75       115.40 o
  13   4  15        136.98        344.77       190.48 o
 -13   5  15       1059.03        938.84       279.91 o
 -12   5  15       4041.31       4048.28       231.19 o
 -11   5  15       1482.01       1658.30       186.75 o
 -10   5  15      10042.85      10619.59       348.80 o
  -9   5  15       4730.25       4690.03       219.14 o
  -8   5  15       1495.39       1694.34       131.52 o
  -7   5  15       4345.52       4434.80       192.68 o
  -6   5  15        964.59        896.83        87.03 o
  -5   5  15       3454.41       3159.01       200.85 o
  -4   5  15       4577.32       4156.74       218.60 o
  -3   5  15       2706.76       2638.78       169.21 o
  -2   5  15       5427.98       5492.63       224.67 o
  -1   5  15       1254.11       1156.90       105.41 o
   0   5  15        190.75        240.18        48.65 o
   1   5  15       1174.34       1182.45       101.48 o
   2   5  15       5386.60       5524.64       162.57 o
   3   5  15       2732.65       2781.16       137.40 o
   4   5  15       4681.54       4418.98       150.16 o
   5   5  15       3608.24       3908.37       156.97 o
   6   5  15        941.53        821.60       101.42 o
   7   5  15       4571.58       4068.68       213.65 o
   8   5  15       1365.84       1310.89       179.11 o
   9   5  15       4591.87       4663.07       338.44 o
  10   5  15      10028.98      10405.22       506.78 o
  11   5  15       1494.66       1669.70       216.07 o
  12   5  15       4109.45       4263.29       332.94 o
  13   5  15       1077.99       1383.95       228.75 o
 -12   6  15       1638.08       1373.67       170.40 o
 -11   6  15       8107.79       7564.63       356.36 o
 -10   6  15       1655.72       1843.88       182.38 o
  -9   6  15       6253.73       6671.93       308.96 o
  -8   6  15       6370.69       6555.86       294.78 o
  -7   6  15        215.54        262.02        78.81 o
  -6   6  15       3150.65       2883.01       197.78 o
  -5   6  15        468.25        480.52        84.60 o
  -4   6  15       4465.62       4740.37       224.26 o
  -3   6  15      10457.23      10466.65       353.67 o
  -2   6  15       5481.77       5057.42       345.00 o
  -1   6  15       2840.97       2594.53       158.10 o
   0   6  15       3592.40       3827.04       145.37 o
   1   6  15       2950.45       2864.03       131.63 o
   2   6  15       5175.67       5015.43       144.69 o
   3   6  15      10548.25       9996.70       263.10 o
   4   6  15       4555.97       4550.50       166.67 o
   5   6  15        634.53        575.66        89.70 o
   6   6  15       3000.15       2744.07       150.04 o
   7   6  15        150.37         19.80        82.57 o
   8   6  15       6281.69       6273.29       365.78 o
   9   6  15       6134.17       5469.89       372.63 o
  10   6  15       1563.24       1449.04       208.85 o
  11   6  15       8225.54       8465.66       806.30 o
  12   6  15       1769.70       1889.38       248.95 o
 -12   7  15        887.31       1072.27       165.33 o
 -11   7  15        189.85        561.77       324.80 o
 -10   7  15       6191.10       6135.70       370.74 o
  -9   7  15       4175.66       4385.40       408.65 o
  -8   7  15        371.66        517.38       107.21 o
  -7   7  15       1522.40       1784.02       166.72 o
  -6   7  15        668.36        792.68       114.46 o
  -5   7  15       1889.52       1900.87       163.31 o
  -4   7  15       7669.12       7345.24       328.17 o
  -3   7  15       4585.58       4606.07       214.88 o
  -2   7  15       4944.93       4932.97       193.72 o
  -1   7  15       9105.89       8596.92       239.70 o
   0   7  15       1359.92       1276.84        91.45 o
   1   7  15       8896.01       8758.09       237.41 o
   2   7  15       4677.19       4580.95       170.18 o
   3   7  15       4278.17       4010.19       161.03 o
   4   7  15       8586.55       8383.13       233.76 o
   5   7  15       2062.00       2254.16       121.25 o
   6   7  15        702.52        853.50        92.53 o
   7   7  15       1621.61       1852.91       163.62 o
   8   7  15        427.26        327.72        91.68 o
   9   7  15       4022.24       3770.79       316.48 o
  10   7  15       6348.02       6060.56       586.21 o
  11   7  15        234.27        290.88       146.33 o
  12   7  15        998.02        927.84       195.31 o
 -12   8  15        626.41        711.14       170.31 o
 -11   8  15       1154.94       1228.98       174.38 o
 -10   8  15       1273.69       1433.06       173.29 o
  -9   8  15        596.87        662.08       169.49 o
  -8   8  15       3365.00       3620.50       355.64 o
  -7   8  15        672.81        636.43       116.20 o
  -6   8  15       1044.50        849.30       123.45 o
  -5   8  15       3406.01       3394.70       222.39 o
  -4   8  15       5769.05       5747.82       308.63 o
  -3   8  15       9787.45       9798.16       313.89 o
  -2   8  15      13566.19      13871.41       390.19 o
  -1   8  15        226.87        189.21        52.67 o
   0   8  15       8580.73       8243.42       237.21 o
   1   8  15        188.56        227.49        55.42 o
   2   8  15      13978.33      13662.85       344.58 o
   3   8  15      10744.08      10478.13       280.51 o
   4   8  15       5595.44       5646.32       292.08 o
   5   8  15       3629.45       3733.93       159.48 o
   6   8  15       1128.15       1114.73       109.44 o
   7   8  15        709.64        723.69       114.41 o
   8   8  15       3224.51       3423.03       232.83 o
   9   8  15        572.88        551.94       203.13 o
  10   8  15       1197.78       1184.29       202.84 o
  11   8  15       1206.05       1924.72       253.20 o
  12   8  15        642.92        798.88       196.00 o
 -11   9  15       1184.21       1219.34       180.47 o
 -10   9  15        301.74        369.29       118.52 o
  -9   9  15        755.21        757.10       136.73 o
  -8   9  15         79.42        112.96        79.86 o
  -7   9  15       2018.63       2198.46       230.20 o
  -6   9  15       3165.42       3473.64       236.90 o
  -5   9  15       3377.90       3402.22       254.67 o
  -4   9  15       6707.04       6617.49       255.30 o
  -3   9  15       4973.72       4685.54       213.71 o
  -2   9  15       3085.15       2902.57       171.60 o
  -1   9  15       8145.20       7908.14       320.02 o
   0   9  15        883.42        867.07        85.37 o
   1   9  15       8620.87       8583.65       244.20 o
   2   9  15       2966.27       3513.42       324.96 o
   3   9  15       4649.00       4536.71       275.73 o
   4   9  15       6963.94       6795.73       219.79 o
   5   9  15       3335.17       3180.59       160.21 o
   6   9  15       3414.32       3602.22       295.10 o
   7   9  15       1900.52       2060.65       184.00 o
   8   9  15         56.80         98.23        84.10 o
   9   9  15        695.71        613.30       191.27 o
  10   9  15        292.87        385.52       160.49 o
  11   9  15       1123.92        918.30       206.71 o
 -10  10  15       1696.84       2178.24       228.13 o
  -9  10  15       1789.23       1846.84       196.72 o
  -8  10  15       1508.02       1436.39       169.41 o
  -7  10  15        476.06        490.79       180.92 o
  -6  10  15       3741.82       3915.31       254.20 o
  -5  10  15       7845.93       7844.51       297.92 o
  -4  10  15       1057.30       1022.90       116.29 o
  -3  10  15       1812.28       1831.23       166.69 o
  -2  10  15       1768.19       1683.44       121.71 o
  -1  10  15       2001.81       1826.24       125.24 o
   0  10  15       5406.71       4905.85       192.96 o
   1  10  15       2167.86       2264.95       156.49 o
   2  10  15       1591.47       1619.42       134.00 o
   3  10  15       1707.10       1720.15       127.45 o
   4  10  15       1011.41       1051.70       101.23 o
   5  10  15       8347.59       9009.26       268.63 o
   6  10  15       3695.04       3576.41       221.80 o
   7  10  15        435.32        265.26        96.53 o
   8  10  15       1463.95       1566.41       231.16 o
   9  10  15       1625.25       1583.42       268.14 o
  10  10  15       1568.50       1889.65       260.66 o
  -9  11  15        240.24        279.69       122.12 o
  -8  11  15       5290.22       5357.47       325.60 o
  -7  11  15       3583.39       3907.79       323.29 o
  -6  11  15       2276.98       2261.29       177.02 o
  -5  11  15       2428.91       2153.76       170.16 o
  -4  11  15       1655.76       1635.13       144.61 o
  -3  11  15       2154.01       2256.83       164.49 o
  -2  11  15       1442.98       1452.83       119.86 o
  -1  11  15        967.68        996.39        98.03 o
   0  11  15         11.76         50.34        52.81 o
   1  11  15       1064.94       1105.80       140.79 o
   2  11  15       1484.38       1471.46       134.33 o
   3  11  15       2089.88       1945.80       136.91 o
   4  11  15       1706.62       1668.01       128.03 o
   5  11  15       2623.83       2473.93       177.93 o
   6  11  15       2241.26       2480.61       205.97 o
   7  11  15       3649.73       3728.94       262.30 o
   8  11  15       5219.96       5181.55       316.78 o
   9  11  15        324.14        288.21       127.81 o
  -8  12  15       1438.25       1951.67       299.81 o
  -7  12  15       3367.21       3430.51       285.35 o
  -6  12  15       4386.54       4513.43       256.61 o
  -5  12  15        951.28       1326.67       139.78 o
  -4  12  15        297.29        367.87        97.65 o
  -3  12  15        247.91        273.70        69.93 o
  -2  12  15       3197.59       3066.84       171.89 o
  -1  12  15       1063.48       1127.19       109.43 o
   0  12  15         62.38        142.95        69.89 o
   1  12  15       1151.43       1203.98       124.49 o
   2  12  15       2970.11       2606.30       467.36 o
   3  12  15        231.15        191.37        75.58 o
   4  12  15        352.62        503.36        92.75 o
   5  12  15        906.92       1242.08       135.56 o
   6  12  15       4435.35       4754.66       293.12 o
   7  12  15       3276.50       3372.28       261.13 o
   8  12  15       1444.32       1662.53       190.91 o
  -7  13  15        839.36        850.18       155.83 o
  -6  13  15        831.49        782.80       128.33 o
  -5  13  15       4184.51       4555.81       260.67 o
  -4  13  15        306.49        366.87        93.46 o
  -3  13  15       1264.64       1255.93       122.60 o
  -2  13  15        187.61        212.14        70.30 o
  -1  13  15       1096.34       1075.87       126.82 o
   0  13  15       8394.38       8848.01       325.27 o
   1  13  15       1056.19       1112.71       154.89 o
   2  13  15        202.59         52.04        72.91 o
   3  13  15       1126.72       1288.54       157.31 o
   4  13  15        268.72        256.63       111.90 o
   5  13  15       4455.94       4551.32       286.40 o
   6  13  15        746.55        820.46       129.46 o
   7  13  15        756.53        641.87       142.42 o
  -5  14  15        352.79        437.10       105.17 o
  -4  14  15        857.88        820.36       113.61 o
  -3  14  15        629.84        401.78       109.48 o
  -2  14  15       2165.23       2228.39       160.85 o
  -1  14  15       4637.08       4681.77       264.04 o
   0  14  15         94.56         38.87       104.75 o
   1  14  15       4716.50       4768.11       398.43 o
   2  14  15       2040.44       2381.60       188.70 o
   3  14  15        506.69        508.72       105.91 o
   4  14  15        987.57       1037.77       162.01 o
   5  14  15        359.26        375.90       102.97 o
  -3  15  15       2025.05       1881.32       162.55 o
  -2  15  15        882.91       1030.02       141.28 o
  -1  15  15        607.02        697.60       119.48 o
   0  15  15       5023.13       5252.50       287.84 o
   1  15  15        646.90        720.58       124.99 o
   2  15  15        818.61        760.35       127.14 o
   3  15  15       2060.70       2203.79       189.23 o
   0   0  16       3593.48       2963.08       136.83 o
   1   0  16      20032.27      20538.23       390.94 o
   2   0  16      10737.85      10790.28       230.50 o
   3   0  16       8735.99       8497.46       193.16 o
   4   0  16       3145.84       3050.33       102.10 o
   5   0  16      16351.17      16087.78       360.92 o
   6   0  16      17515.69      16932.04       497.93 o
   7   0  16       5313.62       5414.48       202.54 o
   8   0  16       9284.86       9221.41       362.33 o
   9   0  16         39.26         25.64        53.81 o
  10   0  16        494.32        445.37        81.43 o
  11   0  16       1136.95       1157.10       115.43 o
  12   0  16        351.78        367.06        86.20 o
  13   0  16         81.28        116.15        92.90 o
 -13   1  16       2172.76       2356.66       167.18 o
 -12   1  16        133.47        271.47        78.04 o
 -11   1  16        242.60        338.43        82.53 o
 -10   1  16       3229.56       3204.00       183.64 o
  -9   1  16       3675.78       3481.59       182.87 o
  -8   1  16        551.03        540.18       105.66 o
  -7   1  16       6443.32       6295.09       236.59 o
  -6   1  16      13373.27      13121.24       364.96 o
  -5   1  16      12955.58      12581.55       305.15 o
  -4   1  16         67.79         29.04        37.87 o
  -3   1  16       4767.30       4665.81       136.88 o
  -2   1  16      18340.78      17985.83       381.38 o
  -1   1  16       3621.38       3691.40       156.29 o
   0   1  16      10761.70      10823.09       249.90 o
   1   1  16       3425.45       3312.80       131.33 o
   2   1  16      18140.54      17634.91       380.24 o
   3   1  16       4716.84       4667.07       139.27 o
   4   1  16        112.58        181.65        54.44 o
   5   1  16      13338.03      13083.46       303.57 o
   6   1  16      13829.58      14342.39       376.85 o
   7   1  16       6490.60       6105.83       220.06 o
   8   1  16        688.77        659.06        84.75 o
   9   1  16       3714.34       3428.73       186.84 o
  10   1  16       3124.03       3169.58       213.61 o
  11   1  16        284.09        451.77       101.59 o
  12   1  16        130.36        217.71       111.91 o
  13   1  16       2084.52       2121.57       252.49 o
 -13   2  16        220.16        266.70        81.70 o
 -12   2  16       2960.22       2991.39       179.38 o
 -11   2  16       6452.54       6590.22       279.99 o
 -10   2  16        802.68        775.73        91.60 o
  -9   2  16       3797.27       3996.68       231.54 o
  -8   2  16      10943.25      10825.23       320.90 o
  -7   2  16        220.97        212.86        54.73 o
  -6   2  16       5824.52       6102.39       204.97 o
  -5   2  16       4163.97       3939.04       238.87 o
  -4   2  16        236.96        248.97        58.02 o
  -3   2  16      15748.61      15363.75       330.33 o
  -2   2  16       4253.83       4147.08       121.73 o
  -1   2  16       4511.50       4309.15       146.22 o
   0   2  16       4591.72       4261.34       128.24 o
   1   2  16       4553.75       4628.28       122.74 o
   2   2  16       4180.79       4067.34       130.45 o
   3   2  16      16029.24      15292.65       341.54 o
   4   2  16        233.70        218.91        43.00 o
   5   2  16       4498.96       4147.95       134.32 o
   6   2  16       5710.75       5553.19       240.45 o
   7   2  16        260.47        167.35        97.85 o
   8   2  16      11208.80      10506.06       325.70 o
   9   2  16       3848.90       3734.08       223.67 o
  10   2  16        693.96        608.51       110.33 o
  11   2  16       6271.49       6365.80       438.18 o
  12   2  16       2675.73       2953.59       220.10 o
  13   2  16        255.32        299.12       146.81 o
 -13   3  16       3626.45       3520.34       227.09 o
 -12   3  16       1748.60       2065.29       270.13 o
 -11   3  16       2496.06       2629.49       164.99 o
 -10   3  16      12505.69      12466.89       397.44 o
  -9   3  16       1727.65       1759.61       125.21 o
  -8   3  16        949.08       1156.31        96.59 o
  -7   3  16       3782.25       3648.90       155.72 o
  -6   3  16       1081.60       1078.50       104.51 o
  -5   3  16       7434.08       7243.45       221.86 o
  -4   3  16       2901.02       3014.82       212.00 o
  -3   3  16       2547.65       2682.34       127.97 o
  -2   3  16       5617.42       5415.50       167.09 o
  -1   3  16       3227.75       3044.22       239.02 o
   0   3  16      13204.14      12914.82       322.50 o
   1   3  16       3325.94       3099.63       111.10 o
   2   3  16       6054.84       5842.27       151.38 o
   3   3  16       2359.93       2443.40       110.31 o
   4   3  16       2902.88       2669.90       113.54 o
   5   3  16       7544.81       7132.82       198.03 o
   6   3  16       1005.38       1149.56       148.31 o
   7   3  16       3811.04       3910.71       637.43 o
   8   3  16       1004.87        995.01       149.37 o
   9   3  16       1715.64       1937.09       191.21 o
  10   3  16      12577.01      12040.88       435.82 o
  11   3  16       2321.47       2344.01       194.35 o
  12   3  16       1685.73       1770.40       178.36 o
  13   3  16       3613.31       3890.41       350.98 o
 -13   4  16        302.49        379.88       105.19 o
 -12   4  16       1950.09       1979.13       186.69 o
 -11   4  16       7970.32       7932.40       306.67 o
 -10   4  16       2289.97       2305.33       165.30 o
  -9   4  16       2119.92       2291.01       162.68 o
  -8   4  16       2045.42       2085.36       153.65 o
  -7   4  16       2192.04       2095.17       221.27 o
  -6   4  16       1907.30       2276.08       136.89 o
  -5   4  16        671.85        719.67        75.98 o
  -4   4  16      12444.86      12850.26       347.13 o
  -3   4  16       9375.04       9623.22       333.21 o
  -2   4  16        389.98        340.29        71.17 o
  -1   4  16       7245.01       6752.78       254.75 o
   0   4  16       5496.37       4894.89       171.40 o
   1   4  16       7319.16       7016.54       190.26 o
   2   4  16        297.03        299.73        45.95 o
   3   4  16       8921.32       8940.12       262.36 o
   4   4  16      12465.92      12576.72       337.18 o
   5   4  16        625.15        648.39        72.79 o
   6   4  16       1927.16       2009.98       145.27 o
   7   4  16       2318.13       2571.01       227.23 o
   8   4  16       1910.91       1900.18       205.42 o
   9   4  16       2092.59       2126.11       227.72 o
  10   4  16       2264.14       2452.15       196.66 o
  11   4  16       8074.97       8650.72       400.90 o
  12   4  16       1898.37       1596.75       172.66 o
  13   4  16        259.91        248.88       151.91 o
 -13   5  16       1356.79       1404.90       185.60 o
 -12   5  16         10.06         91.71       106.36 o
 -11   5  16       1011.29       1008.10       150.72 o
 -10   5  16       3421.30       3745.27       290.73 o
  -9   5  16        194.69         86.83        76.11 o
  -8   5  16        493.44        369.65        96.31 o
  -7   5  16        977.73       1054.58       132.73 o
  -6   5  16       2750.57       2867.46       198.93 o
  -5   5  16      14757.36      15047.64       483.56 o
  -4   5  16        759.91        795.87       115.84 o
  -3   5  16      33798.19      34192.83       920.74 o
  -2   5  16       1501.12       1584.57       129.62 o
  -1   5  16       2086.65       1813.92       132.66 o
   0   5  16       8671.34       8263.82       245.99 o
   1   5  16       2016.54       1959.26       119.80 o
   2   5  16       1550.02       1704.30       175.82 o
   3   5  16      34440.33      33859.61       774.44 o
   4   5  16        747.12        738.46        80.70 o
   5   5  16      14981.34      14691.45       389.30 o
   6   5  16       2922.73       2818.35       179.15 o
   7   5  16        982.64        939.43       153.01 o
   8   5  16        526.33        455.67       152.35 o
   9   5  16        232.71        332.18       115.13 o
  10   5  16       3371.73       3498.57       309.07 o
  11   5  16        935.88        967.77       186.38 o
  12   5  16          7.07        239.85        97.13 o
  13   5  16       1445.23       1897.31       256.26 o
 -12   6  16        405.19        373.84       118.06 o
 -11   6  16         73.96        256.96       105.65 o
 -10   6  16       1055.97       1162.41       152.35 o
  -9   6  16        442.59        563.60       110.80 o
  -8   6  16       1041.72       1146.95       142.04 o
  -7   6  16       2587.41       2802.71       206.80 o
  -6   6  16        347.14        318.06        87.56 o
  -5   6  16       3558.94       3319.08       209.88 o
  -4   6  16      28516.74      28271.56       788.67 o
  -3   6  16        172.22        126.92        64.04 o
  -2   6  16      16752.31      15778.50       486.69 o
  -1   6  16        105.68         62.44        49.54 o
   0   6  16       1743.73       1657.46       134.50 o
   1   6  16        136.12        154.75        50.03 o
   2   6  16      16377.86      16031.22       374.69 o
   3   6  16        157.20        207.19        51.36 o
   4   6  16      28302.12      27499.56       587.04 o
   5   6  16       3395.69       3543.92       145.13 o
   6   6  16        418.77        441.70       150.79 o
   7   6  16       2692.98       2590.10       185.14 o
   8   6  16       1080.17       1424.71       213.06 o
   9   6  16        449.85        454.91       283.62 o
  10   6  16        975.07        935.51       399.86 o
  11   6  16         69.42          9.67       209.37 o
  12   6  16        415.95        509.21       116.31 o
 -12   7  16       1255.85       1614.68       197.26 o
 -11   7  16        433.81        392.26       128.31 o
 -10   7  16       1295.18       1192.93       160.49 o
  -9   7  16        193.24        346.45        94.33 o
  -8   7  16       3768.27       4279.05       260.09 o
  -7   7  16        200.62        254.70        87.45 o
  -6   7  16       6380.35       6142.41       430.92 o
  -5   7  16       6983.45       7150.27       357.93 o
  -4   7  16       6319.95       6165.16       314.75 o
  -3   7  16      12534.69      12462.78       415.08 o
  -2   7  16       1789.14       1769.95       141.21 o
  -1   7  16        350.37        338.27        58.27 o
   0   7  16        276.16        331.60        57.39 o
   1   7  16        331.15        249.05        51.67 o
   2   7  16       1568.40       1437.98       103.05 o
   3   7  16      12415.50      12184.50       312.47 o
   4   7  16       6502.21       6624.34       204.04 o
   5   7  16       6832.07       6853.28       257.84 o
   6   7  16       6317.84       6038.46       229.84 o
   7   7  16        251.07        332.74        88.29 o
   8   7  16       3854.19       3218.59       292.52 o
   9   7  16        180.04        152.65       109.94 o
  10   7  16       1222.82       1503.78       210.98 o
  11   7  16        397.04        335.44       151.48 o
  12   7  16       1321.96       1050.86       215.72 o
 -11   8  16       2330.74       2560.29       238.39 o
 -10   8  16        493.68        633.93       171.62 o
  -9   8  16       7018.10       7569.47       497.61 o
  -8   8  16       1318.06       1433.60       250.30 o
  -7   8  16       1750.01       1719.26       171.46 o
  -6   8  16        893.18       1002.48       129.18 o
  -5   8  16       7740.56       7910.69       377.66 o
  -4   8  16       3601.55       3679.65       371.49 o
  -3   8  16        196.12        216.61        88.17 o
  -2   8  16       5767.71       5414.08       211.16 o
  -1   8  16        722.50        754.11        78.45 o
   0   8  16        484.35        543.93        69.65 o
   1   8  16        613.16        551.70        78.65 o
   2   8  16       5284.86       4890.56       187.68 o
   3   8  16        249.90        272.09        60.20 o
   4   8  16       3476.04       3710.51       165.83 o
   5   8  16       7661.03       8056.32       239.44 o
   6   8  16        980.27        945.83       104.20 o
   7   8  16       1708.22       1522.70       160.49 o
   8   8  16       1231.42       1478.32       159.14 o
   9   8  16       6839.13       5824.78       410.12 o
  10   8  16        477.63        522.12       155.50 o
  11   8  16       2338.94       2303.40       280.24 o
 -11   9  16        557.51        494.63       155.47 o
 -10   9  16       3303.77       3463.74       277.06 o
  -9   9  16       3796.57       4441.70       296.17 o
  -8   9  16       4785.85       4825.14       493.29 o
  -7   9  16        144.92        291.99        96.23 o
  -6   9  16        897.51       1007.46       134.88 o
  -5   9  16       2161.60       2267.44       256.56 o
  -4   9  16       2259.55       1929.68       226.53 o
  -3   9  16       1552.10       1452.17       127.57 o
  -2   9  16       2848.23       2982.91       188.68 o
  -1   9  16       2986.22       2887.69       151.51 o
   0   9  16       2635.00       2561.40       139.40 o
   1   9  16       2850.32       3127.33       177.38 o
   2   9  16       2824.04       3050.72       175.91 o
   3   9  16       1306.65       1390.98       110.58 o
   4   9  16       2187.80       2183.20       145.34 o
   5   9  16       2225.83       2365.65       163.00 o
   6   9  16        920.45       1038.98       113.05 o
   7   9  16        127.49        203.79        85.87 o
   8   9  16       4698.36       4706.47       281.86 o
   9   9  16       3741.38       4089.52       354.37 o
  10   9  16       3197.46       3419.30       333.26 o
  11   9  16        594.34        510.01       177.20 o
 -10  10  16       1210.88       1385.70       194.39 o
  -9  10  16       2534.00       2586.91       236.80 o
  -8  10  16       1467.56       1506.74       252.63 o
  -7  10  16       3536.01       3970.38       269.47 o
  -6  10  16        550.33        657.66       124.26 o
  -5  10  16          2.10         66.82        77.26 o
  -4  10  16        339.65        307.77        79.08 o
  -3  10  16        447.88        519.37        88.58 o
  -2  10  16       7566.66       7457.71       269.35 o
  -1  10  16       8646.02       8503.70       262.79 o
   0  10  16       1381.60       1351.17       108.77 o
   1  10  16       8517.86       8575.96       295.32 o
   2  10  16       7081.08       6747.70       260.16 o
   3  10  16        443.17        398.18        73.17 o
   4  10  16        331.30        478.10        82.57 o
   5  10  16          2.84         26.50        68.31 o
   6  10  16        575.71        446.03        91.88 o
   7  10  16       3604.38       3716.19       258.14 o
   8  10  16       1525.50       1556.50       229.82 o
   9  10  16       2513.18       2793.98       303.49 o
  10  10  16       1191.92       1297.82       236.53 o
  -9  11  16       1071.02       1391.24       253.72 o
  -8  11  16       2031.93       2068.56       213.58 o
  -7  11  16        334.21        243.85       139.44 o
  -6  11  16       2342.46       2373.28       221.67 o
  -5  11  16         80.21        135.91        74.33 o
  -4  11  16        788.85        928.91       140.72 o
  -3  11  16        748.52        734.98       100.53 o
  -2  11  16       5707.87       4978.26       215.89 o
  -1  11  16       3075.55       3127.29       169.21 o
   0  11  16      16539.33      16619.15       477.60 o
   1  11  16       3087.26       3142.49       195.93 o
   2  11  16       5649.05       5387.00       250.28 o
   3  11  16        823.76        892.36        98.75 o
   4  11  16        869.63        987.12       103.60 o
   5  11  16         82.67         85.52        70.12 o
   6  11  16       2411.24       2546.62       183.35 o
   7  11  16        324.96        341.71       160.19 o
   8  11  16       2071.90       2112.97       210.39 o
   9  11  16       1094.19        826.37       195.64 o
  -8  12  16        518.81        661.56       145.46 o
  -7  12  16       1824.51       2014.73       208.64 o
  -6  12  16       1697.53       1961.22       204.25 o
  -5  12  16       1025.38        979.78       122.01 o
  -4  12  16        347.31        452.44        96.89 o
  -3  12  16       1037.04        935.74       103.84 o
  -2  12  16        498.67        541.50        92.00 o
  -1  12  16       7093.98       7552.21       287.69 o
   0  12  16        273.26        174.84        72.91 o
   1  12  16       6777.15       6856.70       328.56 o
   2  12  16        502.94        647.78       145.70 o
   3  12  16       1058.77        989.60       134.62 o
   4  12  16        409.24        449.51        85.68 o
   5  12  16       1087.41       1302.85       141.84 o
   6  12  16       1640.09       1832.50       165.19 o
   7  12  16       1769.98       2013.04       210.45 o
   8  12  16        533.64        617.37       154.68 o
  -6  13  16        284.49        100.47        95.79 o
  -5  13  16        437.13        480.65       109.93 o
  -4  13  16       1378.56        971.82       133.41 o
  -3  13  16        231.75        294.82        80.53 o
  -2  13  16        719.00        539.62        91.14 o
  -1  13  16         75.96         75.62        71.26 o
   0  13  16       1917.65       1950.29       168.64 o
   1  13  16         46.66         53.46        74.07 o
   2  13  16        622.51        714.47       155.93 o
   3  13  16        290.07        430.89        93.36 o
   4  13  16       1385.23       1651.52       153.32 o
   5  13  16        487.32        492.17       109.83 o
   6  13  16        282.58        347.64       101.45 o
  -5  14  16        875.97        923.42       138.71 o
  -4  14  16         17.24         95.80        77.32 o
  -3  14  16       1197.78       1174.69       125.57 o
  -2  14  16        636.17        732.64       121.04 o
  -1  14  16         51.75         33.72        75.53 o
   0  14  16         23.85        -13.42        81.99 o
   1  14  16         39.35         42.95       100.41 o
   2  14  16        647.23        765.25       115.89 o
   3  14  16       1205.74       1334.78       146.19 o
   4  14  16         13.55        171.12        89.03 o
   5  14  16        819.03        765.09       178.26 o
  -1  15  16       1036.46        872.03       130.85 o
   0  15  16       1380.82       1742.54       174.01 o
   1  15  16       1054.53       1370.82       158.28 o
   1   0  17      16245.08      16992.47       370.78 o
   2   0  17        233.98        270.69        39.20 o
   3   0  17       1416.58       1391.67        72.73 o
   4   0  17      15027.60      15175.86       344.11 o
   5   0  17        112.86         98.13        63.02 o
   6   0  17        244.93        289.23        59.09 o
   7   0  17       2745.60       2464.49       148.32 o
   8   0  17       2643.38       3014.98       175.02 o
   9   0  17       8559.23       8929.52       311.39 o
  10   0  17        395.92        559.09        91.11 o
  11   0  17       2586.14       2893.63       186.83 o
  12   0  17       5684.80       5534.14       271.18 o
  13   0  17       1024.43        931.81       133.45 o
 -13   1  17       2820.84       2952.06       209.66 o
 -12   1  17       3995.98       3880.03       316.96 o
 -11   1  17       1783.54       1916.07       151.02 o
 -10   1  17       1410.87       1362.74       141.32 o
  -9   1  17       5297.43       5346.40       220.58 o
  -8   1  17       5716.12       5768.47       255.46 o
  -7   1  17       1776.56       1799.06       123.31 o
  -6   1  17       2201.96       2264.77       133.33 o
  -5   1  17       6630.90       6750.43       187.51 o
  -4   1  17        237.36        197.14        54.65 o
  -3   1  17       7058.17       6947.42       182.33 o
  -2   1  17      14836.30      14510.51       321.22 o
  -1   1  17       5618.26       5184.72       169.38 o
   0   1  17        892.60        947.02        65.29 o
   1   1  17       5713.33       5464.93       139.21 o
   2   1  17      14694.02      14521.04       324.75 o
   3   1  17       7087.50       6831.89       184.84 o
   4   1  17        235.81        285.46        40.17 o
   5   1  17       6866.13       6329.03       194.86 o
   6   1  17       2444.78       2151.64       135.64 o
   7   1  17       1581.80       1459.50       165.43 o
   8   1  17       5518.14       5374.46       216.46 o
   9   1  17       5347.43       5111.99       229.33 o
  10   1  17       1289.31       1389.17       129.40 o
  11   1  17       1806.74       1792.00       169.05 o
  12   1  17       4159.62       4399.12       266.67 o
  13   1  17       2953.75       3280.27       246.71 o
 -13   2  17          2.99        147.90        87.68 o
 -12   2  17       2811.86       2817.88       209.83 o
 -11   2  17       1152.45       1279.15       119.56 o
 -10   2  17        915.12        994.40       144.97 o
  -9   2  17       3245.38       3308.81       180.92 o
  -8   2  17       2558.34       2495.27       152.97 o
  -7   2  17       3366.70       3255.79       275.06 o
  -6   2  17       6769.82       6893.08       224.06 o
  -5   2  17       5259.66       5486.42       188.51 o
  -4   2  17      19924.40      19920.11       478.68 o
  -3   2  17       1761.83       1893.73       103.10 o
  -2   2  17       3611.88       3484.33       116.64 o
  -1   2  17       7468.18       7245.12       205.72 o
   0   2  17       4080.45       3880.32       125.05 o
   1   2  17       7142.24       6857.04       167.46 o
   2   2  17       3813.77       4078.91       130.50 o
   3   2  17       2107.36       2234.65       103.05 o
   4   2  17      19446.11      19649.85       427.39 o
   5   2  17       5426.86       5283.60       184.65 o
   6   2  17       6467.20       6517.86       491.79 o
   7   2  17       3328.13       2839.63       163.02 o
   8   2  17       2668.60       2689.87       164.69 o
   9   2  17       3264.66       3021.90       322.69 o
  10   2  17        950.87       1256.48       167.59 o
  11   2  17       1289.92       1395.25       152.78 o
  12   2  17       2828.14       3019.88       228.18 o
  13   2  17          1.50        130.24       104.42 o
 -13   3  17        483.65        561.06       182.87 o
 -12   3  17        402.77        299.31        92.85 o
 -11   3  17        928.71       1025.55       133.84 o
 -10   3  17       2300.61       2553.66       182.28 o
  -9   3  17       1277.22       1170.81       121.10 o
  -8   3  17       1499.87       1320.30       173.54 o
  -7   3  17       3508.10       3379.07       185.84 o
  -6   3  17       3311.82       3033.10       180.51 o
  -5   3  17       9683.51       9391.17       485.86 o
  -4   3  17      11727.86      11731.97       362.99 o
  -3   3  17      15906.89      15067.58       437.07 o
  -2   3  17       7249.10       7323.38       244.58 o
  -1   3  17       4576.50       4286.82       292.75 o
   0   3  17       7411.29       7797.60       271.36 o
   1   3  17       4628.30       4357.32       127.57 o
   2   3  17       7266.62       6972.79       175.10 o
   3   3  17      15529.92      14704.01       339.56 o
   4   3  17      11484.41      11077.12       275.30 o
   5   3  17       9306.24       8888.90       235.24 o
   6   3  17       3387.60       3653.99       245.02 o
   7   3  17       3249.12       3035.29       241.88 o
   8   3  17       1584.36       1609.00       186.57 o
   9   3  17       1265.18       1309.45       143.75 o
  10   3  17       2403.82       2535.24       240.25 o
  11   3  17        889.56        981.18       181.36 o
  12   3  17        434.96        654.00       121.86 o
  13   3  17        467.19        930.41       426.13 o
 -12   4  17        759.77        840.28       147.00 o
 -11   4  17       4035.42       4044.85       568.73 o
 -10   4  17        709.56        630.70       118.34 o
  -9   4  17       2523.65       2616.43       210.56 o
  -8   4  17        437.84        396.86        99.40 o
  -7   4  17       5089.38       5314.43       278.72 o
  -6   4  17       1046.52       1078.50       159.90 o
  -5   4  17        214.83        262.25        78.30 o
  -4   4  17       6417.31       6306.24       267.03 o
  -3   4  17      21326.31      21924.48       631.73 o
  -2   4  17       1870.21       1815.53       142.53 o
  -1   4  17       2292.32       2352.44       150.48 o
   0   4  17          5.26         69.58        40.68 o
   1   4  17       2153.41       2230.14       117.65 o
   2   4  17       1915.41       1754.79       112.19 o
   3   4  17      21588.00      21201.74       517.74 o
   4   4  17       6280.65       6187.15       204.27 o
   5   4  17        190.71        253.67        56.28 o
   6   4  17        921.36       1077.00       148.23 o
   7   4  17       5689.94       5784.11       314.92 o
   8   4  17        434.95        422.02       122.60 o
   9   4  17       2546.98       2359.58       240.82 o
  10   4  17        752.59       1020.26       138.27 o
  11   4  17       4019.58       3915.35       256.54 o
  12   4  17        754.20        779.93       146.98 o
 -12   5  17        954.41        926.55       152.86 o
 -11   5  17       2262.18       2387.25       213.65 o
 -10   5  17       7068.33       6738.59       355.49 o
  -9   5  17       1669.79       1623.61       189.02 o
  -8   5  17       1278.75       1370.37       151.41 o
  -7   5  17       3113.80       2788.69       211.02 o
  -6   5  17       5280.20       5330.40       428.67 o
  -5   5  17       1803.89       1807.85       223.73 o
  -4   5  17       4979.81       4863.87       239.00 o
  -3   5  17       1485.88       1668.84       144.21 o
  -2   5  17       4824.91       4681.65       254.83 o
  -1   5  17       4953.39       4784.85       205.72 o
   0   5  17       1928.94       1972.00       225.42 o
   1   5  17       5175.35       4742.77       191.65 o
   2   5  17       4762.94       4622.97       174.44 o
   3   5  17       1367.30       1352.64       162.35 o
   4   5  17       5110.85       4931.58       247.01 o
   5   5  17       1992.83       2326.05       141.95 o
   6   5  17       5264.10       5205.26       237.37 o
   7   5  17       3092.51       3126.27       257.33 o
   8   5  17       1475.80       1246.44       175.39 o
   9   5  17       1688.95       1753.16       209.30 o
  10   5  17       6886.08       6563.61       768.87 o
  11   5  17       2168.84       2156.49       198.85 o
  12   5  17        995.46        898.90       144.32 o
 -12   6  17       1097.92        958.78       164.40 o
 -11   6  17       5707.93       5996.13       358.03 o
 -10   6  17       5925.35       6050.66       338.06 o
  -9   6  17       3788.81       3643.88       253.86 o
  -8   6  17        219.79        246.29        88.31 o
  -7   6  17       1070.89       1094.97       135.74 o
  -6   6  17       3683.50       3812.80       237.30 o
  -5   6  17        358.10        429.11       110.61 o
  -4   6  17       1985.24       1959.66       179.51 o
  -3   6  17       5131.36       5252.67       244.68 o
  -2   6  17       3339.41       3073.89       186.57 o
  -1   6  17       4600.07       4653.57       179.45 o
   0   6  17      14023.42      13536.20       364.60 o
   1   6  17       4252.87       4300.04       186.09 o
   2   6  17       3423.78       3642.03       177.06 o
   3   6  17       5493.50       5641.89       203.01 o
   4   6  17       2151.55       2086.28       137.96 o
   5   6  17        323.54        458.10        84.39 o
   6   6  17       3714.17       3826.53       293.32 o
   7   6  17       1246.42       1103.40       166.78 o
   8   6  17        196.98        264.69       118.41 o
   9   6  17       3754.49       3668.21       307.26 o
  10   6  17       5833.74       5071.80       381.55 o
  11   6  17       5753.58       5722.85       412.62 o
  12   6  17       1064.77       1004.74       153.10 o
 -11   7  17       1741.63       1788.43       202.70 o
 -10   7  17       5058.83       5582.03       324.16 o
  -9   7  17       2030.64       2116.35       200.77 o
  -8   7  17       2407.59       2561.39       210.36 o
  -7   7  17       2568.44       2686.84       210.32 o
  -6   7  17       1867.71       1914.45       171.05 o
  -5   7  17        196.00        284.19        85.35 o
  -4   7  17        970.61        830.58       113.02 o
  -3   7  17       4945.51       4590.10       233.23 o
  -2   7  17      10923.32      10635.99       388.68 o
  -1   7  17       4542.91       4709.62       195.03 o
   0   7  17          2.80         12.05        44.04 o
   1   7  17       4930.42       5147.15       199.52 o
   2   7  17      10668.97      10293.93       280.49 o
   3   7  17       4759.09       4560.14       173.83 o
   4   7  17        948.21        950.69        85.61 o
   5   7  17        197.27        252.44        65.68 o
   6   7  17       1837.59       1698.19       132.33 o
   7   7  17       2459.60       2356.41       187.86 o
   8   7  17       2186.95       2095.35       240.83 o
   9   7  17       2174.34       1935.85       328.69 o
  10   7  17       5144.30       4663.73       378.32 o
  11   7  17       1706.95       1577.42       252.07 o
 -11   8  17       1332.24       1407.37       238.57 o
 -10   8  17       1212.59       1089.92       164.48 o
  -9   8  17       3362.64       3406.80       254.99 o
  -8   8  17        248.26        302.80       102.60 o
  -7   8  17        973.51        989.25       138.86 o
  -6   8  17       3882.48       3696.86       300.48 o
  -5   8  17       4159.34       3708.03       236.69 o
  -4   8  17       1541.55       1626.79       155.87 o
  -3   8  17       9470.92      10010.91       356.84 o
  -2   8  17       7060.81       7151.01       283.82 o
  -1   8  17       9314.87       8751.55       257.16 o
   0   8  17        635.32        593.66        71.32 o
   1   8  17       9442.00       9216.96       293.36 o
   2   8  17       6875.32       6568.48       215.98 o
   3   8  17       9056.32       8760.17       262.11 o
   4   8  17       1595.08       1507.07       110.17 o
   5   8  17       3904.79       4055.25       273.64 o
   6   8  17       3880.10       3746.69       276.66 o
   7   8  17        964.88       1010.49       148.79 o
   8   8  17        236.37        286.91       118.59 o
   9   8  17       3136.07       3361.76       312.91 o
  10   8  17       1269.76       1311.44       315.60 o
  11   8  17       1515.34       1342.48       265.34 o
 -10   9  17        562.41        852.35       158.36 o
  -9   9  17        464.84        733.31       140.59 o
  -8   9  17        356.79        212.28       102.10 o
  -7   9  17       1262.92       1172.40       151.69 o
  -6   9  17       2601.38       3040.20       225.70 o
  -5   9  17       7852.42       7790.36       337.57 o
  -4   9  17        363.19        438.89        95.30 o
  -3   9  17       3193.28       3419.58       220.00 o
  -2   9  17       7730.46       7443.39       235.82 o
  -1   9  17       1418.02       1582.46       116.91 o
   0   9  17         38.78         -4.00        53.25 o
   1   9  17       1743.55       1991.11       161.67 o
   2   9  17       7425.52       6876.61       254.60 o
   3   9  17       2912.31       3041.77       161.87 o
   4   9  17        327.76        293.56        67.09 o
   5   9  17       8607.89       8183.58       289.08 o
   6   9  17       2512.25       2514.05       173.85 o
   7   9  17       1154.71       1052.96       143.03 o
   8   9  17        317.47        782.67       172.16 o
   9   9  17        398.51        488.04       152.86 o
  10   9  17        492.06        672.44       171.22 o
  -9  10  17        223.23         34.60       111.36 o
  -8  10  17       1853.06       1688.77       191.37 o
  -7  10  17        950.42       1166.17       175.01 o
  -6  10  17       7035.94       7180.34       349.20 o
  -5  10  17       1992.95       2473.79       205.15 o
  -4  10  17       3094.04       2654.98       211.09 o
  -3  10  17        759.62        686.88       102.36 o
  -2  10  17       2627.54       2399.98       154.60 o
  -1  10  17        465.02        561.87        79.81 o
   0  10  17        436.94        345.65        90.65 o
   1  10  17        473.07        399.92        85.25 o
   2  10  17       2644.45       2699.36       178.94 o
   3  10  17        741.99        899.95       114.53 o
   4  10  17       3314.58       3544.72       220.58 o
   5  10  17       1952.88       1754.69       151.20 o
   6  10  17       7245.67       6886.29       278.07 o
   7  10  17        907.02        962.09       140.60 o
   8  10  17       1744.13       1472.76       176.86 o
   9  10  17        262.13        343.38       217.37 o
  -8  11  17       1413.01       1760.82       206.72 o
  -7  11  17       2556.55       2590.74       237.18 o
  -6  11  17       1220.91       1155.06       159.02 o
  -5  11  17       4883.94       4618.09       321.43 o
  -4  11  17        608.30        442.99        93.89 o
  -3  11  17        855.11        752.75       106.38 o
  -2  11  17        743.17        741.70        94.56 o
  -1  11  17        322.02        263.96        76.12 o
   0  11  17       3554.44       3667.07       214.14 o
   1  11  17        305.29        175.93        73.62 o
   2  11  17        724.34        742.68       107.93 o
   3  11  17        792.13       1023.38       116.61 o
   4  11  17        612.35        598.14        90.41 o
   5  11  17       5106.54       5284.05       262.19 o
   6  11  17       1211.96       1396.82       144.85 o
   7  11  17       2559.91       2715.01       232.82 o
   8  11  17       1542.92       1875.97       206.91 o
  -7  12  17       3016.26       3516.54       273.77 o
  -6  12  17       1961.27       2016.21       205.61 o
  -5  12  17        272.40        273.52        88.17 o
  -4  12  17        700.78        611.03       109.64 o
  -3  12  17       1229.35       1264.91       120.60 o
  -2  12  17        935.75        850.16       100.91 o
  -1  12  17       2430.60       2585.73       244.27 o
   0  12  17       2051.34       1986.55       169.22 o
   1  12  17       2365.24       2584.16       256.77 o
   2  12  17        874.74        880.32       114.79 o
   3  12  17       1229.32       1400.52       142.83 o
   4  12  17        716.14        760.17        99.97 o
   5  12  17        248.84        230.78       107.77 o
   6  12  17       1928.78       1776.13       168.88 o
   7  12  17       2862.44       2708.22       245.01 o
  -6  13  17        934.16       1087.66       168.75 o
  -5  13  17       1436.70       1595.25       166.98 o
  -4  13  17          6.12        136.59        77.50 o
  -3  13  17       1005.22       1005.68       117.58 o
  -2  13  17        271.80        261.24        89.71 o
  -1  13  17       3154.03       3471.21       226.82 o
   0  13  17       7005.21       7376.73       315.90 o
   1  13  17       3171.47       3486.12       225.20 o
   2  13  17        216.25         81.38        82.48 o
   3  13  17        974.93        931.25       124.68 o
   4  13  17          3.43         87.77        82.63 o
   5  13  17       1467.04       1590.45       165.87 o
   6  13  17        843.06        689.29       129.73 o
  -4  14  17       1747.37       1844.98       162.27 o
  -3  14  17        197.10        265.19       102.60 o
  -2  14  17        960.63        973.82       131.99 o
  -1  14  17       3390.86       3426.14       232.93 o
   0  14  17       6697.32       6327.40       311.77 o
   1  14  17       3607.27       3780.80       292.24 o
   2  14  17        985.30       1012.92       136.95 o
   3  14  17        235.74        186.27       171.48 o
   4  14  17       1672.08       1612.49       195.16 o
   0   0  18      12583.49      13073.91       388.19 o
   1   0  18          4.07         16.82        28.25 o
   2   0  18      17594.36      18492.90       365.92 o
   3   0  18      15351.77      15831.26       322.33 o
   4   0  18       3206.70       3187.53       127.34 o
   5   0  18        250.83        179.54        44.30 o
   6   0  18       6079.69       5888.00       211.10 o
   7   0  18         12.03        -43.55        43.55 o
   8   0  18         60.79        -47.98        47.98 o
   9   0  18       2441.63       2722.50       170.48 o
  10   0  18        634.70        513.08        91.71 o
  11   0  18       5759.93       6189.77       255.62 o
  12   0  18        128.77        142.29       126.64 o
  13   0  18        344.75        530.80       123.13 o
 -13   1  18        193.01        285.03        97.48 o
 -12   1  18        744.90        961.21       114.73 o
 -11   1  18        442.76        541.50       134.66 o
 -10   1  18       9028.51       9130.14       509.40 o
  -9   1  18       1199.30       1317.60       119.20 o
  -8   1  18       2470.45       2669.86       160.31 o
  -7   1  18         53.01        103.60        55.43 o
  -6   1  18        125.29        201.79        54.68 o
  -5   1  18      18731.97      18125.63       405.53 o
  -4   1  18       1082.75       1040.97        77.17 o
  -3   1  18       8081.37       8188.51       215.51 o
  -2   1  18       9200.88       8826.51       221.71 o
  -1   1  18       9756.53      10265.16       243.54 o
   0   1  18       3900.05       4022.15       216.84 o
   1   1  18       9623.29       9661.06       346.02 o
   2   1  18       9482.72       9199.98       291.83 o
   3   1  18       8439.38       8272.42       198.19 o
   4   1  18       1103.25       1173.44        82.96 o
   5   1  18      18739.89      18306.21       408.03 o
   6   1  18         94.56         97.73        62.67 o
   7   1  18         39.80         77.19        53.64 o
   8   1  18       2969.37       2958.23       211.48 o
   9   1  18       1259.92       1189.79       118.11 o
  10   1  18       8801.42       9145.64       314.90 o
  11   1  18        411.96        249.27        96.72 o
  12   1  18        650.73        711.48       123.25 o
  13   1  18        138.52         -4.81       100.06 o
 -12   2  18         77.62        114.43        85.51 o
 -11   2  18       4946.40       5084.17       402.08 o
 -10   2  18       4656.39       4590.43       240.38 o
  -9   2  18       3023.56       3219.34       182.85 o
  -8   2  18        904.86        903.08        97.56 o
  -7   2  18       3848.86       3804.31       180.23 o
  -6   2  18       3733.57       3308.90       216.40 o
  -5   2  18       6978.97       6770.66       219.74 o
  -4   2  18       3970.45       3977.88       153.58 o
  -3   2  18      12144.29      12007.77       321.77 o
  -2   2  18      10537.58      10793.30       248.96 o
  -1   2  18        852.71        919.16        66.11 o
   0   2  18        124.55        162.06        37.46 o
   1   2  18        829.91       1005.84        76.18 o
   2   2  18      10203.31      10255.49       324.30 o
   3   2  18      12388.98      12603.28       294.76 o
   4   2  18       3882.25       3866.29       155.71 o
   5   2  18       6773.04       6705.38       230.37 o
   6   2  18       3946.27       3655.78       176.99 o
   7   2  18       4033.88       4000.49       193.41 o
   8   2  18        848.91        850.00        99.74 o
   9   2  18       3174.45       3212.06       214.77 o
  10   2  18       4487.29       4404.70       294.62 o
  11   2  18       4752.45       4923.30       283.18 o
  12   2  18         79.76        202.53       110.07 o
 -12   3  18       1639.82       1769.74       270.10 o
 -11   3  18       5593.72       6436.60       427.60 o
 -10   3  18       1172.84       1053.77       124.33 o
  -9   3  18       1382.76       1347.36       139.59 o
  -8   3  18       3546.40       3775.25       331.42 o
  -7   3  18       1806.92       1739.57       135.19 o
  -6   3  18       7416.91       7636.65       288.53 o
  -5   3  18       2677.08       2575.17       312.45 o
  -4   3  18       2811.08       2337.54       211.95 o
  -3   3  18      14625.67      14417.46       560.62 o
  -2   3  18      14523.81      13405.03       548.82 o
  -1   3  18       3360.31       3013.79       202.33 o
   0   3  18        319.12        413.08        72.43 o
   1   3  18       3236.35       2895.29       146.30 o
   2   3  18      14998.13      14974.76       339.30 o
   3   3  18      14513.87      14371.63       334.73 o
   4   3  18       2633.72       2686.90       120.27 o
   5   3  18       2748.34       2699.89       136.38 o
   6   3  18       7490.32       7695.88       361.83 o
   7   3  18       1786.59       1655.77       185.22 o
   8   3  18       3542.58       3891.88       230.27 o
   9   3  18       1355.09       1388.32       152.94 o
  10   3  18       1226.51       1323.43       156.21 o
  11   3  18       5660.97       6072.16       448.41 o
  12   3  18       1569.40       1269.19       161.45 o
 -12   4  18       1388.78       1159.65       167.62 o
 -11   4  18       1307.32       1321.31       173.28 o
 -10   4  18       5901.52       5988.50       321.92 o
  -9   4  18        849.06        707.26       122.45 o
  -8   4  18        719.51        890.15       132.43 o
  -7   4  18        242.55         72.08        68.29 o
  -6   4  18        665.99        600.72       106.39 o
  -5   4  18      11580.12      11427.35       401.96 o
  -4   4  18      11051.31      10916.14       391.11 o
  -3   4  18       5932.51       5805.93       250.20 o
  -2   4  18       2372.83       2677.03       264.39 o
  -1   4  18       2003.88       1845.31       121.81 o
   0   4  18      12204.49      11294.48       314.86 o
   1   4  18       2212.36       2245.31       119.72 o
   2   4  18       2423.10       2611.00       137.35 o
   3   4  18       5851.51       5588.10       196.49 o
   4   4  18      10977.70      10909.40       306.74 o
   5   4  18      11255.33      10503.38       361.21 o
   6   4  18        579.68        549.09       117.49 o
   7   4  18        240.28        251.80       101.94 o
   8   4  18        661.36        668.71       138.11 o
   9   4  18        870.04        935.92       164.79 o
  10   4  18       5951.41       6300.27       315.76 o
  11   4  18       1309.14       1789.91       199.80 o
  12   4  18       1418.82       1207.18       175.91 o
 -12   5  18        602.72        446.75       134.53 o
 -11   5  18       2189.22       2624.16       232.17 o
 -10   5  18        333.06        213.79       102.79 o
  -9   5  18       1318.94       1148.59       149.48 o
  -8   5  18       3246.11       2886.31       223.84 o
  -7   5  18        835.14        876.33       123.08 o
  -6   5  18       3834.09       4203.58       246.82 o
  -5   5  18       4458.05       4951.07       321.51 o
  -4   5  18      14727.32      14597.99       803.41 o
  -3   5  18       4396.12       4944.00       253.87 o
  -2   5  18       5492.30       5126.08       229.60 o
  -1   5  18       1984.50       1919.20       123.20 o
   0   5  18        871.70       1018.17        89.11 o
   1   5  18       1898.70       1728.01       128.62 o
   2   5  18       5788.61       5455.64       194.00 o
   3   5  18       4103.29       4060.86       172.15 o
   4   5  18      14611.37      14137.24       382.97 o
   5   5  18       4502.80       4308.79       218.99 o
   6   5  18       3556.29       3604.36       273.53 o
   7   5  18        644.49        735.90       141.09 o
   8   5  18       3385.67       3480.29       280.25 o
   9   5  18       1419.94       1735.84       217.06 o
  10   5  18        330.03        371.85       173.44 o
  11   5  18       2071.47       2401.03       219.22 o
  12   5  18        519.77        559.51       128.52 o
 -11   6  18        506.49        405.51       125.53 o
 -10   6  18        221.83        228.90       108.99 o
  -9   6  18        268.96        418.75       108.50 o
  -8   6  18       3553.86       3794.07       258.62 o
  -7   6  18       1052.24        940.41       134.25 o
  -6   6  18       3518.24       3642.38       235.22 o
  -5   6  18       7475.15       7964.28       317.33 o
  -4   6  18       2225.42       2140.30       173.75 o
  -3   6  18      11807.16      12359.17       413.48 o
  -2   6  18        680.94        603.17        93.11 o
  -1   6  18        630.40        550.59        89.11 o
   0   6  18       2142.46       1977.59       122.78 o
   1   6  18        658.16        680.02        93.98 o
   2   6  18        521.82        589.87        78.45 o
[truncated: 114,739 more chars]
