# Supplementary material for: Crystal structures of di­iodido­bis­[(1S,5S)-4-mesityl-1,2,8,8-tetra­methyl-2,4-di­aza­bicyclo­[3.2.1]octan-3-yl­idene-κC 3]palladium(IV) and di­chlorido­[(1S,5S)-4-mesityl-1,2,8,8-tetra­methyl-2,4-di­aza­bicyclo[3.2.1]octan-3-yl­idene-κC 3](tri­phenyl­phosphane-κP)palladium(IV)
Source: Acta Crystallogr E Crystallogr Commun. 2015 Jul 11;71(Pt 8):919–22. doi: 10.1107/S2056989015013055 (PMC4571356; doi:10.1107/S2056989015013055)
Supplement: Supplementary file 3 [file e-71-00919-IIsup3.hkl]

#
# h,k,l, Fc-squared, Fo-squared, sigma(Fo-squared), status flag
#
data_II
_shelx_title ' C37 H543 Cl2 N2 P Pd in P2(1)'
_shelx_refln_list_code          4
_shelx_F_calc_maximum      182.96
_exptl_crystal_F_000       748.00
_reflns_d_resolution_high  0.7600

loop_
 _space_group_symop_operation_xyz
 'x, y, z'
 '-x, y+1/2, -z'

_cell_length_a    10.9866
_cell_length_b     9.5679
_cell_length_c    17.2114
_cell_angle_alpha  90.000
_cell_angle_beta  107.478
_cell_angle_gamma  90.000

_shelx_F_squared_multiplier     1.000

loop_
 _refln_index_h
 _refln_index_k
 _refln_index_l
 _refln_F_squared_calc
 _refln_F_squared_meas
 _refln_F_squared_sigma
 _refln_observed_status
   2 -11   0        189.32        184.37       124.54 o
   3 -11   0        474.64        707.70       158.53 o
   4 -11   0        233.86        300.47       130.10 o
   5 -11   0        362.32        312.29       129.26 o
   6 -11   0         17.32        -82.67        97.42 o
   0 -10   0        362.37        328.93        93.11 o
   1 -10   0         14.72         77.75        83.62 o
   2 -10   0        619.35        646.39       107.05 o
   3 -10   0        105.35        121.32       104.04 o
   4 -10   0        726.34        591.81       138.92 o
   5 -10   0         98.13        -33.09        87.07 o
   6 -10   0        188.34        126.69       101.10 o
   7 -10   0         19.85        -97.97        97.97 o
   8 -10   0        640.41        340.25       124.59 o
   1  -9   0        346.78        298.13        53.76 o
   2  -9   0         93.11        112.60        62.25 o
   3  -9   0       2358.16       2406.95       137.74 o
   4  -9   0         31.34         59.15        61.32 o
   5  -9   0        627.03        458.48       117.79 o
   6  -9   0          4.73         25.86        83.48 o
   7  -9   0        320.88        268.61       110.39 o
   8  -9   0         62.41         11.32        81.65 o
   9  -9   0        720.25        614.29       149.57 o
   0  -8   0        433.37        377.54        85.48 o
   1  -8   0        245.15        205.34        66.86 o
   2  -8   0        712.57        613.56       113.36 o
   3  -8   0         25.72          8.59        56.48 o
   4  -8   0        731.24        642.13       105.22 o
   5  -8   0        263.12        262.72        74.98 o
   6  -8   0        681.15        618.77       126.64 o
   7  -8   0         27.24         11.68        74.82 o
   8  -8   0        177.41         49.28        86.51 o
   9  -8   0        194.34        212.00       104.10 o
  10  -8   0        977.09        751.44       147.93 o
   1  -7   0       1519.32       1263.96        98.47 o
   2  -7   0        613.28        453.70        96.27 o
   3  -7   0        366.77        421.16        70.90 o
   4  -7   0        787.98        833.34        92.88 o
   5  -7   0       2359.74       2554.40       136.89 o
   6  -7   0        309.94        420.16       110.40 o
   7  -7   0       1370.40       1467.31       162.51 o
   8  -7   0        352.96        425.21       120.50 o
  10  -7   0        151.67         73.31        96.75 o
  11  -7   0        700.37        487.86       142.10 o
   0  -6   0       6583.21       5936.02       808.47 o
   1  -6   0         29.44          4.98        25.79 o
   2  -6   0       1469.85       1232.20       104.87 o
   3  -6   0         54.57         45.87        41.66 o
   4  -6   0        863.40       1050.83        87.77 o
   5  -6   0        461.95        463.63        78.00 o
   6  -6   0       3446.00       3636.33       218.10 o
   7  -6   0        356.96        438.63       113.70 o
   8  -6   0       1040.13        985.57       144.09 o
   9  -6   0         50.17         -7.60        76.08 o
  10  -6   0        432.61        390.44       118.36 o
  11  -6   0         88.77        128.30        96.93 o
  12  -6   0       1162.23        958.51       174.50 o
   1  -5   0       7767.45       6763.58       520.11 o
   2  -5   0       1198.43        891.89       155.31 o
   3  -5   0       1565.54       1657.60       200.95 o
   4  -5   0        203.71        213.06        60.63 o
   5  -5   0       1823.86       1904.96       155.49 o
   6  -5   0        208.51        147.07        83.61 o
   7  -5   0       4379.81       4798.42       244.44 o
   8  -5   0       1327.72       1322.44       155.38 o
   9  -5   0        902.23        878.53       146.49 o
  10  -5   0         24.46         41.60        89.12 o
  11  -5   0        891.62        846.45       160.68 o
  12  -5   0        150.80        184.10       118.16 o
   0  -4   0       7278.09       6562.54       570.56 o
   1  -4   0        746.19        569.50        55.38 o
   2  -4   0       7691.99       8235.96       713.14 o
   3  -4   0        205.37        198.45        50.86 o
   4  -4   0       3803.74       4183.15       266.25 o
   5  -4   0        257.57        280.06        55.70 o
   6  -4   0       2735.25       2993.90       178.27 o
   7  -4   0       2763.92       2971.78       190.94 o
   8  -4   0       4920.18       5360.59       260.13 o
   9  -4   0       1235.69       1442.43       162.56 o
  10  -4   0       1055.24       1107.33       168.04 o
  11  -4   0        123.54        331.16       119.87 o
  12  -4   0        746.88        667.99       167.25 o
  13  -4   0        267.59        281.39       142.78 o
   1  -3   0       1557.05       1194.91       106.18 o
   2  -3   0         36.35         58.47        30.24 o
   3  -3   0      17699.06      22068.71      2884.20 o
   4  -3   0        196.31        227.66        52.90 o
   5  -3   0       4171.89       4428.72       308.19 o
   6  -3   0        439.87        553.82        93.83 o
   7  -3   0       1562.84       1704.75       144.22 o
   8  -3   0         45.85        125.81        85.00 o
   9  -3   0       4905.81       5259.77       269.28 o
  10  -3   0        531.51        460.99       130.59 o
  11  -3   0        207.90        269.37       119.36 o
  12  -3   0        150.48        165.98       100.79 o
  13  -3   0        329.41        348.50       135.72 o
   0  -2   0      15794.13      13916.82       881.52 o
   1  -2   0       8241.40       9303.93      1297.90 o
   2  -2   0      11076.25      13682.18      2017.41 o
   3  -2   0        263.03        285.10        38.18 o
   4  -2   0      10113.33      11181.64       536.32 o
   5  -2   0       3592.47       4108.21       166.17 o
   6  -2   0       4621.02       4731.17       189.14 o
   7  -2   0        406.19        427.22        89.62 o
   8  -2   0       4525.79       4617.14       226.15 o
   9  -2   0         43.01         66.06        86.79 o
  10  -2   0       2259.84       2706.81       214.34 o
  11  -2   0        442.17        354.89       122.10 o
  12  -2   0        306.11        337.29       122.94 o
  13  -2   0        138.73        100.88       105.59 o
   1  -1   0      28934.41      40352.44      6401.72 o
   2  -1   0         76.44        117.61        26.34 o
   3  -1   0       9959.08      11054.71       281.89 o
   4  -1   0       3957.13       4025.59       226.41 o
   5  -1   0       7277.32       7098.07       452.34 o
   6  -1   0        221.04        255.40        33.50 o
   7  -1   0       5212.18       4715.49       309.67 o
   8  -1   0       1612.69       1518.00        89.69 o
   9  -1   0       1754.07       1684.87       211.98 o
  10  -1   0         55.59        -23.72        78.41 o
  11  -1   0       1180.15       1149.86       168.55 o
  12  -1   0        255.00        266.54       115.77 o
  13  -1   0       1437.58       1375.62       208.78 o
   1   0   0       1535.55       1371.68        35.02 o
   2   0   0       3504.70       3665.59       319.38 o
   3   0   0       1216.11       1200.45        46.09 o
   4   0   0        599.57        538.51        41.32 o
   5   0   0       3267.19       3353.48        92.61 o
   6   0   0      16589.03      17865.81       310.81 o
   7   0   0        362.15        366.70        45.86 o
   8   0   0       2739.73       2500.23        99.83 o
   9   0   0          7.28          5.48        33.95 o
  10   0   0        933.20       1006.73       137.22 o
  11   0   0         92.89         98.90        94.38 o
  12   0   0       3240.32       3096.70       247.29 o
  13   0   0        277.14        457.97       137.52 o
   1   1   0      29030.28      27597.38       227.32 o
   2   1   0         83.52        129.33        38.92 o
   3   1   0      10105.55      10342.23       189.56 o
   4   1   0       4012.37       3850.21       138.90 o
   5   1   0       7235.33       7525.18       145.57 o
   6   1   0        213.31        203.70        42.49 o
   7   1   0       5271.53       5366.36       141.45 o
   8   1   0       1610.29       1508.66       103.67 o
   9   1   0       1812.85       1716.46       116.66 o
  10   1   0         60.40         98.30        45.11 o
  11   1   0       1203.85       1186.54        96.76 o
  12   1   0        253.52        248.10       105.04 o
  13   1   0       1402.03       1429.16       199.91 o
   1   2   0       8308.16       8312.87       127.01 o
   2   2   0      10909.03       9324.30       151.64 o
   3   2   0        259.39        288.42        52.93 o
   4   2   0      10198.64       9978.89       226.23 o
   5   2   0       3647.27       3830.96       167.67 o
   6   2   0       4564.90       4582.70       162.42 o
   7   2   0        413.72        403.52        57.65 o
   8   2   0       4478.57       4538.05       148.04 o
   9   2   0         40.53        -13.46        42.73 o
  10   2   0       2232.11       2222.46       217.83 o
  11   2   0        454.19        429.57        74.15 o
  12   2   0        309.60        314.63        66.97 o
  13   2   0        136.07        146.57       111.22 o
   1   3   0       1420.71       1320.83        68.84 o
   2   3   0         37.24         67.19        31.64 o
   3   3   0      17821.47      15979.07       247.79 o
   4   3   0        195.44        146.05        66.20 o
   5   3   0       4128.28       4111.35       138.07 o
   6   3   0        448.06        514.54        86.61 o
   7   3   0       1457.64       1351.76       118.64 o
   8   3   0         46.51         79.66        42.75 o
   9   3   0       4980.95       4660.94       545.97 o
  10   3   0        521.79        494.08        76.85 o
  11   3   0        191.04        243.02        66.88 o
  12   3   0        157.10        112.58        56.77 o
  13   3   0        309.35        190.31        98.79 o
   1   4   0        742.34        725.73        73.77 o
   2   4   0       7471.33       7052.74       165.06 o
   3   4   0        200.95        149.30        56.39 o
   4   4   0       3653.44       3518.38       150.25 o
   5   4   0        255.72        290.05        60.88 o
   6   4   0       2688.51       2526.43       242.84 o
   7   4   0       2772.00       2634.70       210.26 o
   8   4   0       4890.89       4596.31       161.37 o
   9   4   0       1230.63       1123.74       118.44 o
  10   4   0        979.55        983.41        99.02 o
  11   4   0        118.33         69.47        56.23 o
  12   4   0        753.97        709.84        95.40 o
  13   4   0        274.76        170.42        73.38 o
   1   5   0       7682.79       7652.85       189.25 o
   2   5   0       1167.20       1065.36        88.41 o
   3   5   0       1548.63       1342.05        96.65 o
   4   5   0        217.58        231.82        66.52 o
   5   5   0       1776.58       1419.64       119.57 o
   6   5   0        215.40        196.74        70.70 o
   7   5   0       4400.70       4114.42       243.87 o
   8   5   0       1349.05       1237.62       114.61 o
   9   5   0        879.46        928.66       107.07 o
  10   5   0         22.43          7.00        46.80 o
  11   5   0        882.20        775.82        99.75 o
  12   5   0        155.25        120.30        61.83 o
   1   6   0         27.79         17.43        46.75 o
   2   6   0       1386.51       1462.87       104.03 o
   3   6   0         55.95         64.15        54.80 o
   4   6   0        821.74        809.31        97.14 o
   5   6   0        463.14        387.68        79.94 o
   6   6   0       3323.38       3219.26       144.13 o
   7   6   0        365.48        303.67        60.25 o
   8   6   0       1123.60        986.29        91.14 o
   9   6   0         46.07         50.09        45.98 o
  10   6   0        422.25        412.40        77.62 o
  11   6   0         91.46         32.70        53.19 o
  12   6   0       1153.02       1062.15       118.53 o
   1   7   0       1537.01       1557.92       117.71 o
   2   7   0        624.64        613.73        89.84 o
   3   7   0        368.20        442.63        85.53 o
   4   7   0        803.10        773.28       109.88 o
   5   7   0       2362.79       2169.09       120.28 o
   6   7   0        313.47        345.20        85.08 o
   7   7   0       1358.04       1159.58       159.92 o
   8   7   0        350.93        345.80        85.93 o
   9   7   0        297.60        307.82        64.18 o
  10   7   0        158.34        115.69        55.58 o
  11   7   0        730.37        632.94       135.24 o
   0   8   0        427.32        386.48        83.24 o
   1   8   0        245.06        264.67        76.84 o
   2   8   0        746.43        742.87       103.93 o
   3   8   0         24.44        -19.88        60.49 o
   4   8   0        754.82        741.14       114.04 o
   5   8   0        258.85        229.08        75.62 o
   6   8   0        615.49        685.99        97.75 o
   7   8   0         26.09         48.02        50.27 o
   8   8   0        168.19        207.02        60.03 o
   9   8   0        194.90        223.27        82.90 o
  10   8   0        994.76        750.15       140.56 o
   1   9   0        372.40        408.92        84.33 o
   2   9   0         91.69         87.32        69.66 o
   3   9   0       2287.36       2166.77       149.39 o
   4   9   0         32.30         14.64        60.73 o
   5   9   0        697.96        819.21        98.11 o
   6   9   0          3.83         21.36        60.61 o
   7   9   0        301.13        383.39       183.08 o
   8   9   0         62.54         44.49        73.37 o
   9   9   0        731.64        642.87       184.28 o
   0  10   0        422.10        450.67        87.21 o
   1  10   0         17.18         24.73        60.69 o
   2  10   0        623.28        720.92       150.84 o
   3  10   0        102.99        310.42       124.22 o
   4  10   0        743.70        683.28       164.78 o
   5  10   0        104.16         88.91        71.97 o
   6  10   0        199.22        263.18        81.44 o
   7  10   0         22.00         73.78        97.67 o
   8  10   0        659.70        743.26       165.71 o
   1  11   0        811.09       1069.90       163.28 o
   2  11   0        184.19        410.71       128.38 o
   3  11   0        462.03        443.10       115.12 o
   4  11   0        233.27        244.45        80.95 o
   5  11   0        350.55        520.24       152.01 o
   6  11   0         16.69        182.92        76.82 o
   3  12   0         34.61        161.63        74.24 o
   4  12   0        246.20        387.91       146.71 o
  -6 -11   1        768.64        436.31       145.91 o
  -5 -11   1        415.91        309.23       137.11 o
  -3 -11   1        282.25        147.64       115.11 o
  -2 -11   1        484.06        422.18       120.15 o
  -1 -11   1        474.38        263.90       120.46 o
   2 -11   1        507.57        529.01       151.70 o
   3 -11   1         84.91        184.44       122.23 o
   4 -11   1        164.77        159.61       124.84 o
   5 -11   1        140.61        176.84       113.33 o
   6 -11   1        385.81        373.02       141.52 o
  -8 -10   1        273.77        142.47       109.73 o
  -7 -10   1        220.11        272.22       117.56 o
  -6 -10   1        161.83        224.60       109.21 o
  -5 -10   1        414.30        421.56        96.10 o
  -4 -10   1        433.17        526.91        99.56 o
  -3 -10   1       1227.15       1385.85       186.75 o
  -2 -10   1        186.17        225.76        73.88 o
  -1 -10   1         30.46         34.52        83.21 o
   0 -10   1        103.29         87.24        81.21 o
   2 -10   1        361.13        423.28       132.15 o
   3 -10   1       1058.20       1246.48       185.73 o
   4 -10   1         42.88        108.21       102.75 o
   5 -10   1        117.75        224.94       109.96 o
   6 -10   1         35.31         39.68        95.47 o
   7 -10   1        399.35        333.29       118.14 o
   8 -10   1        416.64        345.32       133.66 o
  -9  -9   1        345.09        314.36       116.53 o
  -8  -9   1        417.28        312.97       117.46 o
  -7  -9   1        480.52        423.48       124.86 o
  -6  -9   1         51.80        -28.17        62.33 o
  -5  -9   1        875.37        839.68       185.71 o
  -4  -9   1       1546.95       1565.89       120.93 o
  -3  -9   1         51.28         46.60        56.41 o
  -2  -9   1       1265.37       1324.03       117.17 o
  -1  -9   1        164.17        197.28        82.27 o
   0  -9   1         21.98         52.84        71.82 o
   1  -9   1        279.51        313.50        99.62 o
   2  -9   1        704.57        862.96       144.67 o
   3  -9   1        873.98        845.01       144.66 o
   4  -9   1       1622.56       1795.03       180.92 o
   5  -9   1        119.86        153.15        93.99 o
   6  -9   1        227.78        206.88       103.63 o
   7  -9   1        265.04        167.77        99.96 o
   8  -9   1        148.20         99.93       101.63 o
   9  -9   1        219.06        220.76       111.02 o
 -10  -8   1        630.46        531.09       136.64 o
  -9  -8   1        520.93        524.31       128.28 o
  -8  -8   1        984.11       1020.99       158.54 o
  -7  -8   1        143.74        152.99        93.50 o
  -6  -8   1        632.10        657.81        98.15 o
  -5  -8   1       1377.47       1349.14       116.07 o
  -4  -8   1        630.57        628.67        92.50 o
  -3  -8   1        306.66        348.98        72.28 o
  -2  -8   1        581.48        541.22       127.63 o
  -1  -8   1        804.30        783.51       117.02 o
   0  -8   1        243.28        219.03        52.42 o
   1  -8   1        666.41        608.09        75.94 o
   2  -8   1        549.81        514.41        65.61 o
   3  -8   1        728.18        708.56       128.42 o
   4  -8   1        307.48        276.98       102.37 o
   5  -8   1        430.57        332.25       105.97 o
   6  -8   1        124.46        112.63        93.38 o
   7  -8   1        234.64        147.16        93.51 o
   8  -8   1        214.12        118.52        90.79 o
   9  -8   1        375.59        301.61       124.05 o
  10  -8   1         86.92        163.20       104.39 o
 -11  -7   1        553.52        471.34       140.37 o
 -10  -7   1        452.11        343.41       118.74 o
  -9  -7   1        341.73        396.34       116.06 o
  -8  -7   1        364.38        424.57       114.94 o
  -7  -7   1        517.62        596.16        91.51 o
  -6  -7   1       2131.69       2189.33       135.02 o
  -5  -7   1       2267.02       2413.67       133.03 o
  -4  -7   1       1057.80       1046.58        96.66 o
  -3  -7   1        533.87        492.78        72.07 o
  -2  -7   1        837.71        735.11        77.95 o
  -1  -7   1       1012.50        794.15        77.22 o
   0  -7   1       1604.16       1397.59       119.08 o
   1  -7   1       1355.85       1130.03       135.36 o
   2  -7   1        473.40        403.25        64.38 o
   3  -7   1        260.20        301.48        66.66 o
   4  -7   1        438.78        525.85       113.65 o
   5  -7   1        728.28        800.17       137.17 o
   6  -7   1       1567.56       1454.25       161.24 o
   7  -7   1        268.61        256.64       100.31 o
   8  -7   1         73.94         40.17        82.49 o
   9  -7   1        112.71        145.56        89.69 o
  10  -7   1        425.54        307.00       120.64 o
  11  -7   1        145.45        105.75        86.17 o
 -12  -6   1        506.04        590.73       150.11 o
 -11  -6   1       1072.56       1035.09       175.38 o
 -10  -6   1        526.15        436.36       128.00 o
  -9  -6   1        156.22        126.74        84.19 o
  -8  -6   1        548.72        703.89       132.02 o
  -7  -6   1       1707.40       1705.15       119.50 o
  -6  -6   1       1336.42       1448.90       111.16 o
  -5  -6   1       1833.51       1902.88       116.69 o
  -4  -6   1        260.31        261.56        84.64 o
  -3  -6   1        476.29        435.95       108.91 o
  -2  -6   1       1472.26       1214.81        73.28 o
  -1  -6   1       3286.60       2843.40       169.16 o
   0  -6   1       2271.51       2075.90       112.87 o
   1  -6   1       1972.12       1632.48        98.44 o
   2  -6   1        890.49        769.75        88.24 o
   3  -6   1         58.73         47.28        44.54 o
   4  -6   1        566.72        655.10       113.83 o
   5  -6   1       1495.02       1670.67       159.45 o
   6  -6   1        804.94        800.12       139.02 o
   7  -6   1        702.81        763.65       131.85 o
   8  -6   1        117.26        115.84        87.98 o
   9  -6   1         65.53         21.27        82.85 o
  10  -6   1         31.44        114.39        99.00 o
  11  -6   1        579.85        364.60       127.89 o
 -12  -5   1        338.46        391.98       136.30 o
 -11  -5   1        550.57        606.43       146.33 o
 -10  -5   1       1520.66       1565.84       183.38 o
  -9  -5   1        371.84        366.36       113.56 o
  -8  -5   1       1558.06       1683.44       165.71 o
  -7  -5   1       3231.69       3306.78       148.03 o
  -6  -5   1       1500.27       1589.60       105.17 o
  -5  -5   1       1061.15       1151.67       136.45 o
  -4  -5   1       2480.78       2870.37       239.55 o
  -3  -5   1        933.81       1094.93       106.70 o
  -2  -5   1       1010.87        841.43        66.19 o
  -1  -5   1       6044.77       5492.71       420.58 o
   0  -5   1       2126.19       1820.24       131.39 o
   1  -5   1       3420.82       3000.40       180.65 o
   2  -5   1       2194.35       1947.06       197.75 o
   3  -5   1        915.29        950.72       120.27 o
   4  -5   1       2322.78       2687.12       168.57 o
   5  -5   1        637.12        703.16       116.68 o
   6  -5   1         53.00         51.31        80.48 o
   7  -5   1       1363.03       1418.60       157.60 o
   8  -5   1        908.39        862.03       140.60 o
   9  -5   1        171.87        206.89       103.40 o
  10  -5   1        570.20        496.90       128.40 o
  11  -5   1         39.14         27.85        88.02 o
  12  -5   1        400.52        245.27       123.15 o
 -13  -4   1        164.93        137.49       107.50 o
 -12  -4   1        213.05        158.48       107.71 o
 -11  -4   1       1264.65       1379.48       188.29 o
 -10  -4   1        159.61        137.52        99.36 o
  -9  -4   1       1718.32       1697.98       170.79 o
  -8  -4   1       1028.77       1148.47       147.34 o
  -7  -4   1       1826.85       1980.02       115.24 o
  -6  -4   1       2944.70       3280.49       128.91 o
  -5  -4   1       2751.80       3078.04       335.91 o
  -4  -4   1       1597.46       1901.27       190.79 o
  -3  -4   1       4527.94       4957.45       743.88 o
  -2  -4   1        396.50        439.29        89.92 o
  -1  -4   1       1508.39       1133.31        61.52 o
   0  -4   1       1204.46       1177.18        41.99 o
   1  -4   1       4034.65       3631.16       122.78 o
   2  -4   1       3700.31       3593.12       155.75 o
   3  -4   1       3748.91       4065.61       439.11 o
   4  -4   1       2212.97       2821.33       162.82 o
   5  -4   1       1156.93       1278.72       125.23 o
   6  -4   1        304.63        405.58        99.48 o
   7  -4   1       1390.19       1686.92       158.57 o
   8  -4   1        477.88        429.16       114.92 o
   9  -4   1       1586.03       1676.33       175.68 o
  10  -4   1        306.26        292.41       109.91 o
  11  -4   1        559.61        418.88       133.00 o
  12  -4   1        200.66        175.01       116.53 o
 -13  -3   1        167.28        197.14       117.73 o
 -12  -3   1        214.53        220.08       117.21 o
 -11  -3   1        566.64        598.23       139.10 o
 -10  -3   1       1230.33       1505.70       170.36 o
  -9  -3   1         70.57         77.79        77.17 o
  -8  -3   1       1578.37       1748.44       158.40 o
  -7  -3   1       1150.45       1372.44       131.72 o
  -6  -3   1        685.44        724.03        69.62 o
  -5  -3   1       1296.32       1380.73       114.91 o
  -4  -3   1      10812.09      11887.90      1054.13 o
  -3  -3   1       1965.40       2315.11       356.91 o
  -2  -3   1       7202.87       8071.82      1360.73 o
  -1  -3   1        689.82        713.25        71.32 o
   0  -3   1       2155.02       1975.63        41.37 o
   1  -3   1        285.30        259.22        27.27 o
   2  -3   1      12116.99      14536.18      1384.13 o
   3  -3   1       3593.30       4243.15       398.33 o
   4  -3   1       6786.96       8440.49       250.15 o
   5  -3   1        545.72        693.08       100.58 o
   6  -3   1        523.87        554.77       100.00 o
   7  -3   1       1007.37       1114.59       131.07 o
   8  -3   1       4416.56       4980.67       252.53 o
   9  -3   1        694.23        825.47       139.96 o
  10  -3   1       1395.78       1466.53       178.47 o
  11  -3   1        292.59        310.41       121.72 o
  12  -3   1        264.15        104.67       109.05 o
  13  -3   1        112.64        207.76       134.61 o
 -13  -2   1         82.48         67.37       107.22 o
 -12  -2   1        159.12         87.72        99.39 o
 -11  -2   1        802.59        828.95       153.12 o
 -10  -2   1        657.00        893.12       144.74 o
  -9  -2   1       3290.12       3622.30       218.64 o
  -8  -2   1         48.72         70.53        72.03 o
  -7  -2   1       1108.13       1271.22       120.31 o
  -6  -2   1       2370.02       2623.83       202.75 o
  -5  -2   1       6801.44       7436.78       453.31 o
  -4  -2   1       5130.06       5517.92       324.82 o
  -3  -2   1      12821.63      14304.11      1711.75 o
  -2  -2   1       6075.34       7170.55      1099.94 o
  -1  -2   1      18019.69      20715.29      3149.88 o
   0  -2   1         24.18         27.84        13.32 o
   1  -2   1       4620.52       4837.85       186.04 o
   2  -2   1       8189.12      11819.30       230.89 o
   3  -2   1       7257.40       8921.79       214.78 o
   4  -2   1       2621.31       2992.38       147.15 o
   5  -2   1       5702.00       6383.04       212.13 o
   6  -2   1        597.71        573.94        93.81 o
   7  -2   1       4167.28       4118.92       242.58 o
   8  -2   1        893.52        982.18       134.79 o
   9  -2   1       3631.22       3891.97       234.97 o
  10  -2   1        914.84        965.33       156.91 o
  11  -2   1       1031.12        994.71       166.21 o
  12  -2   1        553.28        571.30       152.06 o
  13  -2   1        427.03        343.76       141.73 o
 -13  -1   1         43.89        -12.09        90.64 o
 -12  -1   1       1302.24       1409.04       173.42 o
 -11  -1   1        606.18        528.50       131.50 o
 -10  -1   1        167.65        188.35        94.10 o
  -9  -1   1         87.45        116.32        33.32 o
  -8  -1   1       2610.14       2435.30       238.77 o
  -7  -1   1        292.01        354.72        39.35 o
  -6  -1   1       5344.42       5299.55       431.43 o
  -5  -1   1       3594.39       3757.96       218.08 o
  -4  -1   1       5485.00       5722.94       303.43 o
  -3  -1   1        683.62        700.07        40.32 o
  -2  -1   1       8621.95       9098.13       830.91 o
  -1  -1   1       8056.50       8678.83       332.17 o
   0  -1   1       8648.18       8743.32       350.50 o
   1  -1   1       7797.31       9582.12      1423.86 o
   2  -1   1       4754.66       5427.12       438.44 o
   3  -1   1       1343.80       1341.68        48.07 o
   4  -1   1       9159.53       8925.46       573.19 o
   5  -1   1       1986.25       1938.58        67.06 o
   6  -1   1       4133.79       3878.21       145.55 o
   7  -1   1        781.89        744.00        76.62 o
   8  -1   1       3289.18       3111.45       192.40 o
   9  -1   1        247.33        240.95        63.48 o
  10  -1   1        868.33        987.70       154.60 o
  11  -1   1        766.52        624.30       147.14 o
  12  -1   1       1122.66       1182.06       184.11 o
  13  -1   1        327.17        390.11       144.02 o
 -13   0   1        502.54        496.28       141.40 o
 -12   0   1        369.34        540.10       127.41 o
 -11   0   1       1908.64       1743.91       181.37 o
 -10   0   1        348.39        328.65        57.08 o
  -9   0   1       1107.64       1070.95        79.14 o
  -8   0   1        373.55        450.46        53.54 o
  -7   0   1       5472.14       5642.64       196.81 o
  -6   0   1        837.43        873.51        60.17 o
  -5   0   1       3782.29       3681.76       204.17 o
  -4   0   1       1598.87       1699.73       222.04 o
  -3   0   1       1978.63       1865.96       237.28 o
  -2   0   1       3453.19       3768.95       839.47 o
  -1   0   1      15215.95      18684.82      2753.41 o
   0   0   1       6524.40        853.69       809.73 o
   1   0   1      33473.73      33541.86      2617.28 o
   2   0   1      20705.23      20012.43      3006.92 o
   3   0   1       1465.58       1164.04       151.01 o
   4   0   1       1516.21       1534.02       202.78 o
   5   0   1       4176.86       3819.29       338.73 o
   6   0   1       2479.44       2584.51       159.01 o
   7   0   1       2921.02       2690.33       143.74 o
   8   0   1        229.19        234.72        47.83 o
   9   0   1        281.51        281.65        49.79 o
  10   0   1        594.59        561.55        65.98 o
  11   0   1       1644.13       1531.24       175.75 o
  12   0   1        981.20       1091.75       173.97 o
  13   0   1        717.65        692.26       170.51 o
 -13   1   1         48.55        147.86       107.34 o
 -12   1   1       1287.84       1219.99       173.69 o
 -11   1   1        642.64        666.48        79.59 o
 -10   1   1        200.15        241.73        56.50 o
  -9   1   1         90.87        105.88        46.83 o
  -8   1   1       2656.44       2596.19       110.75 o
  -7   1   1        313.88        357.78        50.31 o
  -6   1   1       5427.92       5882.75       204.69 o
  -5   1   1       3629.17       4084.20       165.44 o
  -4   1   1       5209.29       6550.00       177.50 o
  -3   1   1        674.08        738.04        66.82 o
  -2   1   1       8169.27       9561.25       151.65 o
  -1   1   1       8327.28       7934.29       108.75 o
   0   1   1       8752.71       8637.09      1370.90 o
   1   1   1       7799.03       8541.65       755.52 o
   2   1   1       4556.20       4767.80       505.95 o
   3   1   1       1258.93       1253.08       261.42 o
   4   1   1       9329.79       9925.30       921.07 o
   5   1   1       1996.01       1960.55       302.51 o
   6   1   1       3994.78       3930.03       339.11 o
   7   1   1        802.94        881.88        69.30 o
   8   1   1       3197.67       3109.94       220.41 o
   9   1   1        241.14        261.10        54.37 o
  10   1   1        830.16        826.74        81.69 o
  11   1   1        782.90        721.69        79.46 o
  12   1   1       1142.64       1043.51       173.73 o
  13   1   1        328.02        353.54       127.80 o
 -13   2   1         86.58         86.22        99.81 o
 -12   2   1        182.67        166.00        60.80 o
 -11   2   1        790.94        958.22        98.16 o
 -10   2   1        711.02        753.81        85.65 o
  -9   2   1       3334.45       3312.43       138.17 o
  -8   2   1         33.39         56.23        41.36 o
  -7   2   1       1017.34       1081.48       193.07 o
  -6   2   1       2415.26       2871.23       158.08 o
  -5   2   1       6637.80       7076.78       214.16 o
  -4   2   1       5144.57       6149.74       181.01 o
  -3   2   1      12746.00      13993.41       221.90 o
  -2   2   1       5915.68       5823.89       123.16 o
  -1   2   1      17471.57      17797.55       207.37 o
   1   2   1       4904.38       4057.49       459.44 o
   2   2   1       8240.55       7813.77       967.05 o
   3   2   1       7390.75       7656.77       320.43 o
   4   2   1       2644.98       2786.87       195.05 o
   5   2   1       5706.90       6057.16       391.64 o
   6   2   1        594.70        651.99        63.66 o
   7   2   1       4022.46       3838.85       391.79 o
   8   2   1        891.87        827.98        91.76 o
   9   2   1       3535.85       3188.89       287.19 o
  10   2   1        903.38        858.51        88.72 o
  11   2   1       1046.46        933.30        92.04 o
  12   2   1        534.21        456.81        77.04 o
  13   2   1        391.97        236.84       125.25 o
 -13   3   1        152.76         76.65        63.30 o
 -12   3   1        255.20        280.99        73.74 o
 -11   3   1        612.96        604.63        85.51 o
 -10   3   1       1235.38       1223.66       103.99 o
  -9   3   1         93.37        123.72        50.72 o
  -8   3   1       1531.15       1477.77       100.24 o
  -7   3   1       1172.21       1127.69       126.14 o
  -6   3   1        654.59        648.02        98.77 o
  -5   3   1       1384.04       1341.84       112.54 o
  -4   3   1      10671.59      10740.10       235.51 o
  -3   3   1       1959.64       1990.11       101.41 o
  -2   3   1       7111.85       6503.09       145.06 o
  -1   3   1        631.10        697.06        63.26 o
   1   3   1        293.76        279.45        37.12 o
   2   3   1      12175.98       9124.57       159.31 o
   3   3   1       3692.97       3348.43       184.06 o
   4   3   1       6778.16       6626.35       841.62 o
   5   3   1        564.43        598.34        97.93 o
   6   3   1        472.80        508.86        59.13 o
   7   3   1       1008.47       1010.99        83.55 o
   8   3   1       4394.18       4339.74       318.42 o
   9   3   1        693.24        660.03        81.48 o
  10   3   1       1402.92       1305.45       154.48 o
  11   3   1        268.46        334.21        70.21 o
  12   3   1        271.88        207.67        69.61 o
  13   3   1         99.99          8.19        53.71 o
 -13   4   1        153.74        151.07        78.06 o
 -12   4   1        196.36        185.07        68.78 o
 -11   4   1       1226.98       1152.59       110.02 o
 -10   4   1        159.05        162.23        57.59 o
  -9   4   1       1708.90       1560.80       108.33 o
  -8   4   1       1064.91        894.72       218.31 o
  -7   4   1       1673.28       1786.22       115.02 o
  -6   4   1       2993.93       3022.40       167.52 o
  -5   4   1       2761.47       2713.38       145.84 o
  -4   4   1       1573.92       1570.29       108.94 o
  -3   4   1       4421.75       4279.83       148.13 o
  -2   4   1        390.91        475.32        68.10 o
  -1   4   1       1487.41       1267.23        92.21 o
   1   4   1       3929.93       3803.47       118.50 o
   2   4   1       3770.91       3368.57       118.68 o
   3   4   1       3754.96       3045.47       271.94 o
   4   4   1       2192.01       1928.19        95.67 o
   5   4   1       1115.43       1040.40        91.72 o
   6   4   1        281.49        292.57        50.70 o
   7   4   1       1345.30       1412.75        85.51 o
   8   4   1        454.78        457.55        72.06 o
   9   4   1       1724.36       1658.99       152.58 o
  10   4   1        278.51        219.71        66.22 o
  11   4   1        554.25        526.61        81.84 o
  12   4   1        192.61        146.86        65.90 o
 -12   5   1        330.66        340.58        80.54 o
 -11   5   1        545.21        569.50        87.82 o
 -10   5   1       1466.41       1388.61       108.72 o
  -9   5   1        369.72        338.44        69.64 o
  -8   5   1       1472.38       1411.30       216.53 o
  -7   5   1       3310.62       3038.26       145.05 o
  -6   5   1       1477.39       1343.37       131.45 o
  -5   5   1       1018.97       1000.58       107.86 o
  -4   5   1       2528.33       2303.44       128.06 o
  -3   5   1        939.91        987.88        92.60 o
  -2   5   1        898.52        827.27        86.63 o
  -1   5   1       6106.75       6083.01       178.51 o
   1   5   1       3385.20       3375.99       126.22 o
   2   5   1       2074.49       1795.91        99.11 o
   3   5   1        945.99        698.53        78.28 o
   4   5   1       2305.38       2059.57       198.96 o
   5   5   1        688.53        529.81        76.19 o
   6   5   1         71.51         86.92        44.44 o
   7   5   1       1340.52       1323.53       114.52 o
   8   5   1        957.02        986.15       107.93 o
   9   5   1        163.16        159.44        62.24 o
  10   5   1        533.34        466.44        77.74 o
  11   5   1         43.80         88.89        58.26 o
  12   5   1        419.78        355.17        81.00 o
 -12   6   1        513.31        369.68        85.77 o
 -11   6   1       1022.18        761.20        99.17 o
 -10   6   1        533.69        452.73        79.11 o
  -9   6   1        138.31        108.90        54.55 o
  -8   6   1        561.59        576.47        99.98 o
  -7   6   1       1757.40       1737.69       122.82 o
  -6   6   1       1341.77       1153.79       130.97 o
  -5   6   1       1729.62       1576.50       132.25 o
  -4   6   1        255.90        215.71        76.81 o
  -3   6   1        401.14        355.06        77.11 o
  -2   6   1       1526.34       1590.03       110.95 o
  -1   6   1       3242.21       2993.76       139.63 o
   1   6   1       1899.68       1927.04       108.70 o
   2   6   1        930.05        977.77        88.53 o
   3   6   1         63.51         78.82        49.77 o
   4   6   1        531.53        500.08        80.36 o
   5   6   1       1426.15       1320.46       125.34 o
   6   6   1        740.66        693.13        70.85 o
   7   6   1        650.68        575.95        71.38 o
   8   6   1        112.53        106.46        51.09 o
   9   6   1         97.65        108.08        53.77 o
  10   6   1         34.02         43.92        55.13 o
  11   6   1        610.93        660.21        92.75 o
 -11   7   1        569.92        424.41        84.89 o
 -10   7   1        468.03        463.86        75.67 o
  -9   7   1        327.61        429.84        89.17 o
  -8   7   1        358.90        396.09        68.16 o
  -7   7   1        519.88        546.63       165.49 o
  -6   7   1       2100.64       1774.87       152.98 o
  -5   7   1       2299.17       1856.03       143.75 o
  -4   7   1       1073.52        985.84       116.06 o
  -3   7   1        568.68        576.76        96.19 o
  -2   7   1        774.64        804.06       100.04 o
  -1   7   1        998.09        934.27       101.15 o
   1   7   1       1372.60       1220.09       102.82 o
   2   7   1        423.99        445.00        82.70 o
   3   7   1        284.30        260.32        67.79 o
   4   7   1        489.35        482.24        99.90 o
   5   7   1        706.30        598.55       107.68 o
   6   7   1       1547.94       1426.34        91.49 o
   7   7   1        252.39        203.41        59.43 o
   8   7   1         66.39         93.56        49.77 o
   9   7   1        115.80        102.63        57.08 o
  10   7   1        428.93        441.70       100.18 o
  11   7   1        140.97         57.47        79.91 o
 -10   8   1        648.01        696.02       133.41 o
  -9   8   1        557.02        552.08        93.55 o
  -8   8   1        956.27       1054.89       186.45 o
  -7   8   1        146.16        151.06        77.86 o
  -6   8   1        643.94        767.78       103.20 o
  -5   8   1       1308.52       1135.18       127.32 o
  -4   8   1        666.99        758.26       116.11 o
  -3   8   1        319.72        374.91        88.21 o
  -2   8   1        536.47        707.44       102.24 o
  -1   8   1        851.62        853.11       107.81 o
   0   8   1        242.84        237.70        74.68 o
   1   8   1        656.09        775.63       104.09 o
   2   8   1        585.03        649.69        85.39 o
   3   8   1        793.06        805.95        90.58 o
   4   8   1        296.45        380.31        76.59 o
   5   8   1        429.98        317.13        60.32 o
   6   8   1        121.94        128.07        52.41 o
   7   8   1        201.62        223.88        75.82 o
   8   8   1        219.71        209.71        83.67 o
   9   8   1        407.43        372.66        91.57 o
  10   8   1         75.04         55.10        80.18 o
  -9   9   1        319.98        319.63        98.95 o
  -8   9   1        399.68        341.96       116.22 o
  -7   9   1        469.70        554.24        99.22 o
  -6   9   1         72.08        117.92        75.42 o
  -5   9   1        882.06        959.15       127.17 o
  -4   9   1       1580.56       1454.38       138.21 o
  -3   9   1         51.59         65.82        75.09 o
  -2   9   1       1253.94       1205.66       119.19 o
  -1   9   1        151.25        179.43        71.21 o
   0   9   1         41.23         26.04        40.81 o
   1   9   1        282.59        281.38        65.38 o
   2   9   1        711.05        749.25        86.23 o
   3   9   1        837.62        881.31        96.90 o
   4   9   1       1621.09       1472.78       119.66 o
   5   9   1        120.21         83.02        66.80 o
   6   9   1        280.03        307.01        82.95 o
   7   9   1        276.73        317.57        89.99 o
   8   9   1        178.57        204.78        86.59 o
   9   9   1        208.37        170.06        87.68 o
  -8  10   1        275.16        371.87        97.88 o
  -7  10   1        243.32        290.25        92.01 o
  -6  10   1        144.96        277.14       141.71 o
  -5  10   1        411.40        500.27       145.13 o
  -4  10   1        430.45        523.06       109.09 o
  -3  10   1       1250.99       1366.43       131.22 o
  -2  10   1        174.49        255.17        81.86 o
  -1  10   1         56.75        128.43        47.74 o
   0  10   1         94.86        126.62        71.32 o
   1  10   1        266.02        532.23       140.63 o
   2  10   1        352.12        321.34        97.88 o
   3  10   1       1060.55        922.08       299.83 o
   4  10   1         58.89         57.56        65.89 o
   5  10   1        140.22        187.71        74.37 o
   6  10   1         40.57         25.30        66.31 o
   7  10   1        453.00        367.24        95.66 o
   8  10   1        408.13        409.14       105.71 o
  -6  11   1        761.66        867.65       254.89 o
  -5  11   1        391.84        519.93       150.67 o
  -4  11   1        439.82        687.96       149.72 o
  -3  11   1        268.11        450.77       133.80 o
   0  11   1        509.00        501.82       104.01 o
   1  11   1        321.17        243.24        85.26 o
   2  11   1        513.24        537.70       127.11 o
   3  11   1         84.55        137.42        70.81 o
   4  11   1        188.79        198.39        76.73 o
   5  11   1        147.14        159.68        76.12 o
   6  11   1        397.28        420.85       128.17 o
  -4  12   1         70.86        205.85       140.91 o
  -3  12   1        284.08        523.83       140.05 o
   3  12   1        157.80        268.20        77.96 o
  -3 -12   2         62.67        -46.97       102.34 o
  -2 -12   2        126.61        140.19       111.86 o
   3 -12   2         63.68          1.01       137.06 o
  -5 -11   2        738.14        770.83       176.38 o
  -4 -11   2        223.80        342.82       145.19 o
  -3 -11   2        159.81        279.88       127.82 o
  -2 -11   2        535.11        639.82       141.46 o
  -1 -11   2        114.63         55.70        95.97 o
   2 -11   2        363.49        415.62       141.72 o
   3 -11   2        228.85        404.41       144.20 o
   4 -11   2        302.18        278.41       136.19 o
   5 -11   2        106.03        176.06       122.83 o
   6 -11   2        155.92        -83.48       126.52 o
  -8 -10   2        452.31        373.59       125.62 o
  -7 -10   2        298.37        363.03       112.77 o
  -6 -10   2        351.02        412.48        97.93 o
  -5 -10   2        195.91        217.10       118.26 o
  -4 -10   2        762.94        861.87       111.48 o
  -3 -10   2       1148.76       1461.86       197.68 o
  -2 -10   2        306.85        356.99       123.48 o
  -1 -10   2        500.09        552.72       122.60 o
   0 -10   2        363.25        430.62       110.33 o
   2 -10   2        496.09        460.65       133.49 o
   3 -10   2        984.41        900.75       168.32 o
   4 -10   2        180.16         91.51       103.81 o
   5 -10   2         88.39        -29.38        94.12 o
   6 -10   2        135.05        140.76       102.48 o
   7 -10   2        153.46        130.23       105.89 o
  -9  -9   2        623.12        465.44       139.51 o
  -8  -9   2       1011.70        981.79       158.71 o
  -7  -9   2        182.25        156.53        78.72 o
  -6  -9   2        766.62        692.51       112.77 o
  -5  -9   2        236.81        348.92        81.48 o
  -4  -9   2       1871.05       2099.51       135.80 o
  -3  -9   2       1611.51       1564.72       171.69 o
  -2  -9   2        502.61        713.77       172.25 o
  -1  -9   2        454.68        464.34       113.81 o
   0  -9   2        380.85        328.59       101.11 o
   1  -9   2         70.25        155.26        58.36 o
   2  -9   2        963.50       1025.11       157.93 o
   3  -9   2        689.20        518.35       129.89 o
   4  -9   2       1174.29       1473.98       168.30 o
   5  -9   2        168.64         88.23        89.48 o
   6  -9   2        317.16        230.27       104.65 o
   7  -9   2        111.60        167.96        99.14 o
   8  -9   2        373.54        281.33       113.20 o
   9  -9   2        127.87         -3.43        93.60 o
 -10  -8   2        491.68        587.32       145.67 o
  -9  -8   2        985.75        905.70       160.52 o
  -8  -8   2        785.05        607.49       130.10 o
  -7  -8   2        669.55        750.80       104.51 o
  -6  -8   2        464.88        509.44        90.92 o
  -5  -8   2       1744.33       1793.56       124.73 o
  -4  -8   2       1040.95       1006.74       103.84 o
  -3  -8   2       1735.54       1872.95       115.17 o
  -2  -8   2        779.28        891.58       150.99 o
  -1  -8   2        511.68        585.01        74.29 o
   0  -8   2        261.83        176.49        78.24 o
   1  -8   2       2719.52       2530.62       544.46 o
   2  -8   2        629.75        544.98       136.67 o
   3  -8   2        261.80        274.09       104.79 o
   4  -8   2        415.05        361.92       108.89 o
   5  -8   2        137.80        109.77        88.32 o
   6  -8   2        136.84        115.61        91.99 o
   7  -8   2        967.00        706.35       133.74 o
   8  -8   2        136.40        146.83        92.97 o
   9  -8   2        248.07        245.08       114.10 o
  10  -8   2        329.17        270.43       111.94 o
 -11  -7   2        339.34        384.35       124.68 o
 -10  -7   2        917.02        864.56       159.41 o
  -9  -7   2        321.83        332.78       115.19 o
  -8  -7   2        690.52        750.57       102.98 o
  -7  -7   2       1287.78       1230.74       221.50 o
  -6  -7   2       2271.02       2465.29       138.41 o
  -5  -7   2        591.52        758.22        93.39 o
  -4  -7   2       1843.11       1975.60       118.20 o
  -3  -7   2        175.54        221.59        56.34 o
  -2  -7   2       2217.16       2096.47       107.29 o
  -1  -7   2        828.77       1030.62       202.49 o
   0  -7   2       3743.99       3444.77       312.58 o
   1  -7   2         90.15         73.64        44.91 o
   2  -7   2       1300.99       1127.21       133.41 o
   3  -7   2        102.69        178.43        92.73 o
   4  -7   2         80.91        133.96        93.31 o
   5  -7   2        391.32        305.95       104.91 o
   6  -7   2        721.89        805.00       136.71 o
   7  -7   2        298.88        157.87        91.40 o
   8  -7   2        421.57        294.66       105.33 o
   9  -7   2        125.38         74.79        83.27 o
  10  -7   2        119.66         40.60        87.33 o
  11  -7   2        171.49        128.86       108.47 o
 -12  -6   2        642.48        541.51       157.30 o
 -11  -6   2        702.16        751.45       160.48 o
 -10  -6   2         56.31         -3.08        90.22 o
  -9  -6   2        773.21        611.19       126.59 o
  -8  -6   2        271.05        297.96        77.55 o
  -7  -6   2       1525.43       1544.77       116.59 o
  -6  -6   2       2015.17       2184.74       128.53 o
  -5  -6   2       1077.98       1115.34       125.96 o
  -4  -6   2        340.00        358.58        63.42 o
  -3  -6   2        729.39        698.86        72.77 o
  -2  -6   2       1017.06       1051.15        74.27 o
  -1  -6   2       2906.28       2698.35        98.44 o
   0  -6   2        793.19        675.86        96.01 o
   1  -6   2       3266.56       2715.51       102.75 o
   2  -6   2        584.11        673.51       117.73 o
   3  -6   2        343.73        279.20        88.19 o
   4  -6   2        281.74        338.49       100.20 o
   5  -6   2        716.22        757.59       130.01 o
   6  -6   2        973.00        857.59       136.24 o
   7  -6   2        519.52        596.46       126.54 o
   8  -6   2        574.35        384.19       114.51 o
   9  -6   2         13.52          7.95        75.97 o
  10  -6   2         77.95         63.72        91.25 o
  11  -6   2        332.61        291.39       116.55 o
 -12  -5   2        585.04        560.92       141.41 o
 -11  -5   2        111.45        190.49       109.69 o
 -10  -5   2        651.99        650.84       136.46 o
  -9  -5   2        533.04        675.46       130.76 o
  -8  -5   2       2475.24       2418.96       136.75 o
  -7  -5   2       1952.61       2041.40       122.46 o
  -6  -5   2        868.13       1019.31        93.24 o
  -5  -5   2       2041.01       2199.90       171.64 o
  -4  -5   2        468.36        490.82        68.94 o
  -3  -5   2       1203.65       1207.87       216.69 o
  -2  -5   2       6148.05       6162.52       141.28 o
  -1  -5   2       1031.59        944.99        63.10 o
   0  -5   2       3529.26       3206.66       111.50 o
   1  -5   2       1207.46       1073.28        69.75 o
   2  -5   2       1065.34        933.81        65.91 o
   3  -5   2        873.82        853.99       114.02 o
   4  -5   2        975.39       1091.87       122.69 o
   5  -5   2       1151.04       1308.60       143.50 o
   6  -5   2       1317.88       1494.23       158.16 o
   7  -5   2        526.19        560.05       120.23 o
   8  -5   2         20.78        -30.13        73.95 o
   9  -5   2        141.07        165.31        94.93 o
  10  -5   2        247.72        220.26       103.29 o
  11  -5   2        656.08        460.70       141.28 o
  12  -5   2        297.24        269.92       127.77 o
 -13  -4   2        301.53        338.49       132.85 o
 -12  -4   2        233.41        284.74       112.53 o
 -11  -4   2        538.39        595.08       135.99 o
 -10  -4   2       1874.74       1958.45       190.43 o
  -9  -4   2        942.56       1059.35       154.85 o
  -8  -4   2         59.00        113.87        55.19 o
  -7  -4   2       2262.21       2363.14       129.20 o
  -6  -4   2        541.33        597.98        71.98 o
  -5  -4   2       1994.52       2199.43       102.31 o
  -4  -4   2       4815.65       5446.45       524.56 o
  -3  -4   2       4570.70       5314.31       496.54 o
  -2  -4   2        889.48        817.23        87.57 o
  -1  -4   2       2301.32       2176.19        76.45 o
   0  -4   2       2479.53       2351.67        56.73 o
   1  -4   2        869.27        767.77        63.06 o
   2  -4   2       2636.09       2780.46       116.26 o
   3  -4   2       7066.31       9169.03       270.10 o
   4  -4   2       2651.82       3161.16       177.15 o
   5  -4   2       1097.85       1265.88       129.51 o
   6  -4   2        151.28        144.70        82.57 o
   7  -4   2        225.17        206.07        90.35 o
   8  -4   2       1292.19       1314.41       154.02 o
   9  -4   2        773.03        649.07       134.99 o
  10  -4   2        438.20        376.24       122.02 o
  11  -4   2         84.41        108.87       102.38 o
  12  -4   2        320.72        258.37       135.19 o
 -13  -3   2        103.93         28.01       108.53 o
 -12  -3   2        396.36        396.31       121.36 o
 -11  -3   2        179.46        251.00       112.65 o
 -10  -3   2       1886.88       2102.37       196.84 o
  -9  -3   2       1717.35       1838.21       169.77 o
  -8  -3   2        273.54        311.72        69.36 o
  -7  -3   2        426.58        481.94        66.77 o
  -6  -3   2       1094.53       1191.26        81.19 o
  -5  -3   2        230.11        240.75        48.87 o
  -4  -3   2       4341.04       4728.86       320.86 o
  -3  -3   2       6945.45       8228.46       988.32 o
  -2  -3   2       4768.21       5463.87       677.88 o
  -1  -3   2       5294.03       5071.12       135.17 o
   0  -3   2       1639.25       1529.85        53.36 o
   1  -3   2       1619.99       1508.86       101.00 o
   2  -3   2       6755.03       6744.29       750.36 o
   3  -3   2       4327.19       5389.12       204.89 o
   4  -3   2       2153.01       2439.02       154.64 o
   5  -3   2       1178.86       1469.39       129.26 o
   6  -3   2        639.28        651.42       106.89 o
   7  -3   2        407.00        422.77       102.14 o
   8  -3   2       2121.27       2162.63       180.11 o
   9  -3   2       1188.55       1119.28       158.98 o
  10  -3   2        667.05        538.35       134.88 o
  11  -3   2        557.38        625.23       144.11 o
  12  -3   2         39.39         97.47       102.75 o
 -13  -2   2        330.59        312.62       126.28 o
 -12  -2   2          9.45        -29.39        86.11 o
 -11  -2   2       1120.81       1317.24       176.52 o
  -9  -2   2        222.63        268.11        94.25 o
  -8  -2   2       1596.84       1432.66       136.81 o
  -7  -2   2       1046.56       1071.49       117.60 o
  -6  -2   2         85.10         93.28        38.40 o
  -5  -2   2       4114.41       4460.36       213.05 o
  -4  -2   2       2511.63       2886.57       151.32 o
  -3  -2   2       6645.33       7014.86       432.47 o
  -2  -2   2       1689.73       1858.90        60.36 o
  -1  -2   2       1182.37       1180.33        83.45 o
   0  -2   2       4692.16       4340.08       152.62 o
   1  -2   2       8590.37       8433.53       750.45 o
   2  -2   2       1048.54        957.95       165.03 o
   3  -2   2       5361.48       5917.56       564.16 o
   4  -2   2       2138.63       2366.15       144.46 o
   5  -2   2        417.91        396.52        43.41 o
   6  -2   2       1165.04       1268.24        64.93 o
   7  -2   2       1083.76       1068.51        67.55 o
   8  -2   2        400.70        436.04        52.68 o
   9  -2   2       2569.17       2614.04       203.62 o
  10  -2   2       1444.02       1131.68       172.50 o
  11  -2   2        284.08        254.71       112.14 o
  12  -2   2        758.59        738.94       160.67 o
  13  -2   2        182.79        151.47       133.40 o
 -14  -1   2        192.20        215.38       131.71 o
 -13  -1   2        188.88        174.94       104.66 o
 -12  -1   2        304.41        319.19       112.54 o
 -11  -1   2        137.38         82.93        89.61 o
 -10  -1   2        530.62        555.54       121.49 o
  -9  -1   2        286.22        278.40        52.24 o
  -8  -1   2         69.78         43.97        26.12 o
  -7  -1   2       1887.79       1911.97       172.49 o
  -6  -1   2       1742.02       1700.45       178.39 o
  -5  -1   2        598.55        429.97        51.03 o
  -4  -1   2       1031.22       1080.72       111.10 o
  -3  -1   2        622.28        629.21        63.90 o
  -2  -1   2       3893.05       4127.74       137.87 o
  -1  -1   2       5835.31       5425.06       779.58 o
   0  -1   2        515.47        543.44        26.13 o
   1  -1   2       3538.95       3977.37       126.51 o
   2  -1   2        743.83        800.88        42.38 o
   3  -1   2       6559.28       6853.81       146.24 o
   4  -1   2       2777.71       2957.87       115.59 o
   5  -1   2       5472.54       5376.58       144.18 o
   6  -1   2       2664.65       2455.21       182.25 o
   7  -1   2       1783.15       1739.73        76.92 o
   8  -1   2        500.54        464.73        52.81 o
   9  -1   2       1704.40       1582.12        88.73 o
  10  -1   2        555.89        563.01       140.61 o
  11  -1   2        527.79        463.25       129.10 o
  12  -1   2        605.39        494.42       146.68 o
  13  -1   2        628.69        572.45       173.43 o
 -14   0   2         10.61         18.21        92.80 o
 -13   0   2        116.51        196.13       113.70 o
 -12   0   2        500.20        569.58       134.81 o
 -11   0   2        479.62        564.73       130.71 o
 -10   0   2         76.44         87.12        43.37 o
  -9   0   2        297.74        367.69        54.82 o
  -8   0   2         46.43         43.42        32.38 o
  -7   0   2       3692.67       3743.82       246.25 o
  -6   0   2       4577.08       5675.21       197.58 o
  -5   0   2        165.55        133.62        43.58 o
  -4   0   2          3.51         24.32        22.00 o
  -3   0   2         89.06         64.20        20.50 o
  -2   0   2       1558.23       2074.23       156.32 o
   0   0   2       4121.71       3750.09       212.53 o
   1   0   2        733.06        668.78        51.01 o
   2   0   2       7718.60       6822.57       680.46 o
   3   0   2       2117.69       1793.55       159.43 o
   4   0   2       5846.81       5441.85       718.97 o
   5   0   2       3528.19       2876.09       280.34 o
   6   0   2       2092.18       1715.34       140.64 o
   7   0   2       1173.54       1029.17        70.38 o
   8   0   2       1087.10       1053.33        79.72 o
   9   0   2          7.46         23.20        32.85 o
  10   0   2        321.41        288.90        52.25 o
  11   0   2       1690.27       1737.51       189.77 o
  12   0   2       1301.10       1289.82       192.35 o
  13   0   2        382.50        311.13       149.86 o
 -14   1   2        162.06        125.51       105.12 o
 -13   1   2        163.76        321.92       119.83 o
 -12   1   2        332.05        443.57       127.50 o
 -11   1   2        127.98        109.48        55.42 o
 -10   1   2        528.37        616.10        75.49 o
  -9   1   2        260.95        273.26        54.01 o
  -8   1   2         70.30         26.83        37.83 o
  -7   1   2       1939.88       2136.88       142.28 o
  -6   1   2       1711.91       2178.95       140.87 o
  -5   1   2        574.68        639.94        89.77 o
  -4   1   2       1031.62       1305.27        93.58 o
  -3   1   2        706.29        880.69        67.26 o
  -2   1   2       3778.27       3871.62        98.67 o
  -1   1   2       5407.43       5760.78       128.18 o
   0   1   2        669.87        726.22        82.94 o
   1   1   2       3272.47       2904.47       510.00 o
   2   1   2        873.96        792.04       140.09 o
   3   1   2       6675.81       6832.91       933.43 o
   4   1   2       2593.14       2720.74       538.04 o
   5   1   2       5451.90       5611.30       844.28 o
   6   1   2       2695.33       2604.39       359.64 o
   7   1   2       1781.49       1692.29       174.18 o
   8   1   2        439.91        525.60        62.91 o
   9   1   2       1737.41       1569.91        96.09 o
  10   1   2        567.47        536.67        69.45 o
  11   1   2        544.29        626.94        78.46 o
  12   1   2        628.37        756.45       156.98 o
  13   1   2        608.77        493.76       161.35 o
 -13   2   2        314.35        283.96       118.36 o
 -12   2   2          8.25         24.18        51.80 o
 -11   2   2       1160.54       1187.16       174.36 o
 -10   2   2       1025.60        970.17        93.79 o
  -9   2   2        219.54        236.27        56.30 o
  -8   2   2       1597.81       1639.06       143.60 o
  -7   2   2       1055.60       1152.20       122.40 o
  -6   2   2         70.06         31.77        57.49 o
  -5   2   2       4082.37       4818.95       180.43 o
  -4   2   2       2345.99       2670.74       123.46 o
  -3   2   2       6542.80       7109.17       157.92 o
  -2   2   2       1750.51       1660.25        75.75 o
  -1   2   2       1050.80        899.48        85.88 o
   0   2   2       4658.63       4791.67       112.25 o
   1   2   2       8594.05       7468.95      1106.22 o
   2   2   2        951.14        754.31       132.80 o
   3   2   2       5408.96       5537.34       582.36 o
   4   2   2       2244.68       2244.82       396.63 o
   5   2   2        416.12        482.57        54.50 o
   6   2   2       1108.05       1051.92       146.07 o
   7   2   2       1092.88       1041.75        80.53 o
   8   2   2        386.30        430.88        83.95 o
   9   2   2       2486.35       2223.70       134.40 o
  10   2   2       1452.69       1313.11        98.06 o
  11   2   2        290.48        352.66        69.46 o
  12   2   2        754.18        748.42        92.30 o
  13   2   2        196.56        128.93       118.03 o
 -13   3   2        117.34         36.27        66.84 o
 -12   3   2        392.96        417.29        78.87 o
 -11   3   2        211.40        227.36        66.99 o
 -10   3   2       1906.85       1793.89       115.69 o
  -9   3   2       1682.34       1634.24       108.29 o
  -8   3   2        338.33        276.18        97.05 o
  -7   3   2        476.27        472.82        94.69 o
  -6   3   2       1170.36       1344.58       121.94 o
  -5   3   2        213.68        174.88        65.07 o
  -4   3   2       4435.14       4260.67       154.48 o
  -3   3   2       6641.05       6394.40       163.65 o
  -2   3   2       4946.05       4761.93       134.94 o
  -1   3   2       5259.65       4805.93        88.85 o
   0   3   2       1747.70       1709.34       112.19 o
   1   3   2       1572.81       1329.71       149.49 o
   2   3   2       6890.67       6111.62       916.68 o
   3   3   2       4309.76       3928.74       524.63 o
   4   3   2       2141.23       2178.97       208.70 o
   5   3   2       1050.01       1087.62       124.61 o
   6   3   2        680.86        810.03       121.70 o
   7   3   2        358.94        389.59        60.39 o
   8   3   2       2128.03       1843.75       150.66 o
   9   3   2       1160.87       1130.57        97.94 o
  10   3   2        695.28        545.93       107.25 o
  11   3   2        548.42        550.75        80.89 o
  12   3   2         24.84         11.22        50.05 o
 -13   4   2        338.55        287.77        79.92 o
 -12   4   2        259.62        256.85        72.19 o
 -11   4   2        477.32        466.89        79.40 o
 -10   4   2       1827.60       1649.17       115.91 o
  -9   4   2        912.99        892.18       141.71 o
  -8   4   2         92.49        -13.05        71.15 o
  -7   4   2       2348.13       2397.02       165.44 o
  -6   4   2        568.16        545.03        98.04 o
  -5   4   2       1982.94       2028.82       130.57 o
  -4   4   2       4753.87       4766.38       168.66 o
  -3   4   2       4809.04       4497.91       154.24 o
  -2   4   2        758.76        716.85        87.72 o
  -1   4   2       2410.83       2247.23       116.14 o
   0   4   2       2543.27       2531.97       143.87 o
   1   4   2        941.13        909.54        77.87 o
   2   4   2       2612.90       2221.93       187.38 o
   3   4   2       6970.11       6502.25       851.14 o
   4   4   2       2457.59       2472.24       155.17 o
   5   4   2       1146.51       1175.44        94.57 o
   6   4   2        129.32        156.17        46.40 o
   7   4   2        275.44        305.32        57.40 o
   8   4   2       1322.71       1208.55        96.25 o
   9   4   2        757.78        752.74        86.16 o
  10   4   2        422.77        359.09        70.76 o
  11   4   2         84.99        113.23        68.87 o
  12   4   2        320.68        260.43        69.20 o
 -12   5   2        592.66        532.43        90.06 o
 -11   5   2        139.44        134.42        62.22 o
 -10   5   2        623.62        542.96        95.44 o
  -9   5   2        468.26        525.27       118.21 o
  -8   5   2       2444.96       2426.20       200.11 o
  -7   5   2       1921.06       1964.30       160.46 o
  -6   5   2        963.88        949.94       114.96 o
  -5   5   2       2183.98       1940.13       132.39 o
  -4   5   2        436.38        414.12        77.00 o
  -3   5   2       1216.08       1235.55       101.36 o
  -2   5   2       6269.93       6304.23       188.12 o
  -1   5   2        927.68        825.06        92.52 o
   0   5   2       3682.14       3442.73       172.20 o
   1   5   2       1244.96       1193.83        71.45 o
   2   5   2       1078.24        982.00       148.90 o
   3   5   2        807.42        635.06        93.81 o
   4   5   2       1055.28       1001.01       103.89 o
   5   5   2       1084.76       1144.06        86.08 o
   6   5   2       1402.99       1431.78       152.79 o
   7   5   2        535.41        596.24        69.04 o
   8   5   2         19.60        -17.77        39.10 o
   9   5   2        132.82        124.19        57.11 o
  10   5   2        256.43        189.62        59.86 o
  11   5   2        623.42        577.34        89.54 o
  12   5   2        298.98        271.84        75.05 o
 -12   6   2        595.77        652.71        95.14 o
 -11   6   2        689.49        590.44       198.89 o
 -10   6   2         65.57         75.38        57.38 o
  -9   6   2        778.41        805.80       109.17 o
  -8   6   2        255.29        256.59        83.41 o
  -7   6   2       1492.72       1378.10       144.46 o
  -6   6   2       2052.28       2088.05       157.77 o
  -5   6   2       1021.29        921.38       109.36 o
  -4   6   2        387.43        368.37        83.14 o
  -3   6   2        779.71        817.65        96.95 o
  -2   6   2        973.47       1014.74        98.77 o
  -1   6   2       2920.76       2603.78       136.75 o
   0   6   2        735.09        589.64       124.59 o
   1   6   2       3272.83       3158.94       135.51 o
   2   6   2        653.15        680.31       132.46 o
   3   6   2        399.55        324.22        46.24 o
   4   6   2        283.79        221.56        48.17 o
   5   6   2        689.17        674.37        71.31 o
   6   6   2        871.89        825.84        76.85 o
   7   6   2        521.95        509.72        67.46 o
   8   6   2        630.78        631.52        74.78 o
   9   6   2         15.96        -14.19        43.51 o
  10   6   2         82.99         66.28        51.54 o
  11   6   2        321.60        197.07        92.93 o
 -11   7   2        318.54        351.12        78.77 o
 -10   7   2        925.84        853.32       171.16 o
  -9   7   2        327.12        307.19        94.58 o
  -8   7   2        676.99        780.38       108.54 o
  -7   7   2       1270.98       1132.18       141.09 o
  -6   7   2       2288.73       2202.05       165.84 o
  -5   7   2        570.33        731.54       116.03 o
  -4   7   2       1824.70       1929.53       141.72 o
  -3   7   2        174.59        216.19        78.45 o
  -2   7   2       2232.37       2046.82       135.62 o
  -1   7   2        793.84        791.39       103.76 o
   0   7   2       3657.59       3452.15       370.49 o
   1   7   2         57.57         39.16        47.97 o
   2   7   2       1368.99       1277.86       121.94 o
   3   7   2        103.99         74.91        42.14 o
   4   7   2        115.13        105.17        47.39 o
   5   7   2        443.25        474.47        64.18 o
   6   7   2        722.23        696.65        94.50 o
   7   7   2        264.39        258.63        62.09 o
   8   7   2        408.45        425.10        89.09 o
   9   7   2        106.97         61.37        64.21 o
  10   7   2        118.94         88.65        72.16 o
  11   7   2        196.35         29.02        75.06 o
 -10   8   2        483.89        545.35       155.97 o
  -9   8   2        966.61        986.22       225.23 o
  -8   8   2        818.89        975.48       117.63 o
  -7   8   2        685.90        600.22       130.08 o
  -6   8   2        448.57        458.24       112.17 o
  -5   8   2       1743.51       1753.02       152.03 o
  -4   8   2        945.76        866.46       117.93 o
  -3   8   2       1648.92       1634.92       134.70 o
  -2   8   2        786.95        594.15       166.54 o
  -1   8   2        470.60        367.15       101.20 o
   0   8   2        303.69        240.60        49.17 o
   1   8   2       2779.17       2506.46       210.98 o
   2   8   2        657.89        603.48        63.87 o
   3   8   2        228.79        219.07        67.28 o
   4   8   2        459.56        331.18        85.97 o
   5   8   2        155.93        156.88        71.29 o
   6   8   2        105.69         94.89        68.32 o
   7   8   2        993.51        991.32       190.73 o
   8   8   2        122.38         92.86        73.12 o
   9   8   2        231.79        236.43        86.41 o
  10   8   2        344.88        276.15       117.86 o
  -9   9   2        596.74        603.62        87.89 o
  -8   9   2        996.71       1158.69       128.97 o
  -7   9   2        204.93        339.23        90.61 o
  -6   9   2        781.98        707.52       127.24 o
  -5   9   2        253.74        377.23       104.48 o
  -4   9   2       1805.27       1907.69       153.20 o
  -3   9   2       1546.62       1525.83       136.36 o
  -2   9   2        512.81        499.54        94.57 o
  -1   9   2        485.95        423.51       105.97 o
   0   9   2        378.14        449.57        60.95 o
   1   9   2         86.98        158.75       130.42 o
   2   9   2        918.09        738.47       278.94 o
   3   9   2        677.82        577.19       159.50 o
   4   9   2       1158.32       1091.62       270.64 o
   5   9   2        191.20        191.12        74.89 o
   6   9   2        344.49        336.48        86.45 o
   7   9   2        138.49         90.40       126.33 o
   8   9   2        375.97        448.25       107.28 o
   9   9   2        116.73         -6.33       113.25 o
  -8  10   2        437.96        602.43       250.99 o
  -7  10   2        302.98        341.91       157.33 o
  -6  10   2        375.46        420.36        90.60 o
  -5  10   2        195.70        181.20        96.94 o
  -4  10   2        787.97        951.59       133.02 o
  -3  10   2       1127.38       1126.48       130.12 o
  -2  10   2        298.58        288.79        83.90 o
  -1  10   2        481.59        502.36        98.96 o
   0  10   2        387.14        257.86        67.35 o
   1  10   2        193.78        213.74       119.96 o
   2  10   2        516.06        414.31       109.91 o
   3  10   2        975.71       1209.74       180.49 o
   4  10   2        187.30        204.13        72.62 o
   5  10   2        111.56        166.51        85.84 o
   6  10   2        137.00        118.70        75.00 o
   7  10   2        165.77        145.57        87.90 o
  -6  11   2        660.14        959.77       162.05 o
  -5  11   2        764.77        938.00       167.42 o
  -2  11   2        540.52        455.90       100.61 o
  -1  11   2        115.88         98.34        78.23 o
   0  11   2        997.69        951.55       124.65 o
   1  11   2        941.71        875.66       120.24 o
   2  11   2        319.38        388.85       143.16 o
   3  11   2        251.49        318.72        85.39 o
   4  11   2        320.34        258.39        81.03 o
   5  11   2        120.94        160.82        76.81 o
   6  11   2        158.26        117.12        88.26 o
  -4  12   2        195.18        357.95       122.41 o
  -3  12   2         54.13        284.43       121.75 o
   3  12   2         66.66        193.69        83.72 o
  -4 -12   3         74.51         65.13       121.38 o
  -3 -12   3        101.14        152.75       125.47 o
  -2 -12   3        408.32        503.62       145.11 o
   3 -12   3        146.44        293.91       158.98 o
  -7 -11   3        712.86        772.32       215.06 o
  -6 -11   3        204.73        254.67       144.78 o
  -5 -11   3        253.40        283.40       147.08 o
  -4 -11   3        171.44        201.97       137.29 o
  -3 -11   3        463.56        620.29       154.03 o
  -2 -11   3        114.47        270.72       114.96 o
  -1 -11   3       1356.47       1573.32       171.59 o
   2 -11   3        295.16        377.86       143.12 o
   3 -11   3        411.22        386.87       144.36 o
   4 -11   3          2.91         99.17       116.06 o
   5 -11   3        630.20        515.34       159.03 o
  -8 -10   3       1354.07       1121.10       172.11 o
  -7 -10   3         93.84         61.68        77.10 o
  -6 -10   3        180.16        264.19        86.10 o
  -5 -10   3         66.98        131.48       118.87 o
  -4 -10   3       2358.13       2703.33       241.56 o
  -3 -10   3        477.63        513.55       144.42 o
  -2 -10   3       1720.38       1742.00       180.69 o
  -1 -10   3        236.56        202.95       102.90 o
   0 -10   3        855.31        936.26       137.74 o
   1 -10   3        113.33        109.87       105.83 o
   2 -10   3       1776.16       2039.79       202.17 o
   3 -10   3          0.84         87.55       105.29 o
   4 -10   3        732.89        626.19       145.28 o
   5 -10   3         87.59        130.72       105.41 o
   6 -10   3         49.26        -52.12        84.64 o
   7 -10   3        302.79        201.20       109.79 o
 -10  -9   3        314.56        227.69       124.83 o
  -9  -9   3       1484.91       1606.67       189.47 o
  -8  -9   3        119.64         91.50        72.53 o
  -7  -9   3        762.65        720.25       134.10 o
  -6  -9   3         46.73         22.06        71.50 o
  -5  -9   3       2460.80       2644.54       150.14 o
  -4  -9   3         43.23         44.54        67.19 o
  -3  -9   3       3023.31       3566.68       160.93 o
  -2  -9   3        537.46        626.26       134.08 o
  -1  -9   3       1354.40       1368.09       149.05 o
   0  -9   3        329.87        238.47        97.55 o
   1  -9   3       1282.32       1274.63       202.82 o
   2  -9   3         64.76        126.16        95.45 o
   3  -9   3       1940.21       2015.46       190.57 o
   4  -9   3         69.19         92.10        97.64 o
   5  -9   3        530.22        362.96       114.35 o
   6  -9   3         17.72        -31.98        79.62 o
   7  -9   3        518.50        413.74       125.37 o
   8  -9   3         56.73         34.57        98.53 o
 -11  -8   3        324.92        350.81       134.87 o
 -10  -8   3       1559.47       1255.84       183.20 o
  -9  -8   3        552.80        507.55       150.12 o
  -8  -8   3       1107.26       1099.39       125.17 o
  -7  -8   3        466.06        471.43        94.39 o
  -6  -8   3       1684.88       1938.28       162.09 o
  -5  -8   3        516.43        577.83        91.20 o
  -4  -8   3       2775.09       2782.48       140.31 o
  -3  -8   3        206.02        257.41        66.10 o
  -2  -8   3       2851.16       2860.98       248.94 o
  -1  -8   3        886.83        928.20        86.89 o
   0  -8   3       1285.56       1183.33        97.13 o
   1  -8   3        753.90        693.40        81.39 o
   2  -8   3       2097.67       1730.48       228.64 o
   3  -8   3        567.36        394.08       110.80 o
   4  -8   3       1715.90       1790.19       174.49 o
   5  -8   3        246.56        154.01        92.07 o
   6  -8   3        292.87        253.88       105.65 o
   7  -8   3        413.58        278.01       120.61 o
   8  -8   3        759.89        594.34       134.12 o
   9  -8   3         43.64        110.59        96.57 o
 -11  -7   3       1095.47       1004.87       178.97 o
 -10  -7   3         59.95         44.60        83.22 o
  -9  -7   3        629.76        586.22       104.57 o
  -8  -7   3        387.16        368.99        85.09 o
  -7  -7   3       3291.74       3395.01       165.62 o
  -6  -7   3        863.89        992.20       108.04 o
  -5  -7   3       2193.96       2319.53       130.98 o
  -4  -7   3        112.68         63.01        53.93 o
  -3  -7   3       1595.09       1611.69       147.21 o
  -2  -7   3        343.86        334.27        58.33 o
  -1  -7   3       6158.38       6443.33       820.55 o
   0  -7   3        340.41        336.40        62.10 o
   1  -7   3       1455.36       1265.57        88.94 o
   2  -7   3        118.02        120.45        48.28 o
   3  -7   3        718.21        683.15       158.00 o
   4  -7   3        230.99        154.94       104.25 o
   5  -7   3       2767.33       2811.63       206.22 o
   6  -7   3         64.74         63.34        80.53 o
   7  -7   3        559.65        484.44       124.29 o
   8  -7   3        280.29        227.66        98.36 o
   9  -7   3        101.88         16.61        83.07 o
  10  -7   3         23.03        -19.94        77.40 o
 -12  -6   3        795.36        723.28       170.20 o
 -11  -6   3         54.69         75.46       104.57 o
 -10  -6   3        584.71        686.50       139.92 o
  -9  -6   3        232.19        192.69        75.92 o
  -8  -6   3       2443.25       2656.55       148.73 o
  -7  -6   3        831.48        937.44       141.68 o
  -6  -6   3       3449.66       3975.61       159.95 o
  -5  -6   3        624.96        681.63        84.67 o
  -4  -6   3       1548.19       1631.88       101.70 o
  -3  -6   3         90.45        116.59        46.24 o
  -2  -6   3       2633.16       2481.90       100.61 o
  -1  -6   3       1582.36       1644.13       144.77 o
   0  -6   3       4631.97       4140.81       158.74 o
   1  -6   3        699.84        604.11        65.96 o
   2  -6   3        936.42        824.49        91.78 o
   3  -6   3        304.10        353.11        57.16 o
   4  -6   3       2945.66       3241.71       204.53 o
   5  -6   3        825.53        941.59       138.09 o
   6  -6   3       3646.95       3762.79       231.29 o
   7  -6   3        235.28        214.00        98.44 o
   8  -6   3        280.39        231.53       103.05 o
   9  -6   3        117.94         53.27        75.58 o
  10  -6   3        371.82        303.63       119.60 o
  11  -6   3         13.83         12.03        78.80 o
 -13  -5   3        748.25        739.16       169.18 o
 -12  -5   3        259.92        215.69       129.88 o
 -11  -5   3       1151.20       1181.73       177.29 o
 -10  -5   3        421.67        510.65       128.43 o
  -9  -5   3       1193.96       1176.51       113.68 o
  -8  -5   3        844.42        959.77       103.50 o
  -7  -5   3       3963.13       4026.44       159.01 o
  -6  -5   3        534.20        639.18        81.62 o
  -5  -5   3       3113.03       3075.79       131.46 o
  -4  -5   3        413.73        458.35        90.74 o
  -3  -5   3       2833.09       3204.47       344.82 o
  -2  -5   3       2916.43       3014.53       102.03 o
  -1  -5   3       4651.60       4607.98       137.05 o
   0  -5   3        274.51        231.25        42.07 o
   1  -5   3       2334.67       2170.06        93.05 o
   2  -5   3        669.77        693.06        63.97 o
   3  -5   3       2083.50       2019.55       231.03 o
   4  -5   3       2103.69       2341.88       170.20 o
   5  -5   3       2135.40       2360.00       181.85 o
   6  -5   3        770.71        866.71       136.30 o
   7  -5   3       2716.79       2784.80       202.38 o
   8  -5   3         95.45         97.10        87.05 o
   9  -5   3        447.37        389.27       124.57 o
  10  -5   3        612.45        403.83       122.63 o
  11  -5   3        344.96        282.39       121.22 o
 -13  -4   3         11.48        100.25       104.37 o
 -12  -4   3        423.48        382.92       136.16 o
 -11  -4   3        918.79       1119.22       173.46 o
 -10  -4   3       1748.84       1849.50       181.75 o
  -9  -4   3        421.06        439.91        80.80 o
  -8  -4   3       2137.49       2444.55       130.53 o
  -7  -4   3         88.15         69.43        48.02 o
  -6  -4   3       2141.58       2248.05       123.56 o
  -5  -4   3        443.59        464.24        61.60 o
  -4  -4   3       6128.95       6810.02       664.83 o
  -3  -4   3        986.02       1382.98        81.05 o
  -2  -4   3       5162.97       5368.65       223.08 o
  -1  -4   3       2892.99       2816.19        94.15 o
   0  -4   3        267.69        217.47        40.45 o
   1  -4   3       2500.15       2425.82        91.71 o
   2  -4   3       3720.40       3556.20       266.02 o
   3  -4   3         66.40         38.12        32.29 o
   4  -4   3       3490.93       3279.23       516.45 o
   5  -4   3       1486.91       1769.62       152.09 o
   6  -4   3       1368.43       1410.49       147.90 o
   7  -4   3        377.47        357.77       104.41 o
   8  -4   3       1021.06        971.09       148.77 o
   9  -4   3        141.56         58.41        83.34 o
  10  -4   3        784.15        521.58       135.48 o
  11  -4   3        439.51        319.87       127.89 o
  12  -4   3        137.05        182.33       117.71 o
 -13  -3   3        612.89        670.67       158.63 o
 -12  -3   3         16.38        -39.55        86.98 o
 -11  -3   3       1525.13       1548.48       178.59 o
 -10  -3   3         60.44        117.88        85.85 o
  -9  -3   3       4112.86       4030.89       160.47 o
  -8  -3   3        495.84        504.22        74.05 o
  -7  -3   3        118.27        115.94        48.38 o
  -6  -3   3        343.46        426.35        58.48 o
  -5  -3   3        742.56        740.60        64.69 o
  -4  -3   3        487.91        530.63        57.28 o
  -3  -3   3      13857.01      15621.63       413.35 o
  -2  -3   3       4263.83       4787.48       168.88 o
  -1  -3   3        347.16        394.02        30.89 o
   0  -3   3       1743.13       1631.27        97.51 o
   1  -3   3       1716.73       1511.98        62.86 o
   2  -3   3       1392.95       1462.01       232.99 o
   3  -3   3       4761.44       4459.16       683.88 o
   4  -3   3       1040.16       1083.67       196.73 o
   5  -3   3       1460.89       1353.81       169.39 o
   6  -3   3       1211.37       1154.95        71.39 o
   7  -3   3        225.74        314.08       103.44 o
   8  -3   3        675.56        689.21       132.67 o
   9  -3   3       2521.31       2597.86       211.95 o
  10  -3   3        269.96        347.18       124.92 o
  11  -3   3        511.49        491.52       139.25 o
  12  -3   3        610.06        404.19       143.44 o
 -14  -2   3        879.84        817.77       176.26 o
 -13  -2   3        156.01        206.23       121.15 o
 -12  -2   3        558.41        704.76       142.99 o
 -11  -2   3          4.31        -55.58        73.09 o
 -10  -2   3       1613.13       1534.53       159.78 o
  -9  -2   3        190.12        244.04        92.59 o
  -8  -2   3       1006.50       1023.43        85.81 o
  -7  -2   3        730.84        734.83        70.00 o
  -6  -2   3        737.89        762.44        84.90 o
  -5  -2   3        110.83        101.56        40.09 o
  -4  -2   3        728.78        691.41        63.70 o
  -3  -2   3        121.08        154.01        26.22 o
  -2  -2   3      11964.06      11731.88      1091.82 o
  -1  -2   3       3006.05       3038.13       238.17 o
   0  -2   3        381.03        410.19        30.05 o
   1  -2   3       3336.33       3286.03       165.08 o
   2  -2   3       4209.62       4239.19       414.11 o
   3  -2   3        250.28        279.24        41.44 o
   4  -2   3       2487.53       2628.97        87.27 o
   5  -2   3        711.86        785.91        88.72 o
   6  -2   3        391.96        397.49        73.11 o
   7  -2   3       1232.51       1302.26        75.99 o
   8  -2   3        404.06        337.74        98.73 o
   9  -2   3        157.36        246.70       103.22 o
  10  -2   3       1691.54       1572.00       179.37 o
  11  -2   3        927.27        764.85       163.56 o
  12  -2   3        700.43        528.62       149.16 o
 -14  -1   3        335.37        333.31       125.85 o
 -13  -1   3        740.94        606.12       140.26 o
 -12  -1   3         38.75         50.02        93.14 o
 -11  -1   3       1575.46       1421.64       164.67 o
 -10  -1   3         68.22         96.37        83.74 o
  -9  -1   3        202.86        216.37        85.65 o
  -8  -1   3        746.54        645.92        47.95 o
  -7  -1   3        819.56        724.04        46.98 o
  -6  -1   3       1085.21       1170.43       188.93 o
  -5  -1   3       3252.36       3350.51       285.39 o
  -4  -1   3        290.49        340.97        45.45 o
  -3  -1   3       4561.48       5258.56       173.96 o
  -2  -1   3      18182.25      21343.88      1272.07 o
  -1  -1   3       2697.39       2359.44       291.17 o
   0  -1   3        752.81        732.35        33.00 o
   1  -1   3       2330.14       2214.12        95.55 o
   2  -1   3       8583.96       9021.82       122.65 o
   3  -1   3       1165.25       1142.56        54.77 o
   4  -1   3       7182.92       7455.22       153.15 o
   5  -1   3       4000.25       3704.62       246.82 o
   6  -1   3       1065.48       1027.98        62.33 o
   7  -1   3       1663.27       1691.56        81.22 o
   8  -1   3       1164.52       1070.60        75.17 o
   9  -1   3        242.83        249.93        49.82 o
  10  -1   3        694.61        730.79       148.96 o
  11  -1   3       1768.15       2015.54       208.76 o
  12  -1   3        420.78        575.23       159.01 o
  13  -1   3        766.62        848.77       182.78 o
 -14   0   3        497.76        532.53       140.60 o
 -13   0   3          0.68         62.39        97.08 o
 -12   0   3       1414.42       1366.84       175.92 o
 -11   0   3         51.69         29.53        86.01 o
 -10   0   3          3.50         26.74        36.64 o
  -9   0   3         81.54         76.71        41.45 o
  -8   0   3       1620.72       1620.19       155.45 o
  -7   0   3        311.74        333.36        50.89 o
  -6   0   3       5751.46       6230.33      1047.80 o
  -5   0   3       1269.87       1506.85       236.54 o
  -4   0   3         52.63         44.87        23.80 o
  -3   0   3        196.59        201.96        29.11 o
  -2   0   3        519.50        520.17        46.22 o
  -1   0   3       1515.68       1455.28        33.18 o
   0   0   3       4470.27       4253.31       277.86 o
   1   0   3       8008.48       7557.90        75.04 o
   2   0   3       2341.43       1948.84       186.07 o
   3   0   3       1345.19       1267.43       130.52 o
   4   0   3       2066.39       1902.92       234.49 o
   5   0   3        294.71        281.75        40.54 o
   6   0   3       6982.03       6643.11       458.59 o
   7   0   3       1250.24       1184.67       119.69 o
   8   0   3        318.54        354.32        53.27 o
   9   0   3        549.84        523.91        61.72 o
  10   0   3        524.13        485.59        64.93 o
  11   0   3        198.39        215.72       125.37 o
  12   0   3       1122.38        828.32       169.94 o
  13   0   3        436.00        403.59       147.66 o
 -14   1   3        349.18        456.56       140.73 o
 -13   1   3        705.08        701.12       148.40 o
 -12   1   3         32.08         37.57       103.87 o
 -11   1   3       1620.59       1463.07       106.11 o
 -10   1   3         60.42         34.20        44.21 o
  -9   1   3        132.67        104.20        49.60 o
  -8   1   3        764.92        933.43       121.39 o
  -7   1   3        881.02       1059.25       113.01 o
  -6   1   3       1145.17       1587.66       123.79 o
  -5   1   3       3417.75       4407.45       170.44 o
  -4   1   3        263.38        394.18        65.26 o
  -3   1   3       4542.59       5132.92       131.47 o
  -2   1   3      18097.28      19341.07       135.99 o
  -1   1   3       3100.18       3274.62        87.59 o
   0   1   3        682.65        689.26       127.85 o
   1   1   3       2530.07       2100.74       282.02 o
   2   1   3       8320.40       7803.85      1119.21 o
   3   1   3       1198.80       1170.63       209.50 o
   4   1   3       7109.52       6797.13      1435.05 o
   5   1   3       3977.84       3830.01       578.55 o
   6   1   3       1086.27       1001.56       123.21 o
   7   1   3       1701.23       1755.59        95.03 o
   8   1   3       1175.75       1140.80        81.98 o
   9   1   3        262.40        286.00        58.21 o
  10   1   3        697.48        617.61        75.71 o
  11   1   3       1796.69       1745.22       112.95 o
  12   1   3        411.70        338.41       133.06 o
  13   1   3        779.57        594.28       166.34 o
 -14   2   3        857.44        596.76       150.44 o
 -13   2   3        168.99        142.81       107.43 o
 -12   2   3        576.39        588.27        87.22 o
 -11   2   3          1.69         24.17        46.22 o
 -10   2   3       1580.78       1328.72       101.50 o
  -9   2   3        219.81        183.14        93.17 o
  -8   2   3       1011.20       1004.35       122.63 o
  -7   2   3        744.16        838.04       108.21 o
  -6   2   3        837.52       1012.49       108.30 o
  -5   2   3         99.18        146.36        65.69 o
  -4   2   3        737.76        695.33        84.09 o
  -3   2   3        150.15        181.89        43.72 o
  -2   2   3      12264.69      12328.44       196.20 o
  -1   2   3       3094.63       2897.90       188.04 o
   0   2   3        273.35        295.85        53.07 o
   1   2   3       3316.18       2968.37       558.04 o
   2   2   3       4338.05       3767.06       732.92 o
   3   2   3        215.40        278.46        60.91 o
   4   2   3       2675.50       2760.90       397.74 o
   5   2   3        749.26        886.41        88.98 o
   6   2   3        468.13        464.19        90.64 o
   7   2   3       1243.36       1218.32       178.06 o
   8   2   3        448.40        458.16        72.68 o
   9   2   3        163.22        117.10        49.25 o
  10   2   3       1688.42       1673.59       138.68 o
  11   2   3        898.55        992.40        97.85 o
  12   2   3        718.08        702.28        93.24 o
 -13   3   3        559.52        521.98        94.75 o
 -12   3   3         16.57         47.26        50.34 o
 -11   3   3       1535.54       1491.48       113.68 o
 -10   3   3         68.32         49.59        48.58 o
  -9   3   3       4204.90       4231.48       227.62 o
  -8   3   3        525.58        548.45       110.35 o
  -7   3   3        178.87        244.47        78.99 o
  -6   3   3        362.66        373.37        79.85 o
  -5   3   3        789.97        770.35        94.03 o
  -4   3   3        454.09        629.07        81.53 o
  -3   3   3      14025.92      14363.08       247.20 o
  -2   3   3       4154.62       4122.38       133.85 o
  -1   3   3        449.42        454.76        51.48 o
   0   3   3       1688.83       1603.74        49.04 o
   1   3   3       1709.45       1390.75       282.42 o
   2   3   3       1354.02       1368.99       271.86 o
   3   3   3       4736.66       4640.96       471.12 o
   4   3   3       1082.04       1054.07       124.20 o
   5   3   3       1553.36       1527.12       241.75 o
   6   3   3       1180.28       1160.25       123.51 o
   7   3   3        186.73        249.37        56.33 o
   8   3   3        624.94        579.92        75.26 o
   9   3   3       2595.62       2501.92       125.11 o
  10   3   3        275.87        279.72        65.43 o
  11   3   3        522.03        465.82        77.52 o
  12   3   3        602.55        656.11        93.74 o
 -13   4   3         13.27         74.71        63.31 o
 -12   4   3        411.97        434.43        81.21 o
 -11   4   3        934.45        769.31        95.64 o
 -10   4   3       1741.20       1498.92       160.86 o
  -9   4   3        445.23        470.90       116.46 o
  -8   4   3       2097.28       2157.96       170.17 o
  -7   4   3        101.84        102.61        74.91 o
  -6   4   3       2278.53       2412.18       148.74 o
  -5   4   3        478.44        462.74        83.84 o
  -4   4   3       6180.93       6135.73       193.57 o
  -3   4   3        934.24       1054.44        98.78 o
  -2   4   3       5408.74       5138.66       169.66 o
  -1   4   3       2830.18       2767.53       116.39 o
   0   4   3        243.10        154.26        31.82 o
   1   4   3       2530.67       2273.51       301.11 o
   2   4   3       3719.96       3171.02       432.47 o
   3   4   3         64.07         43.28        32.88 o
   4   4   3       3481.04       3280.63       280.69 o
   5   4   3       1425.22       1425.79       128.87 o
   6   4   3       1442.40       1350.15       201.64 o
   7   4   3        369.91        502.29       111.68 o
   8   4   3       1045.27       1043.88       150.84 o
   9   4   3        131.62        151.56        52.60 o
  10   4   3        765.08        768.36        88.87 o
  11   4   3        419.51        433.21        77.17 o
  12   4   3        157.84        181.01        67.22 o
 -13   5   3        799.42        699.79       103.91 o
 -12   5   3        272.48        370.63        80.18 o
 -11   5   3       1208.07        923.93       111.62 o
 -10   5   3        442.30        682.76       131.30 o
  -9   5   3       1188.27       1158.71       150.80 o
  -8   5   3        826.24        949.74       137.59 o
  -7   5   3       3999.70       4049.63       208.79 o
  -6   5   3        535.24        528.92       102.24 o
  -5   5   3       3187.37       2884.85       154.49 o
  -4   5   3        428.53        411.89        79.72 o
  -3   5   3       2976.74       2787.06       140.32 o
  -2   5   3       2868.76       2829.01       139.89 o
  -1   5   3       4708.29       4233.97       152.92 o
   0   5   3        276.06        251.28        36.23 o
   1   5   3       2435.47       2192.79        68.54 o
   2   5   3        683.76        644.75       120.13 o
   3   5   3       2091.74       1844.27       202.13 o
   4   5   3       2062.90       1893.87       235.97 o
   5   5   3       2185.83       2070.26       117.47 o
   6   5   3        734.07        803.18       155.34 o
   7   5   3       2819.82       2790.09       331.97 o
   8   5   3         83.92         90.52        48.42 o
   9   5   3        455.68        509.58        71.69 o
  10   5   3        576.77        491.63        78.04 o
  11   5   3        311.74        283.93        96.76 o
 -12   6   3        782.24        708.52        98.92 o
 -11   6   3         62.97        116.60        64.84 o
 -10   6   3        585.22        480.96       126.71 o
  -9   6   3        233.86        304.05        88.90 o
  -8   6   3       2479.59       2611.67       195.32 o
  -7   6   3        868.48        942.48       134.70 o
  -6   6   3       3460.48       3439.80       191.68 o
  -5   6   3        626.81        638.46       104.58 o
  -4   6   3       1651.73       1696.73       130.43 o
  -3   6   3        103.35         50.94        56.21 o
  -2   6   3       2660.71       2402.97       273.62 o
  -1   6   3       1570.60       1437.19        78.73 o
   0   6   3       4737.90       4467.48       251.61 o
   1   6   3        720.98        687.98       115.21 o
   2   6   3        987.82        872.80        67.63 o
   3   6   3        280.97        272.58        46.54 o
   4   6   3       3013.82       2795.06       261.00 o
   5   6   3        813.30        843.38        93.20 o
   6   6   3       3784.69       3744.68       272.96 o
   7   6   3        225.73        289.63        56.51 o
   8   6   3        254.97        241.75        57.60 o
   9   6   3        103.93         41.40        56.06 o
  10   6   3        392.32        304.95        94.88 o
  11   6   3         10.43        -15.87        63.91 o
 -11   7   3       1123.24        972.22       152.23 o
 -10   7   3         63.93        -26.78        88.65 o
  -9   7   3        624.90        771.60       187.28 o
  -8   7   3        386.82        477.14       118.13 o
  -7   7   3       3301.03       2883.40       199.47 o
  -6   7   3        878.60       1001.67       135.14 o
  -5   7   3       2172.37       1980.57       153.85 o
  -4   7   3        118.22        138.20        77.03 o
  -3   7   3       1652.87       1629.07       126.42 o
  -2   7   3        374.18        419.25        82.96 o
  -1   7   3       6155.80       5348.45       247.61 o
   0   7   3        319.25        321.10        50.37 o
   1   7   3       1453.48       1542.07       162.22 o
   2   7   3        106.69         46.33        37.20 o
   3   7   3        819.20        811.30       221.67 o
   4   7   3        228.38        213.99        51.96 o
   5   7   3       2824.02       2672.31       182.85 o
   6   7   3         61.55         13.87       116.54 o
   7   7   3        583.19        580.27        96.87 o
   8   7   3        270.18        296.15        91.08 o
   9   7   3        107.52         97.61        72.14 o
  10   7   3         18.89        -55.31        55.31 o
 -11   8   3        320.48        257.28        74.88 o
 -10   8   3       1584.18       1584.11       289.98 o
  -9   8   3        554.35        768.04       113.02 o
  -8   8   3       1090.19       1212.38       168.96 o
  -7   8   3        485.02        468.90       120.08 o
  -6   8   3       1665.74       1541.07       151.26 o
  -5   8   3        511.69        601.38       117.38 o
  -4   8   3       2708.82       2670.84       171.17 o
  -3   8   3        219.04        196.10        78.28 o
  -2   8   3       2802.85       2352.55       339.32 o
  -1   8   3        924.33        852.82       242.90 o
   0   8   3       1245.89       1176.32        80.47 o
   1   8   3        744.98        734.91       169.11 o
   2   8   3       2220.00       2000.92       411.51 o
   3   8   3        588.42        526.48       161.71 o
   4   8   3       1723.62       1591.74       190.22 o
   5   8   3        263.56        285.83        77.80 o
   6   8   3        316.83        366.13        86.33 o
   7   8   3        401.35        359.99        87.42 o
   8   8   3        729.46        713.33       108.61 o
   9   8   3         47.33        -50.83        85.33 o
 -10   9   3        315.35        364.76       130.21 o
  -9   9   3       1424.58       1617.45       156.18 o
  -8   9   3        112.03        225.95       139.02 o
  -7   9   3        745.93        783.39       143.71 o
  -6   9   3         52.48         95.34        92.66 o
  -5   9   3       2429.08       2743.68       189.21 o
  -4   9   3         56.36          3.14        73.24 o
  -3   9   3       3003.24       2676.66       170.35 o
  -2   9   3        541.02        514.72        99.18 o
  -1   9   3       1364.06       1265.93       182.82 o
   0   9   3        321.45        229.87        57.71 o
   1   9   3       1339.73       1412.07       457.50 o
   2   9   3         73.70         87.00        89.43 o
   3   9   3       1882.65       1762.03       124.40 o
   4   9   3         80.42        105.03        64.23 o
   5   9   3        514.51        523.57        86.61 o
   6   9   3         13.72        -37.88        60.38 o
   7   9   3        506.40        434.53       106.58 o
   8   9   3         61.69         -3.78        74.78 o
  -8  10   3       1337.43       1145.20       193.74 o
  -7  10   3         96.36        140.66       105.32 o
  -6  10   3        173.90        266.02       101.55 o
  -5  10   3         64.24         83.23        93.89 o
  -4  10   3       2417.51       2327.09       174.28 o
  -3  10   3        483.71        603.00       111.01 o
  -2  10   3       1763.15       1706.19       141.83 o
  -1  10   3        246.90        240.65        83.34 o
   0  10   3        808.10        730.16        80.80 o
   1  10   3        110.52         -3.37        76.77 o
   2  10   3       1781.39       1667.91       141.26 o
   3  10   3          0.19         33.74       130.85 o
   4  10   3        727.68        658.80       109.88 o
   5  10   3         79.21         65.25        66.99 o
   6  10   3         37.73         36.83        71.30 o
   7  10   3        302.45        282.48        90.58 o
  -7  11   3        723.56        974.40       181.04 o
  -4  11   3        172.42        296.42       100.27 o
  -3  11   3        462.80        479.13       104.25 o
  -2  11   3        114.88        221.74        84.61 o
  -1  11   3       1357.25       1255.86       133.74 o
   0  11   3        270.77        334.87        89.17 o
   1  11   3        891.97        836.20       117.70 o
   2  11   3        309.28        393.33       218.58 o
   3  11   3        389.32        372.10       126.87 o
   4  11   3          1.59        -18.45        67.81 o
   5  11   3        623.30        556.42       105.69 o
   0  12   3        713.57        764.87       117.23 o
   1  12   3        228.81        252.35        95.94 o
   3  12   3        149.40        220.13       128.27 o
  -4 -12   4         64.10        108.74       132.54 o
  -3 -12   4        378.83        411.83       155.11 o
  -2 -12   4         86.75         52.13       120.33 o
  -7 -11   4        239.46        342.21       196.16 o
  -6 -11   4       1001.33       1319.09       231.99 o
  -5 -11   4         82.55         -3.70       126.37 o
  -4 -11   4        802.86        802.48       188.20 o
  -3 -11   4        217.09        297.39       133.57 o
  -2 -11   4        832.55       1007.97       174.80 o
  -1 -11   4         98.21         -9.38        96.61 o
   2 -11   4        782.76        868.71       174.90 o
   3 -11   4         74.32         34.74       114.20 o
   4 -11   4        530.82        528.97       146.69 o
   5 -11   4         42.08         64.95       116.02 o
  -8 -10   4        182.28        139.05       146.56 o
  -7 -10   4        979.77        923.50       201.35 o
  -6 -10   4         38.16         99.55       119.34 o
  -5 -10   4        686.25       1036.04       194.35 o
  -4 -10   4        104.27        175.44       133.22 o
  -3 -10   4       2380.85       2608.08       229.06 o
  -2 -10   4        121.64        144.65       107.78 o
  -1 -10   4       1360.76       1291.15       174.35 o
   0 -10   4          6.11        -48.92        72.75 o
   1 -10   4       1564.49       1584.61       186.36 o
   2 -10   4        169.57        129.96       114.98 o
   3 -10   4       1805.40       1777.47       198.04 o
   4 -10   4         31.38         58.91        96.50 o
   5 -10   4        210.57        316.00       122.74 o
   6 -10   4         17.88         56.43        99.47 o
   7 -10   4        752.82        333.45       127.22 o
 -10  -9   4       1510.27       1314.74       199.03 o
  -9  -9   4         35.29         42.71        78.21 o
  -8  -9   4        811.78        923.93       126.54 o
  -7  -9   4         18.51         45.14        76.03 o
  -6  -9   4        297.86        330.54        84.74 o
  -5  -9   4        261.72        297.18        77.74 o
  -4  -9   4       3221.21       3613.64       187.98 o
  -3  -9   4        285.30        416.61       131.31 o
  -2  -9   4       2051.40       2232.80       195.83 o
  -1  -9   4        246.85        296.53       108.96 o
   0  -9   4       1406.04       1432.23       152.18 o
   1  -9   4         61.57        107.34        62.07 o
   2  -9   4       2009.48       2026.20       190.75 o
   3  -9   4        151.55         90.86        96.19 o
   4  -9   4        993.42        909.72       151.63 o
   5  -9   4         13.77         98.36        92.83 o
   6  -9   4        419.47        289.07       111.79 o
   7  -9   4          7.79        -15.79        82.22 o
   8  -9   4       1071.75        585.71       133.66 o
 -11  -8   4        720.61        588.55       170.12 o
 -10  -8   4        169.86        129.82       107.05 o
  -9  -8   4       1363.93       1346.10       139.88 o
  -8  -8   4        251.20        261.67        81.39 o
  -7  -8   4       1600.49       1602.63       129.70 o
  -6  -8   4          6.71         -7.54        58.76 o
  -5  -8   4       2901.62       2891.43       247.75 o
  -4  -8   4        111.32        119.04        64.05 o
  -3  -8   4       2397.02       2636.23       194.92 o
  -2  -8   4        162.76        176.94        57.82 o
  -1  -8   4       3536.48       3357.76       209.47 o
   0  -8   4        321.71        430.26        73.30 o
   1  -8   4       3196.82       2979.81       210.97 o
   2  -8   4        187.10        183.48        56.89 o
   3  -8   4       3145.87       3029.22       217.96 o
   4  -8   4        287.88        248.70       109.39 o
   5  -8   4       1929.97       1668.92       179.98 o
   6  -8   4        206.62        238.89       103.46 o
   7  -8   4        507.51        315.52       108.98 o
   8  -8   4        173.65         27.66        81.88 o
   9  -8   4       1181.98        701.56       143.32 o
 -11  -7   4         19.59         77.62       109.88 o
 -10  -7   4        841.61        885.75       167.18 o
  -9  -7   4        110.50        104.00        98.19 o
  -8  -7   4       1865.41       1921.45       137.50 o
  -7  -7   4         91.00         84.46        66.65 o
  -6  -7   4       4003.32       4042.71       358.47 o
  -5  -7   4        337.14        408.42        79.75 o
  -4  -7   4       1968.12       2123.95       117.23 o
  -3  -7   4        168.90        133.57        53.99 o
  -2  -7   4       4119.09       4239.86       272.52 o
  -1  -7   4         43.84         67.12        43.64 o
   0  -7   4       5474.83       5279.08       160.41 o
   1  -7   4        823.16        815.12        84.05 o
   2  -7   4       2972.69       2910.93       207.21 o
   3  -7   4         63.10         12.70        42.83 o
   4  -7   4       2601.71       2501.66       197.36 o
   5  -7   4        603.27        461.09       115.61 o
   6  -7   4       2581.66       2433.96       201.60 o
   7  -7   4         80.34         75.93        81.70 o
   8  -7   4        267.87        204.64        94.34 o
   9  -7   4         47.63         41.21        82.48 o
  10  -7   4        594.45        460.16       127.03 o
 -12  -6   4        120.08        103.34       109.90 o
 -11  -6   4        530.25        512.17       139.58 o
 -10  -6   4        211.73        174.89        74.48 o
  -9  -6   4       1079.73       1223.98       124.03 o
  -8  -6   4        161.95        227.73        71.58 o
  -7  -6   4       6733.78       7151.75       218.30 o
  -6  -6   4         56.27         48.82        69.46 o
  -5  -6   4       2547.22       2749.91       131.16 o
  -4  -6   4         61.51         67.09        46.30 o
  -3  -6   4       1448.98       1564.61        91.28 o
  -2  -6   4         75.60         43.19        37.13 o
  -1  -6   4       7239.63       7756.96       334.71 o
   0  -6   4        242.11        282.76        46.92 o
   1  -6   4       5802.33       5387.70       151.59 o
   2  -6   4        119.72        149.80        49.01 o
   3  -6   4       1666.81       1629.65        93.74 o
   4  -6   4       1002.05        961.01        80.29 o
   5  -6   4       5582.13       5964.04       277.19 o
   6  -6   4        179.96        208.49        98.72 o
   7  -6   4       2287.55       2159.15       190.45 o
   8  -6   4        318.91        179.32        96.77 o
   9  -6   4        140.67         80.87        90.82 o
  10  -6   4        110.78         73.35        87.60 o
  11  -6   4        751.82        441.35       135.91 o
 -13  -5   4         41.40         -8.82        94.80 o
 -12  -5   4       1277.37       1462.92       209.14 o
 -11  -5   4       1059.02       1437.86       189.89 o
 -10  -5   4        594.70        741.82       104.62 o
  -9  -5   4        498.34        475.23        87.70 o
  -8  -5   4       3370.39       3725.87       244.25 o
  -7  -5   4         36.42         81.57        54.09 o
  -6  -5   4       3947.75       4220.31       152.06 o
  -5  -5   4        488.85        535.58        68.16 o
  -4  -5   4       1706.65       1728.12       137.99 o
  -3  -5   4        407.59        483.22        58.31 o
  -2  -5   4       1998.79       1886.92        83.25 o
  -1  -5   4        436.75        544.84        46.21 o
   0  -5   4       8444.99       7975.62       475.47 o
   1  -5   4       1850.55       1923.09        99.48 o
   2  -5   4       1959.73       1831.91        87.53 o
   3  -5   4        250.11        232.34        46.79 o
   4  -5   4       2135.75       2040.56        97.34 o
   5  -5   4       1044.43        973.47       139.26 o
   6  -5   4       3714.13       4071.78       233.73 o
   7  -5   4        231.32        214.78        97.83 o
   8  -5   4       1403.13       1022.26       159.01 o
   9  -5   4        253.28        174.75       103.39 o
  10  -5   4        491.90        331.61       112.57 o
  11  -5   4        194.01        144.52       117.83 o
 -13  -4   4        684.74        708.55       167.08 o
 -12  -4   4        776.22        950.88       171.52 o
 -11  -4   4        716.62       1020.29       160.82 o
 -10  -4   4        190.09        220.86        72.46 o
  -9  -4   4       2779.06       2834.12       247.54 o
  -8  -4   4        179.98        207.26        62.28 o
  -7  -4   4        964.02       1039.04        96.73 o
  -6  -4   4       1347.39       1350.89        89.72 o
  -5  -4   4       1576.90       1612.20        89.85 o
  -4  -4   4        608.15        689.42        65.69 o
  -3  -4   4      11173.00      12883.43       524.59 o
  -2  -4   4        466.89        483.29        47.15 o
  -1  -4   4        389.00        346.34        44.71 o
   0  -4   4          5.72          3.40        33.95 o
   1  -4   4       5631.06       5485.91       128.69 o
   2  -4   4        696.37        771.21        60.19 o
   3  -4   4       3056.22       2780.01       334.53 o
   4  -4   4        624.52        580.18        82.94 o
   5  -4   4       1093.77       1128.72       157.64 o
   6  -4   4         83.51         72.26        36.83 o
   7  -4   4       3149.74       3320.54       218.28 o
   8  -4   4         23.17         67.46        80.24 o
   9  -4   4       1107.23        843.49       151.40 o
  10  -4   4        351.17        269.32       112.44 o
  11  -4   4        341.62        377.86       131.62 o
  12  -4   4         25.39        103.23       106.96 o
 -13  -3   4        175.29        173.52       114.25 o
 -12  -3   4        719.39        745.13       147.43 o
 -11  -3   4        140.74        201.43       107.02 o
 -10  -3   4       3547.56       3548.35       160.24 o
  -9  -3   4        743.05        779.16        91.10 o
  -8  -3   4       1261.45       1436.31       100.87 o
  -7  -3   4        402.95        417.10        63.18 o
  -6  -3   4        466.05        526.51        61.51 o
  -5  -3   4        755.58        799.78        65.54 o
  -4  -3   4       4193.46       3738.85       219.42 o
  -3  -3   4        281.63        344.43        42.77 o
  -2  -3   4       6862.83       6787.40       452.65 o
  -1  -3   4       1439.96       1472.02       140.92 o
   0  -3   4        628.17        513.68        40.50 o
   1  -3   4        249.10        224.27        38.63 o
   2  -3   4      12753.19      13071.03      1272.86 o
   3  -3   4       1489.60       1587.03       241.35 o
   4  -3   4       1590.88       1549.12       193.55 o
   5  -3   4        562.38        511.01        54.57 o
   6  -3   4       1272.80       1359.94        80.24 o
   7  -3   4        176.49        232.49        49.25 o
   8  -3   4       3415.71       3497.71       226.83 o
   9  -3   4        156.63        201.44       108.54 o
  10  -3   4       1401.01       1054.84       171.92 o
  11  -3   4        212.59        200.44       108.42 o
  12  -3   4        391.12        208.51       125.90 o
 -14  -2   4        835.27        885.04       175.30 o
 -13  -2   4        599.56        786.33       157.27 o
 -12  -2   4        202.60        248.38       111.73 o
 -11  -2   4       1557.34       1686.59       178.13 o
 -10  -2   4        379.31        399.46       111.41 o
  -9  -2   4       2030.55       2122.59       220.00 o
  -8  -2   4       2330.62       2549.26       149.37 o
  -7  -2   4        435.71        454.68        78.83 o
  -6  -2   4        616.53        645.99        62.82 o
  -5  -2   4       2606.42       2665.06       189.36 o
  -4  -2   4        320.78        393.24        42.50 o
  -3  -2   4       7841.96       7471.60       690.82 o
  -2  -2   4      16922.76      15996.50      2611.88 o
  -1  -2   4       1353.11       1240.90        57.26 o
   0  -2   4       3781.20       3592.04       131.86 o
   1  -2   4       3997.20       3653.83       124.80 o
   2  -2   4       1874.37       1985.20       103.79 o
   3  -2   4       6395.75       6848.11       133.47 o
   4  -2   4        148.32        137.70        37.97 o
   5  -2   4       1530.74       1552.62        75.99 o
   6  -2   4        863.76        922.16        67.17 o
   7  -2   4        437.57        385.62        53.63 o
   8  -2   4        370.26        262.15        51.55 o
   9  -2   4       2453.71       2665.80       215.05 o
  10  -2   4         89.42         16.06        93.98 o
  11  -2   4        640.96        552.30       145.23 o
  12  -2   4         57.14        126.42       129.45 o
 -14  -1   4       1513.04       1476.41       204.10 o
 -13  -1   4         67.18        203.03       104.66 o
 -12  -1   4       1638.80       1670.21       178.74 o
 -11  -1   4        423.87        537.78       128.07 o
 -10  -1   4        185.65        242.04        97.68 o
  -9  -1   4       1444.40       1352.67       121.07 o
  -8  -1   4       1316.48       1306.89       103.86 o
  -7  -1   4        136.91        190.96        45.55 o
  -6  -1   4       7143.61       8017.49       851.16 o
  -5  -1   4       1531.08       1741.98       116.97 o
  -4  -1   4       1942.54       2242.52       172.00 o
  -3  -1   4       1733.50       2173.61        68.69 o
  -2  -1   4       2844.61       2850.94        93.46 o
  -1  -1   4       3046.55       2684.93       229.29 o
   0  -1   4      18081.94      17942.71       856.10 o
   1  -1   4       4078.92       3979.54        65.98 o
   2  -1   4       1107.16        986.39        53.86 o
   3  -1   4        898.34        972.77        60.71 o
   4  -1   4        617.91        563.78        53.58 o
   5  -1   4         64.82         41.50        28.42 o
   6  -1   4       5612.85       5494.31       131.38 o
   7  -1   4        701.71        690.61        64.52 o
   8  -1   4       1114.31       1092.39        79.42 o
   9  -1   4        216.85        164.99        47.32 o
  10  -1   4        879.77        811.42       153.52 o
  11  -1   4         75.66        164.20       108.29 o
  12  -1   4        862.96        771.25       171.34 o
 -14   0   4        109.40        216.42       117.54 o
 -13   0   4       1840.32       1770.84       189.97 o
 -12   0   4        605.64        788.34       145.23 o
 -11   0   4        979.78        946.09       150.02 o
 -10   0   4        103.30        102.78        42.89 o
  -9   0   4         26.41         -0.92        64.95 o
  -8   0   4        271.91        247.19        83.63 o
  -7   0   4      11583.07      12528.67      1740.45 o
  -6   0   4       1348.38       1440.87       259.98 o
  -5   0   4       2397.51       2592.68       345.83 o
  -4   0   4         23.75         26.06        24.87 o
  -3   0   4       2020.65       2779.28       159.26 o
  -2   0   4       1696.06       1696.95        48.17 o
  -1   0   4      18613.46      19752.39       452.18 o
   0   0   4       1502.13       1456.99        91.73 o
   1   0   4         28.87          5.38        15.67 o
   2   0   4       2014.67       2040.08        62.06 o
   3   0   4         25.66         -8.19        27.78 o
   4   0   4         22.68         14.87        27.27 o
   5   0   4       5960.67       5506.80       622.49 o
   6   0   4        166.54        156.75        36.53 o
   7   0   4       1639.56       1550.97        83.88 o
   8   0   4          2.56         -2.21        30.17 o
   9   0   4        417.87        438.92        60.04 o
  10   0   4        154.70        135.63        47.25 o
  11   0   4        667.21        558.04       136.59 o
  12   0   4          0.45         28.33       104.22 o
 -14   1   4       1531.87       1218.08       182.26 o
 -13   1   4         64.89        126.96        96.74 o
 -12   1   4       1667.63       1556.93       170.15 o
 -11   1   4        458.88        485.05        72.32 o
 -10   1   4        228.01        207.40        54.91 o
  -9   1   4       1456.48       1457.52       146.05 o
  -8   1   4       1241.83       1311.30       129.39 o
  -7   1   4        136.07        153.70        66.84 o
  -6   1   4       7158.59       9361.01       249.98 o
  -5   1   4       1618.88       2242.05       131.53 o
  -4   1   4       2103.51       2597.26       115.05 o
  -3   1   4       1693.00       1855.93        52.91 o
  -2   1   4       2693.36       2598.73        87.59 o
  -1   1   4       3078.90       3030.61        87.22 o
   0   1   4      18475.51      18380.22       550.31 o
   1   1   4       4137.09       3781.41       155.90 o
   2   1   4       1098.86        907.71       110.88 o
   3   1   4        897.34        936.02       112.91 o
   4   1   4        514.91        553.88       120.68 o
   5   1   4         57.86         45.77        33.34 o
   6   1   4       5553.85       5291.81       708.21 o
   7   1   4        704.11        702.89        72.74 o
   8   1   4       1142.79       1071.45       131.64 o
   9   1   4        217.24        185.57        51.81 o
  10   1   4        856.64        959.35        88.12 o
  11   1   4         72.70         89.71        82.39 o
  12   1   4        836.73        686.27       156.94 o
 -14   2   4        812.64        743.49       152.02 o
 -13   2   4        612.68        624.74       141.69 o
 -12   2   4        201.31        222.83        63.77 o
 -11   2   4       1650.79       1431.59       108.21 o
 -10   2   4        385.70        429.40       114.92 o
  -9   2   4       2029.67       2262.29       172.30 o
  -8   2   4       2315.16       2571.62       169.07 o
  -7   2   4        454.95        571.03        93.66 o
  -6   2   4        653.07        848.51       103.64 o
  -5   2   4       2621.56       2855.92       141.28 o
  -4   2   4        348.68        446.50        71.10 o
  -3   2   4       8116.48       8447.32       180.43 o
  -2   2   4      16877.12      18569.96       689.05 o
  -1   2   4       1453.68       1326.81        82.80 o
   0   2   4       3800.88       3643.67       397.43 o
   1   2   4       4011.12       3891.42       232.52 o
   2   2   4       1925.13       1578.41       332.57 o
   3   2   4       6576.87       6098.88      1044.07 o
   4   2   4        153.45        168.37        42.90 o
   5   2   4       1614.08       1576.57       249.40 o
   6   2   4        874.07       1086.59       157.93 o
   7   2   4        445.22        426.69        60.42 o
   8   2   4        381.54        324.15        57.55 o
   9   2   4       2458.39       2490.38       229.62 o
  10   2   4         84.89         58.80        47.43 o
  11   2   4        632.58        609.96        84.94 o
  12   2   4         57.17         -2.84        47.33 o
 -13   3   4        160.55        164.50        66.57 o
 -12   3   4        691.10        630.86        88.05 o
 -11   3   4        127.41        137.62        58.12 o
 -10   3   4       3608.40       3519.84       215.23 o
  -9   3   4        759.06        795.09       126.85 o
  -8   3   4       1357.73       1505.44       144.87 o
  -7   3   4        385.63        389.46        88.47 o
  -6   3   4        464.81        490.19        86.18 o
  -5   3   4        723.68        723.35        94.22 o
  -4   3   4       4139.72       3664.06       151.76 o
  -3   3   4        286.17        403.66        67.40 o
  -2   3   4       7185.45       6637.44       459.04 o
  -1   3   4       1452.32       1204.71        71.98 o
   0   3   4        648.43        639.97       127.16 o
   1   3   4        236.54        267.59        48.65 o
   2   3   4      12789.34      12331.87      2181.96 o
   3   3   4       1502.23       1517.37       265.44 o
   4   3   4       1655.33       1548.70       318.23 o
   5   3   4        566.60        657.11       109.72 o
   6   3   4       1362.31       1318.16       146.28 o
   7   3   4        176.08        178.55        51.75 o
   8   3   4       3321.84       3338.93       314.62 o
   9   3   4        167.79        142.02        51.72 o
  10   3   4       1401.99       1339.63       158.09 o
  11   3   4        207.96        202.55        65.59 o
  12   3   4        401.31        400.79        80.87 o
 -13   4   4        690.36        711.45       108.55 o
 -12   4   4        761.77        706.94       122.04 o
 -11   4   4        720.06        902.15       147.60 o
 -10   4   4        178.16        216.16       103.25 o
  -9   4   4       2888.99       2762.81       196.70 o
  -8   4   4        163.60        144.43        85.66 o
  -7   4   4        949.54       1091.16       128.42 o
  -6   4   4       1326.63       1306.79       120.65 o
  -5   4   4       1625.80       1583.27       122.07 o
  -4   4   4        625.65        670.36        87.30 o
  -3   4   4      11393.93      11508.90       253.49 o
  -2   4   4        465.26        418.59        85.47 o
  -1   4   4        420.86        363.74        60.85 o
   0   4   4          6.94          2.37        41.45 o
   1   4   4       5725.88       4881.37       771.91 o
   2   4   4        662.66        718.01       206.51 o
   3   4   4       3192.75       2899.52       406.22 o
   4   4   4        636.59        639.08        78.82 o
   5   4   4       1172.33       1083.85       172.97 o
   6   4   4         83.99         89.47        43.70 o
   7   4   4       3108.36       3219.52       449.95 o
   8   4   4         28.35         17.03        42.94 o
   9   4   4       1124.67       1032.84       172.02 o
  10   4   4        355.63        325.52        68.11 o
  11   4   4        360.98        428.46        77.69 o
  12   4   4         26.05         73.80        93.85 o
 -13   5   4         45.27         75.05        67.22 o
 -12   5   4       1378.74       1095.21       115.04 o
 -11   5   4       1050.92       1090.18       167.42 o
 -10   5   4        628.19        711.86       140.51 o
  -9   5   4        501.70        559.48       127.32 o
  -8   5   4       3377.01       3283.01       201.97 o
  -7   5   4         43.20        166.28        84.01 o
  -6   5   4       3898.63       4164.75       198.40 o
  -5   5   4        510.68        503.99        92.88 o
  -4   5   4       1638.65       1419.99       119.07 o
  -3   5   4        419.70        425.43        76.44 o
  -2   5   4       2009.49       1699.56        72.60 o
  -1   5   4        455.84        459.64        68.72 o
   0   5   4       8493.61       8616.36       227.73 o
   1   5   4       1852.61       1780.03       182.08 o
   2   5   4       1991.93       1707.10       181.09 o
   3   5   4        261.37        223.80        41.85 o
   4   5   4       2016.59       1795.32       233.73 o
   5   5   4       1069.32       1079.34       128.68 o
   6   5   4       3845.91       3890.30       448.27 o
   7   5   4        235.90        274.37        53.58 o
   8   5   4       1376.34       1409.31        91.27 o
   9   5   4        255.87        241.86        58.24 o
  10   5   4        458.60        462.18       104.32 o
  11   5   4        200.46        197.13        77.95 o
 -12   6   4        120.76        102.94        89.62 o
 -11   6   4        545.39        723.08       144.24 o
 -10   6   4        205.32        306.76        93.34 o
  -9   6   4       1107.96       1281.55       171.99 o
  -8   6   4        155.75        177.36        92.79 o
  -7   6   4       6797.40       7076.51       282.32 o
  -6   6   4         51.80         45.64        77.45 o
  -5   6   4       2545.92       2458.43       157.68 o
  -4   6   4         63.17         45.80        59.04 o
  -3   6   4       1547.74       1482.51       122.21 o
  -2   6   4         72.33         79.27        37.49 o
  -1   6   4       7117.36       6784.29       267.43 o
   0   6   4        243.69        311.53        62.75 o
   1   6   4       5853.11       5345.11       281.38 o
   2   6   4        122.62        110.46        38.42 o
   3   6   4       1695.06       1540.47       262.87 o
   4   6   4        992.81       1033.42       199.90 o
   5   6   4       5512.66       5322.77       663.17 o
   6   6   4        189.40        165.96        52.80 o
   7   6   4       2338.24       2748.20       238.93 o
   8   6   4        323.75        331.86        80.47 o
   9   6   4        130.96         63.55        54.89 o
  10   6   4        111.26         69.25        76.08 o
  11   6   4        767.56        601.06       119.67 o
 -11   7   4         22.72        127.23        99.12 o
 -10   7   4        842.27        897.33       153.76 o
  -9   7   4        110.20         84.99        97.92 o
  -8   7   4       1888.93       1956.54       180.02 o
  -7   7   4         87.22         79.03        92.68 o
  -6   7   4       4041.93       3950.09       212.43 o
  -5   7   4        353.52        448.20       101.68 o
  -4   7   4       2010.71       2002.37       149.03 o
  -3   7   4        160.10        114.51        65.66 o
  -2   7   4       4223.88       4017.30       122.16 o
  -1   7   4         48.11         51.13        43.26 o
   0   7   4       5446.09       5363.95       388.86 o
   1   7   4        832.15        807.62       110.73 o
   2   7   4       2844.18       2892.03       272.36 o
   3   7   4         66.21         47.77        56.87 o
   4   7   4       2619.78       2709.70       253.05 o
   5   7   4        619.38        591.77       110.92 o
   6   7   4       2661.68       2694.03       253.41 o
   7   7   4         84.32        100.74        70.75 o
   8   7   4        256.18        233.38        89.45 o
   9   7   4         49.27        -19.07        63.78 o
  10   7   4        597.85        320.65        98.88 o
 -11   8   4        708.61        707.47       154.92 o
 -10   8   4        179.91        237.36       150.05 o
  -9   8   4       1411.38       1532.63       178.48 o
  -7   8   4       1619.25       1538.22       162.78 o
  -6   8   4          6.42         17.34        81.29 o
  -5   8   4       2987.26       2767.45       185.11 o
  -4   8   4        123.43        151.89        81.37 o
  -3   8   4       2458.69       2304.47       155.60 o
  -2   8   4        170.32        163.22        51.19 o
  -1   8   4       3461.47       3157.04       122.09 o
   0   8   4        330.44        371.47       167.13 o
   1   8   4       3188.54       3258.62       452.88 o
   2   8   4        202.29        174.03        70.52 o
   3   8   4       3195.06       3176.74       302.42 o
   4   8   4        284.66        292.46        78.18 o
   5   8   4       1968.70       2153.64       133.97 o
   6   8   4        203.94        198.90        76.34 o
   7   8   4        483.95        532.15       151.45 o
   8   8   4        183.63        176.41        77.51 o
   9   8   4       1208.01       1072.14       126.78 o
 -10   9   4       1541.86       1674.48       152.86 o
  -9   9   4         37.75        228.56        97.26 o
  -8   9   4        765.53        981.82       165.80 o
  -7   9   4         18.93         31.61        92.14 o
  -6   9   4        322.67        441.26       118.16 o
  -5   9   4        247.60        302.49       104.96 o
  -4   9   4       3210.36       3123.49       189.81 o
  -3   9   4        283.92        342.50        89.58 o
  -2   9   4       2123.82       2015.32       153.61 o
  -1   9   4        249.16        220.84        58.87 o
   0   9   4       1403.06       1389.67       135.39 o
   1   9   4         68.58         57.17        62.84 o
   2   9   4       1979.47       2002.39       360.70 o
   3   9   4        157.39        148.49        66.89 o
   4   9   4        990.03       1051.03       229.68 o
   5   9   4         12.44         43.73        63.25 o
   6   9   4        389.18        272.35        82.07 o
   7   9   4          8.62        -47.05        65.91 o
   8   9   4       1074.37       1080.12       187.73 o
  -8  10   4        191.55        212.46       127.48 o
  -7  10   4        966.60       1051.13       163.52 o
  -6  10   4         38.53        -52.71        80.48 o
  -5  10   4        658.41        838.04       137.20 o
  -4  10   4        107.67        217.90        93.95 o
  -3  10   4       2356.40       2349.15       169.69 o
  -2  10   4        127.93        184.02        85.03 o
  -1  10   4       1373.96       1451.78       140.61 o
   0  10   4          7.19        -26.28        64.91 o
   1  10   4       1547.10       1200.04       138.13 o
   2  10   4        169.58        151.15        72.28 o
   3  10   4       1738.98       1621.55       193.22 o
   4  10   4         30.64         19.91        66.18 o
   5  10   4        187.09        103.71        71.92 o
   6  10   4         17.33        -24.12        67.96 o
   7  10   4        718.07        676.04       110.63 o
  -6  11   4        981.78       1055.66       155.81 o
  -5  11   4         78.02        128.84        90.12 o
  -4  11   4        775.58        853.98       134.95 o
  -3  11   4        218.36        108.98        83.15 o
  -2  11   4        789.65        805.95       120.75 o
  -1  11   4        104.49         49.64        75.93 o
   0  11   4       1415.83       1249.87       138.25 o
   1  11   4        284.65        270.02        77.64 o
   2  11   4        760.42        731.50       311.86 o
   3  11   4         72.61         -2.38        64.93 o
   4  11   4        508.71        404.86       107.82 o
   5  11   4         38.67        -33.02        68.89 o
  -3  12   4        361.16        327.00       111.18 o
  -2  12   4         87.96         42.15        80.52 o
  -1  12   4        665.35        534.00       116.54 o
   0  12   4         40.06         51.65        76.83 o
   1  12   4        664.60        652.23       115.76 o
   2  12   4         16.15       -167.73       167.73 o
  -3 -12   5        535.43        504.18       156.56 o
  -2 -12   5        423.33        455.55       156.82 o
  -6 -11   5        477.47        530.35       184.26 o
  -5 -11   5        820.13        906.76       198.07 o
  -4 -11   5        173.96        254.02       151.09 o
  -3 -11   5        457.69        521.00       153.57 o
  -2 -11   5        578.16        639.13       152.20 o
  -1 -11   5        184.79        222.40       115.26 o
   2 -11   5        370.52        225.48       133.77 o
   3 -11   5        313.81        364.33       146.03 o
   4 -11   5        253.83        286.64       137.72 o
   5 -11   5        236.40        373.69       137.87 o
  -8 -10   5        368.08        267.23       160.33 o
  -7 -10   5         12.42        -91.10       109.72 o
  -6 -10   5        470.24        685.69       173.93 o
  -5 -10   5        148.38        108.07       121.67 o
  -4 -10   5       1599.70       1733.75       204.10 o
  -3 -10   5        467.93        478.14       145.14 o
  -2 -10   5        786.69       1143.40       180.08 o
  -1 -10   5        210.63        180.07       104.46 o
   0 -10   5        796.73        733.02       127.56 o
   1 -10   5        340.79        388.80       130.66 o
   2 -10   5       1765.03       1985.09       205.69 o
   3 -10   5        330.29        265.61       128.59 o
   5 -10   5        177.89         52.91       110.46 o
   6 -10   5        160.53        227.42       119.01 o
 -10  -9   5        204.14        284.25       100.26 o
  -9  -9   5        688.53        717.86       117.55 o
  -8  -9   5         10.95         -5.64        73.77 o
  -7  -9   5         89.44         -4.37       117.29 o
  -6  -9   5        275.60        345.66       153.62 o
  -5  -9   5        884.67       1040.22       187.90 o
  -4  -9   5        553.80        744.24       161.75 o
  -3  -9   5       1974.26       2003.79       195.18 o
  -2  -9   5        252.63        151.35        93.95 o
  -1  -9   5        364.60        415.51       117.19 o
   0  -9   5        295.41        217.74        88.96 o
   1  -9   5       1473.54       1464.53       111.46 o
   2  -9   5        424.71        349.37       121.67 o
   3  -9   5       2433.24       2283.91       209.95 o
   4  -9   5         91.86         95.72       107.63 o
   5  -9   5        809.75        481.85       124.90 o
   6  -9   5         75.94         76.92        95.89 o
   7  -9   5        549.62        228.22       104.43 o
   8  -9   5        437.31        220.99       102.02 o
 -11  -8   5        643.50        500.22       157.73 o
 -10  -8   5        522.65        439.96       101.02 o
  -9  -8   5          8.21         -0.39        67.77 o
  -8  -8   5        853.23        948.47       132.02 o
  -7  -8   5         55.33         65.13        70.02 o
  -6  -8   5        928.10       1008.80       114.35 o
  -5  -8   5       1770.96       1776.29       121.41 o
  -4  -8   5       1918.66       2005.16       121.30 o
  -3  -8   5        205.64        202.90       100.62 o
  -2  -8   5       2125.03       2060.22       179.88 o
  -1  -8   5        163.39        185.36        94.98 o
   0  -8   5       1701.30       1470.15       107.93 o
   1  -8   5       1182.79       1166.15       100.25 o
   2  -8   5       2523.91       2365.65       125.61 o
   3  -8   5        504.18        311.16       114.93 o
   4  -8   5       2565.28       2443.58       204.76 o
   5  -8   5        173.99         91.20        82.99 o
   6  -8   5        513.85        367.17       113.27 o
   7  -8   5        473.92        277.86       102.43 o
   8  -8   5        578.78        219.74       105.53 o
   9  -8   5        463.57        248.14       107.63 o
 -12  -7   5        161.02         85.09       125.79 o
 -11  -7   5        233.95        263.16        85.63 o
 -10  -7   5        220.68        192.61        81.11 o
  -9  -7   5        276.10        336.53        91.80 o
  -8  -7   5        194.70        298.45        76.60 o
  -7  -7   5       1206.65       1394.01       122.49 o
  -6  -7   5       1143.29       1227.73       111.52 o
  -5  -7   5       1332.75       1388.03       109.53 o
  -4  -7   5        333.50        391.82        69.51 o
  -3  -7   5       1285.01       1344.91        94.32 o
  -2  -7   5        263.35        316.17        58.62 o
  -1  -7   5       5263.15       5580.24       250.55 o
   0  -7   5        585.00        570.18        78.91 o
   1  -7   5       1849.21       1668.15       122.33 o
   2  -7   5        802.27        735.42        82.52 o
   3  -7   5        628.07        559.07        75.14 o
   4  -7   5       1190.23       1022.42       153.07 o
   5  -7   5       2744.97       2509.07       207.37 o
   6  -7   5        490.14        337.23       112.58 o
   7  -7   5        336.31        280.66       101.13 o
   8  -7   5        102.59         63.35        77.71 o
   9  -7   5        440.04        291.22       117.29 o
  10  -7   5        112.44         88.32       101.73 o
 -12  -6   5       1162.61       1111.38       196.40 o
 -11  -6   5        164.11        228.78        80.15 o
 -10  -6   5        180.36        264.29        78.33 o
  -9  -6   5         64.42         55.62        64.40 o
  -8  -6   5       1195.04       1321.21       117.69 o
  -7  -6   5       1813.57       1950.29       129.15 o
  -6  -6   5       2420.71       2657.04       135.48 o
  -5  -6   5        697.34        750.08        84.89 o
  -4  -6   5       1037.07       1132.36        88.40 o
  -3  -6   5        145.19        208.36        48.58 o
  -2  -6   5       3256.68       3364.19       222.40 o
  -1  -6   5        932.43       1038.99        61.33 o
   0  -6   5       3602.46       3313.45       101.65 o
   1  -6   5        153.79        190.62        54.52 o
   2  -6   5        884.43        906.80        83.09 o
   3  -6   5        744.89        703.49        74.95 o
   4  -6   5       2136.55       2162.99       149.37 o
   5  -6   5       1863.61       1956.48       178.63 o
   7  -6   5        283.78        204.23        98.22 o
   8  -6   5        485.78        408.01       113.28 o
   9  -6   5         54.55         98.07        96.65 o
  10  -6   5        598.80        440.96       125.52 o
 -13  -5   5        266.90        282.78       130.44 o
 -12  -5   5        311.83        414.38       134.15 o
 -11  -5   5       1297.48       1445.29       138.74 o
 -10  -5   5        396.88        340.61        83.33 o
  -9  -5   5        411.96        396.25        83.45 o
  -8  -5   5        898.29       1012.62       105.97 o
  -7  -5   5       1808.06       1832.50       115.55 o
  -6  -5   5        848.89        968.31        91.52 o
  -5  -5   5       2751.61       2739.83       119.39 o
  -4  -5   5        721.27        703.94        70.64 o
  -3  -5   5       2833.66       2894.48       107.41 o
  -2  -5   5       1353.04       1368.04        96.28 o
  -1  -5   5       2575.77       2456.22        86.59 o
   0  -5   5       1850.96       1830.77       143.43 o
   1  -5   5       3614.30       3578.21       119.91 o
   2  -5   5        724.99        724.76        66.03 o
   3  -5   5        991.97        932.75       103.30 o
   4  -5   5        420.80        455.39        57.10 o
   5  -5   5       1116.16       1088.07       119.26 o
   6  -5   5        950.38        986.30       146.23 o
   7  -5   5       1608.15       1448.96       163.14 o
   8  -5   5        242.90        172.27        97.42 o
   9  -5   5        617.84        561.33       131.68 o
  10  -5   5        317.11        199.76       108.62 o
  11  -5   5        561.25        289.94       120.66 o
 -13  -4   5       1080.35       1045.73       181.30 o
 -12  -4   5        387.80        514.17       134.08 o
 -11  -4   5        747.75        952.93       115.41 o
 -10  -4   5       1465.96       1535.02       123.50 o
  -9  -4   5         55.03         30.96        50.52 o
  -8  -4   5        592.58        640.75        85.48 o
  -7  -4   5        629.46        731.35        81.01 o
  -6  -4   5       1858.07       1903.51        99.98 o
  -5  -4   5       1889.65       1791.35       187.93 o
  -4  -4   5       7658.10       7881.19       560.53 o
  -3  -4   5        397.68        378.94        47.75 o
  -2  -4   5       3161.17       3104.52       163.47 o
  -1  -4   5       3279.38       3356.96       219.05 o
   0  -4   5       2065.81       1895.18        71.15 o
   1  -4   5       1240.09       1259.51        92.18 o
   2  -4   5       3035.65       2746.46       223.01 o
   3  -4   5        821.42        806.72       123.96 o
   4  -4   5       1771.42       1802.78       192.78 o
   5  -4   5         85.96         69.89        37.41 o
   6  -4   5       1027.07       1035.85        74.30 o
   7  -4   5        790.55        861.49       143.37 o
   8  -4   5       1672.81       1639.15       177.85 o
   9  -4   5        315.04        214.25       113.12 o
  10  -4   5        563.44        432.01       125.02 o
  11  -4   5        275.76        367.67       140.70 o
 -13  -3   5         78.02        110.18        93.33 o
 -12  -3   5        240.51        281.49       116.58 o
 -11  -3   5       1536.99       1772.77       180.92 o
 -10  -3   5       1156.43       1255.04       114.99 o
  -9  -3   5       3814.82       4059.82       161.65 o
  -8  -3   5        814.96        876.51        86.89 o
  -7  -3   5        100.45        146.77        50.07 o
  -6  -3   5         63.52         56.29        36.09 o
  -5  -3   5       3745.38       3731.48       208.58 o
  -4  -3   5       4674.73       4582.70       281.07 o
  -3  -3   5       4725.13       4243.56       516.91 o
  -2  -3   5       1730.86       1519.61       188.80 o
  -1  -3   5       1514.42       1404.87        61.84 o
   0  -3   5       1439.37       1360.53        58.89 o
   1  -3   5       3685.07       3520.65        81.57 o
   2  -3   5       4791.64       4839.35       468.42 o
   3  -3   5       3723.19       3775.61       232.41 o
   4  -3   5         34.22         10.18        32.26 o
   5  -3   5        781.63        890.27        69.40 o
   6  -3   5        150.38        173.84        47.31 o
   7  -3   5       1501.95       1581.81        94.22 o
   8  -3   5       1849.18       1876.71       177.82 o
   9  -3   5        984.13        833.99       151.24 o
  10  -3   5        320.95        375.44       126.09 o
  11  -3   5         62.42         54.55       109.31 o
  12  -3   5        154.64        214.69       116.87 o
 -14  -2   5        493.70        383.28       129.28 o
 -13  -2   5        545.02        586.54       139.70 o
 -12  -2   5       1257.24       1341.41       174.61 o
 -11  -2   5        462.24        569.77       128.04 o
 -10  -2   5       1169.18       1215.83       101.33 o
  -9  -2   5       1973.49       1982.06       113.79 o
  -8  -2   5       1313.06       1338.49        94.25 o
  -7  -2   5       1550.69       1513.21        89.56 o
  -6  -2   5       1881.33       1829.24        88.02 o
  -5  -2   5       3248.04       3636.53       109.35 o
  -4  -2   5       2542.22       2608.99       103.47 o
  -3  -2   5       2829.29       2603.07       290.31 o
  -2  -2   5       2961.37       2245.90       402.44 o
  -1  -2   5       1673.82       1596.58        65.06 o
   0  -2   5        630.19        604.37        37.97 o
   1  -2   5        544.16        525.11        40.21 o
   2  -2   5       3666.72       3847.83       145.77 o
   3  -2   5       2924.98       3241.91       102.12 o
   4  -2   5       1520.74       1598.60        79.12 o
   5  -2   5        728.26        809.85        64.61 o
   6  -2   5        715.39        622.81        63.02 o
   7  -2   5        225.26        211.21        48.88 o
   8  -2   5        178.16        170.84        52.41 o
   9  -2   5        459.24        314.95       113.81 o
  10  -2   5        484.73        368.36       126.79 o
  11  -2   5        121.17        120.58       112.45 o
  12  -2   5        204.28        272.30       142.64 o
 -14  -1   5        663.60        647.66       141.12 o
 -13  -1   5       1852.23       1436.79       175.81 o
 -12  -1   5        616.08        703.13       139.02 o
 -11  -1   5       1017.33       1220.23       162.63 o
 -10  -1   5       1224.18       1186.92        93.39 o
  -9  -1   5       2081.91       1960.04       109.70 o
  -8  -1   5       1828.46       1894.35       100.96 o
  -7  -1   5       1663.82       1698.78        89.28 o
  -6  -1   5       2646.31       2877.11       224.31 o
  -5  -1   5       1385.34       1598.98        81.65 o
  -4  -1   5       1864.50       2192.37        83.01 o
  -3  -1   5       9541.90      11166.59       472.75 o
  -2  -1   5       1589.43       1600.46        48.92 o
  -1  -1   5       4015.34       3472.07       232.71 o
   0  -1   5       5535.24       5389.81       280.64 o
   1  -1   5       4694.51       4148.30       175.03 o
   2  -1   5        499.54        461.35        40.04 o
   3  -1   5        890.73        892.27        62.43 o
   4  -1   5       1851.52       1916.16       168.02 o
   5  -1   5       1218.94       1120.35        79.73 o
   6  -1   5       1100.36       1059.70        72.55 o
   7  -1   5       1333.92       1249.90        79.38 o
   8  -1   5        377.83        327.83        56.85 o
   9  -1   5        406.31        342.69        60.54 o
  10  -1   5         54.60         47.79        93.65 o
  11  -1   5        411.40        347.48       141.31 o
  12  -1   5        175.15        154.59       116.16 o
 -14   0   5       1110.94       1076.48       173.69 o
 -13   0   5       1143.98       1296.92       180.13 o
 -12   0   5       1947.61       1770.72       180.41 o
 -11   0   5        139.99         94.20        94.88 o
 -10   0   5        325.22        259.81        96.82 o
  -9   0   5       1786.19       1686.24        98.77 o
  -8   0   5       1561.52       1613.12       205.48 o
  -7   0   5       3945.90       4373.10       455.27 o
  -6   0   5       4659.23       5161.54       713.15 o
  -5   0   5       3065.22       3883.81       331.91 o
  -4   0   5          4.73         30.77        28.81 o
  -3   0   5        533.77        687.96        42.40 o
  -2   0   5         66.01         57.07        16.61 o
  -1   0   5       6184.51       6378.77       231.69 o
   0   0   5       4459.48       4177.35       299.86 o
   1   0   5          1.81          1.85        16.95 o
   2   0   5        139.27        112.05        26.14 o
   3   0   5        629.33        701.70        46.81 o
   4   0   5       1826.40       1689.43       129.90 o
   5   0   5       2951.75       2677.37       244.17 o
   6   0   5       1425.92       1346.22        76.64 o
   7   0   5        570.45        430.29        56.15 o
   8   0   5        101.42         93.13        42.72 o
   9   0   5          5.51         21.49        37.97 o
  10   0   5        252.30        215.98        53.60 o
  11   0   5        338.90        256.83       116.58 o
  12   0   5        201.31        135.37       114.47 o
 -14   1   5        622.82        636.57       142.13 o
 -13   1   5       1823.10       1706.47       183.04 o
 -12   1   5        657.06        735.73       140.35 o
 -11   1   5       1037.63        876.70       171.46 o
 -10   1   5       1225.05       1271.78       146.40 o
  -9   1   5       2071.26       2308.48       169.08 o
  -8   1   5       1785.14       1606.42       303.67 o
  -7   1   5       1609.07       1720.83       128.45 o
  -6   1   5       2640.18       3180.73       155.32 o
  -5   1   5       1243.18       1315.46        69.19 o
  -4   1   5       1786.94       1875.16        69.33 o
  -3   1   5       9806.34       9967.39       285.77 o
  -2   1   5       1432.56       1495.56        50.18 o
  -1   1   5       3904.88       3808.31       202.50 o
   0   1   5       5570.16       5291.85        91.63 o
   1   1   5       4639.76       4090.26       188.78 o
   2   1   5        498.48        465.69        62.63 o
   3   1   5       1024.88        961.66       109.93 o
   4   1   5       1842.58       1903.49       242.56 o
   5   1   5       1163.02        963.44       102.36 o
   6   1   5       1108.12        995.39       138.68 o
   7   1   5       1263.57       1253.82       167.45 o
   8   1   5        374.60        328.72        59.93 o
   9   1   5        425.50        375.13        74.07 o
  10   1   5         44.02         86.78        47.72 o
  11   1   5        463.37        425.94        74.38 o
  12   1   5        168.98         76.51       113.12 o
 -14   2   5        532.27        492.06       145.82 o
 -13   2   5        523.68        677.91       147.53 o
 -12   2   5       1246.60        925.63       119.74 o
 -11   2   5        485.74        492.12       123.42 o
 -10   2   5       1251.05       1300.69       158.01 o
  -9   2   5       1977.31       2020.76       166.29 o
  -8   2   5       1296.39       1400.50       135.47 o
  -7   2   5       1477.63       1683.41       135.38 o
  -6   2   5       1811.57       1954.44       131.61 o
  -5   2   5       3343.37       3817.21       157.90 o
  -4   2   5       2679.17       2795.12       130.05 o
  -3   2   5       2714.23       2682.98       115.51 o
  -2   2   5       3067.14       3045.47       116.81 o
  -1   2   5       1652.13       1535.31       103.76 o
   0   2   5        706.19        635.41        66.56 o
   1   2   5        510.60        562.62        51.27 o
   2   2   5       3490.91       3113.32       506.33 o
   3   2   5       2927.48       2905.85       528.27 o
   4   2   5       1609.92       1602.00       263.31 o
   5   2   5        748.09        839.32       114.21 o
   6   2   5        737.42        817.07       141.46 o
   7   2   5        253.86        314.86        55.32 o
   8   2   5        174.94        279.88        59.01 o
   9   2   5        469.10        458.16        70.62 o
  10   2   5        524.80        434.38        75.10 o
  11   2   5        121.30        101.63        52.92 o
  12   2   5        182.98        190.95        68.12 o
 -13   3   5        101.24        117.46        73.26 o
 -12   3   5        262.69        254.97        68.89 o
 -11   3   5       1493.73       1574.97       165.65 o
 -10   3   5       1125.93       1213.63       149.02 o
  -9   3   5       3797.87       4056.13       224.32 o
  -8   3   5        770.81        864.15       124.13 o
  -7   3   5        100.84         95.65        63.55 o
  -6   3   5         83.59         49.58        58.50 o
  -5   3   5       3776.84       3970.15       165.96 o
  -4   3   5       4552.19       4720.97       170.70 o
  -3   3   5       4774.10       4628.44       163.16 o
  -2   3   5       1620.93       1461.60        59.34 o
  -1   3   5       1584.40       1413.78        77.60 o
   0   3   5       1484.21       1523.01       119.90 o
   1   3   5       3491.64       3860.73       108.05 o
   2   3   5       4872.54       3823.80      1005.21 o
   3   3   5       3679.03       3236.45       702.49 o
   4   3   5         26.21         12.40        33.04 o
   5   3   5        828.30        957.02       160.22 o
   6   3   5        127.86        100.01        40.13 o
   7   3   5       1491.63       1533.99       197.30 o
   8   3   5       1882.32       1763.12       299.30 o
   9   3   5        972.39       1077.57       220.49 o
  10   3   5        334.24        406.41       107.50 o
  11   3   5         62.82         68.45        50.44 o
  12   3   5        159.42        125.36        77.66 o
 -13   4   5       1079.18        943.73       110.26 o
 -12   4   5        425.27        371.92        95.88 o
 -11   4   5        704.46        690.26       141.43 o
 -10   4   5       1478.37       1656.43       173.49 o
  -9   4   5         72.17        114.02        91.87 o
  -8   4   5        572.90        590.89       114.29 o
  -7   4   5        568.50        594.27       107.86 o
  -6   4   5       1942.64       1997.17       141.20 o
  -5   4   5       1804.91       1731.13       126.44 o
  -4   4   5       7642.42       7856.30       224.18 o
  -3   4   5        404.40        372.83        73.25 o
  -2   4   5       3250.06       2825.75       215.28 o
  -1   4   5       3285.84       3498.26       245.35 o
   0   4   5       2172.50       2020.36       151.65 o
   1   4   5       1239.90       1334.38        83.71 o
   2   4   5       3096.22       2475.43       448.83 o
   3   4   5        876.63        779.61       179.92 o
   4   4   5       1720.17       1612.48       340.08 o
   5   4   5         98.43         61.19        36.07 o
   6   4   5       1087.38       1146.83       196.70 o
   7   4   5        800.15        948.35       171.86 o
   8   4   5       1687.76       1445.09       242.77 o
   9   4   5        328.43        259.08        57.90 o
  10   4   5        543.14        564.49       110.20 o
  11   4   5        292.68        403.79       109.86 o
 -13   5   5        221.89        254.72        82.21 o
 -12   5   5        284.42        373.05       123.00 o
 -11   5   5       1382.91       1345.45       174.58 o
 -10   5   5        357.10        388.94       125.00 o
  -9   5   5        461.56        453.44       118.94 o
  -8   5   5        913.66        961.92       140.33 o
  -7   5   5       1691.52       1893.62       162.74 o
  -6   5   5        762.28        886.08       118.63 o
  -5   5   5       2725.24       2593.50       154.51 o
  -4   5   5        679.32        770.92       100.18 o
  -3   5   5       2825.05       2584.70       145.36 o
  -2   5   5       1321.22       1266.05        69.22 o
  -1   5   5       2606.52       2374.97       118.20 o
   0   5   5       1781.10       2002.48        94.38 o
   1   5   5       3621.69       3692.83       123.60 o
   2   5   5        730.79        764.63       206.68 o
   3   5   5       1015.25        954.90       185.99 o
   4   5   5        448.13        453.12       106.76 o
   5   5   5       1145.30       1126.12       192.24 o
   6   5   5        888.45        828.39       135.40 o
   7   5   5       1588.74       1541.49       227.62 o
   8   5   5        264.72        304.84        83.49 o
   9   5   5        620.44        678.91       168.80 o
  10   5   5        335.19        368.10       100.73 o
  11   5   5        569.70        673.69       139.13 o
 -12   6   5       1128.85       1227.80       184.58 o
 -11   6   5        142.00         98.56        98.65 o
 -10   6   5        206.40        234.49       116.87 o
  -9   6   5         64.97         96.21       100.94 o
  -8   6   5       1265.47       1245.40       161.70 o
  -7   6   5       1757.27       1845.71       161.76 o
  -6   6   5       2429.69       2714.28       177.99 o
  -5   6   5        660.95        828.72       115.13 o
  -4   6   5       1012.35       1004.47       112.70 o
  -3   6   5        152.46        131.85        60.92 o
  -2   6   5       3347.18       3104.69       168.29 o
  -1   6   5        937.07        923.47        98.30 o
   0   6   5       3613.91       3617.18       217.73 o
   1   6   5        138.41        134.72        42.27 o
   2   6   5        884.91        845.09       190.37 o
   3   6   5        747.73        867.62       110.95 o
   4   6   5       2185.69       2352.03       126.65 o
   5   6   5       1828.48       1924.90       123.47 o
   6   6   5       1457.03       1530.14       118.30 o
   7   6   5        302.70        328.05        80.50 o
   8   6   5        486.44        525.89       116.78 o
   9   6   5         61.19        -11.45        47.72 o
  10   6   5        610.24        561.23       115.33 o
 -12   7   5        159.87        163.02        75.21 o
 -11   7   5        220.05        152.15       106.21 o
 -10   7   5        217.36        155.46       108.44 o
  -9   7   5        296.89        525.24       126.74 o
  -8   7   5        176.73        298.24       117.67 o
  -7   7   5       1172.55       1365.79       153.94 o
  -6   7   5       1134.92       1266.40       142.64 o
  -5   7   5       1297.87       1336.78       138.08 o
  -4   7   5        359.74        394.96        94.83 o
  -3   7   5       1372.07       1353.39       128.77 o
  -2   7   5        232.96        189.29        48.81 o
  -1   7   5       5284.15       5098.28       144.81 o
   0   7   5        569.07        665.44        82.00 o
   1   7   5       1706.33       1839.72       272.05 o
   2   7   5        805.59        846.55       183.03 o
   3   7   5        545.48        637.49       123.08 o
   4   7   5       1214.04       1411.53       183.69 o
   5   7   5       2790.89       2942.43       145.11 o
   6   7   5        444.52        464.08        90.05 o
   7   7   5        319.34        309.71        81.39 o
   8   7   5        110.83        110.88        63.75 o
   9   7   5        430.38        292.81       100.45 o
  10   7   5        122.11        127.97        72.41 o
 -11   8   5        658.67        625.92       155.05 o
 -10   8   5        509.14        615.39       150.18 o
  -9   8   5          5.03         33.19        96.77 o
  -8   8   5        876.39       1041.47       167.61 o
  -7   8   5         59.55        123.19        96.60 o
  -6   8   5        901.13       1034.98       145.16 o
  -5   8   5       1848.22       1890.30       161.48 o
  -4   8   5       1965.84       1971.21       155.18 o
  -3   8   5        189.60        336.86        91.91 o
  -2   8   5       2064.70       1976.06       100.29 o
  -1   8   5        165.67        177.90        57.10 o
   0   8   5       1573.45       1548.85       377.53 o
   1   8   5       1189.42       1325.15       276.68 o
   2   8   5       2512.90       2532.43       327.24 o
   3   8   5        481.44        581.71       163.90 o
   4   8   5       2497.02       2597.24       251.23 o
   5   8   5        168.37        199.08        74.06 o
   6   8   5        525.70        563.83        93.73 o
   7   8   5        489.03        629.69        99.22 o
   8   8   5        578.45        544.71        99.69 o
   9   8   5        464.20        511.08       108.69 o
 -10   9   5        230.84        347.66       105.40 o
  -9   9   5        704.00        808.84       166.15 o
  -8   9   5         17.82         43.64        98.41 o
  -7   9   5         70.07        208.36       105.95 o
  -6   9   5        305.24        282.12       106.85 o
  -5   9   5        864.55        994.11       141.85 o
  -4   9   5        560.41        719.83       118.32 o
  -3   9   5       1929.67       1847.51       153.11 o
  -2   9   5        234.79        340.18        92.08 o
  -1   9   5        367.01        308.09        64.21 o
   0   9   5        330.09        326.93        75.57 o
   1   9   5       1445.49       1474.34       231.81 o
   2   9   5        410.02        491.84       143.71 o
   3   9   5       2375.35       2412.88       186.23 o
   4   9   5         96.85         67.99        67.78 o
   5   9   5        809.80        850.62       104.64 o
   6   9   5         79.12         55.49        68.63 o
   7   9   5        527.63        510.67        99.93 o
   8   9   5        427.49        301.50        96.18 o
  -8  10   5        381.62        286.94       132.11 o
  -7  10   5         13.10        -34.55        95.36 o
  -6  10   5        420.97        420.08       124.52 o
  -5  10   5        163.34        185.32        95.97 o
  -2  10   5        733.80        702.65       119.39 o
  -1  10   5        226.26        241.51        93.77 o
   0  10   5        815.04        750.12       126.69 o
   1  10   5        323.24        298.88        83.65 o
   2  10   5       1776.93       1642.41       182.90 o
   3  10   5        317.01        252.25        77.50 o
   4  10   5       1206.84       1235.01       176.81 o
   5  10   5        182.91        192.04        81.87 o
   6  10   5        158.43        166.49        80.38 o
  -6  11   5        459.86        474.64       133.43 o
  -5  11   5        760.17        697.42       135.50 o
  -4  11   5        172.60        143.16        89.19 o
  -3  11   5        424.58        493.67       112.22 o
  -2  11   5        609.59        598.84       116.17 o
  -1  11   5        185.88        150.99        89.35 o
   0  11   5         44.80        180.88        82.68 o
   1  11   5        829.82        702.80       119.50 o
   2  11   5        360.68        268.90        95.75 o
   3  11   5        302.53        326.82        84.95 o
   4  11   5        267.27        141.73        80.59 o
   5  11   5        250.86        161.94        82.09 o
  -3  12   5        559.96        593.55       125.36 o
  -2  12   5        398.84        405.84       105.33 o
  -1  12   5        160.32        207.72        96.48 o
   0  12   5        310.83        273.72       107.72 o
   1  12   5        135.39        183.21        97.01 o
  -3 -12   6         63.07         71.49       121.34 o
  -2 -12   6        435.09        662.57       152.41 o
  -6 -11   6        396.40        429.50       165.39 o
  -5 -11   6        133.34        229.93       146.30 o
  -4 -11   6        110.66        267.61       138.39 o
  -3 -11   6        352.25        343.24       139.43 o
  -2 -11   6        579.12        573.45       164.71 o
  -1 -11   6        670.23        726.40       148.67 o
   2 -11   6        178.18        167.58       137.24 o
   3 -11   6        307.68        433.05       149.80 o
   4 -11   6        175.28         85.38       131.35 o
  -8 -10   6        424.70        423.71       172.41 o
  -7 -10   6        228.33        231.03       147.08 o
  -6 -10   6         81.08         30.76       110.17 o
  -5 -10   6        425.38        611.89       172.21 o
  -4 -10   6        733.45        934.17       174.74 o
  -3 -10   6        817.57        771.40       161.71 o
  -2 -10   6        537.66        654.97       151.99 o
  -1 -10   6         36.65          7.12        89.25 o
   0 -10   6        223.60        220.06       100.72 o
   1 -10   6        448.18        435.47       134.92 o
   2 -10   6       1130.91       1053.24       175.65 o
   3 -10   6        593.43        538.56       147.87 o
   4 -10   6        515.04        443.53       136.01 o
   5 -10   6        400.84        295.36       127.41 o
   6 -10   6        259.67        371.24       125.33 o
 -10  -9   6        475.79        400.31       154.86 o
  -9  -9   6        395.74        515.56       180.78 o
  -8  -9   6        163.14        161.55       133.38 o
  -7  -9   6        123.19        196.31       131.10 o
  -6  -9   6        173.38        207.71       123.90 o
  -5  -9   6        450.52        675.32       169.09 o
  -4  -9   6        897.27        856.28       163.43 o
  -3  -9   6       1247.08       1059.68       168.25 o
  -2  -9   6         97.76         42.62        87.13 o
  -1  -9   6         71.72        -35.67        85.88 o
   0  -9   6         45.29         85.50        85.48 o
   1  -9   6        468.39        527.38        85.60 o
   2  -9   6       1006.38        775.16       150.80 o
   3  -9   6       1273.16       1159.18       173.00 o
   4  -9   6        924.74        699.57       145.36 o
   5  -9   6         34.47         77.67        80.76 o
   6  -9   6        242.78        110.68        96.34 o
   7  -9   6        265.22        255.37       108.17 o
 -11  -8   6        354.59        306.39        97.26 o
 -10  -8   6        399.13        332.09        94.68 o
  -9  -8   6        345.93        460.16        94.51 o
  -8  -8   6        167.10        181.30        75.47 o
  -7  -8   6        497.23        796.63       105.91 o
  -6  -8   6        819.71        811.14       106.35 o
  -5  -8   6        623.22        643.57       151.21 o
  -4  -8   6       1035.88       1034.18       166.09 o
  -3  -8   6       1330.98       1392.50       168.31 o
  -2  -8   6        107.43         79.28        90.22 o
  -1  -8   6        320.33        398.93       117.35 o
   0  -8   6       1206.87       1265.22       106.34 o
   1  -8   6        670.15        657.40        85.66 o
   2  -8   6       1097.38        910.04        94.72 o
   3  -8   6       2113.05       2155.15       200.07 o
   4  -8   6        313.46        248.75       114.12 o
   5  -8   6        670.78        541.15       125.22 o
   6  -8   6        401.36        142.31        96.27 o
   7  -8   6        195.60        176.55       100.34 o
   8  -8   6        470.67        255.48       107.48 o
 -12  -7   6        445.71        478.08       161.76 o
 -11  -7   6         66.21         29.99        76.26 o
 -10  -7   6         12.27         62.62        70.33 o
  -9  -7   6        180.81        166.95        84.33 o
  -8  -7   6        323.59        400.00        86.63 o
  -7  -7   6        645.33        717.57       100.11 o
  -6  -7   6        281.01        351.99        80.14 o
  -5  -7   6        657.02        629.09        83.41 o
  -4  -7   6        411.69        536.62       101.22 o
  -3  -7   6        556.17        755.42        76.92 o
  -2  -7   6       1327.67       1413.62       155.99 o
  -1  -7   6        312.07        354.30        79.09 o
   0  -7   6       1073.78       1047.96        82.35 o
   1  -7   6        998.99       1011.59        93.65 o
   2  -7   6       1170.63       1110.38        95.52 o
   3  -7   6        137.36        185.16        60.93 o
   4  -7   6        625.92        489.39       120.01 o
   5  -7   6        936.03        573.08       131.76 o
   6  -7   6        659.75        558.38       132.17 o
   7  -7   6        638.16        433.10       119.96 o
   8  -7   6        583.16        326.42       114.02 o
   9  -7   6        206.02        120.16        91.17 o
 -12  -6   6        239.53        368.39        93.88 o
 -11  -6   6         40.50        119.23        89.68 o
 -10  -6   6         13.22         12.87        62.88 o
  -9  -6   6        137.52        151.66        70.14 o
  -8  -6   6        960.31       1202.70       119.60 o
  -7  -6   6       1152.35       1359.65       114.69 o
  -6  -6   6       1650.85       1711.46       112.69 o
  -5  -6   6        357.30        373.32        68.54 o
  -4  -6   6        167.79        207.24        55.00 o
  -3  -6   6        998.19       1083.87        79.15 o
  -2  -6   6       1983.85       2177.00       140.82 o
  -1  -6   6       1382.46       1319.54        98.07 o
   0  -6   6       1095.44       1077.69        71.81 o
   1  -6   6       1262.47       1177.66        90.34 o
   2  -6   6         58.85         39.11        46.44 o
   3  -6   6        882.53        874.37        82.60 o
   4  -6   6       1151.63       1140.12       102.31 o
   5  -6   6       1146.69       1150.72       158.18 o
   6  -6   6       1710.86       1456.42       167.79 o
   7  -6   6        488.52        383.06       112.86 o
   8  -6   6        133.42         59.97        81.22 o
   9  -6   6        306.11        162.86       100.39 o
  10  -6   6        515.55        257.29       111.03 o
 -13  -5   6        384.16        533.05       156.33 o
 -12  -5   6         67.42        113.22        67.40 o
 -11  -5   6        326.14        464.46       115.40 o
 -10  -5   6        575.40        615.43       100.69 o
  -9  -5   6       1398.20       1398.09       121.51 o
  -8  -5   6        463.86        493.48        86.89 o
  -7  -5   6       1000.17       1025.11        99.20 o
  -6  -5   6       1047.78       1138.78        92.79 o
  -5  -5   6       1406.66       1316.17       106.81 o
  -4  -5   6       2190.63       2409.60       107.23 o
  -3  -5   6       2306.77       2342.41        83.43 o
  -2  -5   6       1254.57       1254.98        57.08 o
  -1  -5   6       2830.43       2579.69        88.57 o
   0  -5   6       1569.43       1499.93        70.95 o
   1  -5   6       1950.30       1900.35       106.00 o
   2  -5   6       1417.15       1272.34        81.11 o
   3  -5   6       1065.23       1018.28        77.76 o
   4  -5   6        929.02        866.60        74.47 o
   5  -5   6       1026.09       1073.96       111.75 o
   6  -5   6        418.41        491.58       122.25 o
   7  -5   6        514.45        436.25       118.30 o
   8  -5   6        463.95        380.15       110.17 o
   9  -5   6        369.53        214.29       108.99 o
  10  -5   6        275.50        248.53       110.06 o
 -13  -4   6         33.90         79.87       101.92 o
 -12  -4   6        940.91       1196.92       184.05 o
 -11  -4   6        377.66        436.90        91.01 o
 -10  -4   6       1865.97       2004.04       134.90 o
  -9  -4   6        930.76        976.92       104.72 o
  -8  -4   6        368.29        412.13        75.18 o
  -7  -4   6        667.52        771.33        82.26 o
  -6  -4   6       1339.93       1288.19        87.32 o
  -5  -4   6       4105.50       4196.15       163.92 o
  -4  -4   6       3910.95       3655.83       168.25 o
  -3  -4   6       1145.21       1134.99        64.60 o
  -2  -4   6       3997.03       3894.07       220.53 o
  -1  -4   6       1211.56       1128.45       105.96 o
   0  -4   6       1584.50       1431.14        65.65 o
   1  -4   6       1500.28       1315.62        63.18 o
   2  -4   6       4511.66       4178.98       157.91 o
   3  -4   6        463.68        472.16        55.99 o
   4  -4   6       1327.55       1391.46       148.81 o
   5  -4   6        525.93        481.07        60.24 o
   6  -4   6        178.01        232.54        55.23 o
   7  -4   6        641.16        604.46       124.95 o
   8  -4   6       1421.39       1438.74       174.05 o
   9  -4   6        143.52         47.33        89.83 o
  10  -4   6        229.27        112.48       105.27 o
  11  -4   6        125.41        130.33       107.04 o
 -14  -3   6        184.10        176.31       113.03 o
 -13  -3   6        261.33        358.13       134.25 o
 -12  -3   6        231.63        278.91       109.49 o
 -11  -3   6       1864.86       1923.36       132.04 o
 -10  -3   6       2994.67       3063.38       152.02 o
  -9  -3   6       2483.62       2527.75       173.65 o
  -8  -3   6       1544.04       1486.05       100.57 o
  -7  -3   6       1011.66       1016.01        81.30 o
  -6  -3   6        489.75        487.04        77.59 o
  -5  -3   6       6028.69       5838.48       256.77 o
  -4  -3   6       3388.55       2971.64       443.74 o
  -3  -3   6       5630.21       4895.78       671.52 o
  -2  -3   6        334.73        306.15        59.31 o
  -1  -3   6       1110.83       1076.07        61.35 o
   0  -3   6        751.06        743.82        52.26 o
   1  -3   6       6555.12       6391.04       110.61 o
   2  -3   6       1798.39       1682.04        80.00 o
   3  -3   6       5208.08       5256.96       313.59 o
   4  -3   6        180.58        160.32        41.71 o
   5  -3   6        238.16        281.46        53.47 o
   6  -3   6       1102.66       1128.84        84.08 o
   7  -3   6       1059.00       1125.21       177.79 o
   8  -3   6        165.83        178.28       100.49 o
   9  -3   6       1222.36        966.89       154.87 o
  10  -3   6         98.72        125.71        98.33 o
  11  -3   6         45.21         54.11       115.45 o
 -14  -2   6        637.96        678.28       149.78 o
 -13  -2   6        380.17        370.74       127.50 o
 -12  -2   6        869.34       1209.45       167.02 o
 -11  -2   6        654.41        727.67        94.72 o
 -10  -2   6       2017.41       2187.03       125.03 o
  -9  -2   6       2016.24       2017.48       116.08 o
  -8  -2   6       2210.97       2424.39       126.54 o
  -7  -2   6        716.44        862.63        74.69 o
  -6  -2   6       3813.17       4205.63       125.57 o
  -5  -2   6       2946.80       3122.86        89.86 o
  -4  -2   6       2141.94       2026.80       145.12 o
  -3  -2   6        655.54        660.67       115.20 o
  -2  -2   6       4069.61       3118.57       559.26 o
  -1  -2   6       3072.89       2917.81       107.20 o
   0  -2   6       3157.21       2867.06       101.40 o
   1  -2   6        687.74        639.53        48.49 o
   2  -2   6       3268.47       3169.27       100.05 o
   3  -2   6       1650.11       1735.89        82.90 o
   4  -2   6       2690.24       2820.63       160.82 o
   5  -2   6        612.76        584.46        63.02 o
   6  -2   6        781.23        835.61        81.22 o
   7  -2   6          2.92          1.17        41.07 o
   8  -2   6        741.93        768.06        79.00 o
   9  -2   6        305.67        277.66       115.46 o
  10  -2   6        103.68         55.56       103.06 o
  11  -2   6         61.15         64.45       108.96 o
 -14  -1   6        730.28        697.47       148.39 o
 -13  -1   6       1070.73       1131.60       170.94 o
 -12  -1   6       1078.44       1141.68       162.29 o
 -11  -1   6       1615.13       1705.68       169.82 o
 -10  -1   6       1454.40       1475.64       102.04 o
  -9  -1   6       2928.26       2964.41       129.07 o
  -8  -1   6       1430.23       1558.52       152.47 o
  -7  -1   6       3573.25       3553.71       353.09 o
  -6  -1   6        868.15       1059.46        72.71 o
  -5  -1   6       4185.98       4674.99       153.07 o
  -4  -1   6        912.23        883.83        66.81 o
  -3  -1   6       4685.21       5008.49       170.07 o
  -2  -1   6       6542.10       6101.62       236.60 o
  -1  -1   6       8110.46       7354.37       190.43 o
   0  -1   6       4478.66       4287.59       120.83 o
   1  -1   6       3263.16       2915.84       168.21 o
   2  -1   6        946.31       1029.07       109.48 o
   3  -1   6       4663.40       4584.90       217.26 o
   4  -1   6       1182.96       1175.33        70.31 o
   5  -1   6       1023.73        988.00        68.06 o
   6  -1   6        325.28        307.93        51.90 o
   7  -1   6        893.56        849.78        76.03 o
   8  -1   6        296.34        287.90        57.68 o
   9  -1   6        224.63        260.96        59.64 o
  10  -1   6        100.30        201.73       109.84 o
  11  -1   6        347.03        235.15       123.21 o
  12  -1   6          6.91         99.92       133.72 o
 -14   0   6        626.44        560.65       143.62 o
 -13   0   6       2128.32       1877.50       188.68 o
 -12   0   6       1747.85       1719.92       175.48 o
 -11   0   6        182.14        153.37        96.36 o
 -10   0   6       1019.23       1036.37       110.83 o
  -9   0   6        454.98        494.58        66.36 o
  -8   0   6       5636.58       5754.25       481.35 o
  -7   0   6       3382.97       3701.51       358.58 o
  -6   0   6       4643.52       5224.54       459.68 o
  -5   0   6        453.70        530.81        58.02 o
  -4   0   6       1077.58       1062.50        64.50 o
  -3   0   6        752.98        741.47        52.17 o
  -2   0   6       3583.49       3278.70        60.67 o
  -1   0   6       1133.31       1044.81        79.89 o
   0   0   6      12631.30      12227.63       574.56 o
   1   0   6        167.61        115.32        26.23 o
   2   0   6        259.67        205.59        34.90 o
   3   0   6        311.92        297.62        37.58 o
   4   0   6       1095.53       1048.18        62.90 o
   5   0   6        370.02        297.70        46.47 o
   6   0   6       1576.61       1513.47        93.71 o
   7   0   6          1.34         42.37        36.80 o
   8   0   6         62.69        117.07        45.12 o
   9   0   6        163.35        141.12        58.19 o
  10   0   6        732.96        623.77        79.09 o
  11   0   6        101.78        183.88       105.35 o
  12   0   6        351.29        331.22       149.69 o
 -14   1   6        702.75        613.01       141.18 o
 -13   1   6       1028.21       1055.30       166.64 o
 -12   1   6       1052.61       1097.55       162.38 o
 -11   1   6       1577.49       1363.01       158.54 o
 -10   1   6       1484.02       1593.03       156.26 o
  -9   1   6       2942.65       3245.10       195.42 o
  -8   1   6       1421.64       1659.96       142.30 o
  -7   1   6       3588.81       3565.14       450.68 o
  -6   1   6        807.99        879.26        63.52 o
  -5   1   6       4234.27       4732.29       114.72 o
  -4   1   6        950.77        931.23        63.26 o
  -3   1   6       4508.33       4368.07        87.16 o
  -2   1   6       6451.50       6527.31       356.76 o
  -1   1   6       8091.64       7503.04       491.23 o
   0   1   6       4315.53       3958.23        61.89 o
   1   1   6       3199.18       2767.25       251.72 o
   2   1   6       1049.20       1124.04        53.81 o
   3   1   6       4607.52       4462.57       316.99 o
   4   1   6       1297.44       1382.66       119.53 o
   5   1   6       1040.74        944.34       115.23 o
   6   1   6        271.69        244.14        50.34 o
   7   1   6        901.80        874.70       132.49 o
   8   1   6        298.07        242.44        55.04 o
   9   1   6        230.16        216.05        54.80 o
  10   1   6        123.53         99.92        51.36 o
  11   1   6        353.50        374.53        94.96 o
  12   1   6          7.63         41.68       107.33 o
 -14   2   6        627.21        538.82       142.16 o
 -13   2   6        382.22        430.71       126.43 o
 -12   2   6        871.74       1039.00       157.72 o
 -11   2   6        652.41        609.14       128.58 o
 -10   2   6       1903.13       2067.41       177.03 o
  -9   2   6       2068.46       2139.00       169.11 o
  -8   2   6       2167.20       2458.19       165.54 o
  -7   2   6        711.08        948.81       112.40 o
  -6   2   6       3871.33       4275.56       177.46 o
  -5   2   6       2889.03       3153.94       146.51 o
  -4   2   6       2234.97       2108.52       121.97 o
  -3   2   6        773.23        825.61        53.37 o
  -2   2   6       3923.32       3945.68       177.93 o
  -1   2   6       3014.92       3055.23        78.14 o
   0   2   6       3053.57       2811.70        80.62 o
   1   2   6        655.34        650.45       137.50 o
   2   2   6       3003.92       2797.14       319.13 o
   3   2   6       1732.10       1636.78       237.01 o
   4   2   6       2602.49       2501.73       388.66 o
   5   2   6        661.08        610.87        78.98 o
   6   2   6        849.90        936.72       152.13 o
   7   2   6          4.74         15.22        37.09 o
   8   2   6        750.78        783.61       213.05 o
   9   2   6        342.13        291.20        97.64 o
  10   2   6        124.72        104.73        56.22 o
  11   2   6         64.61         80.15        53.55 o
 -14   3   6        172.32        183.41       116.77 o
 -13   3   6        257.47        337.19        78.32 o
 -12   3   6        238.74        226.88       108.51 o
 -11   3   6       1745.05       1758.31       174.59 o
 -10   3   6       2894.30       2967.28       203.50 o
  -9   3   6       2425.18       2748.08       193.48 o
  -8   3   6       1577.18       1589.58       149.73 o
  -7   3   6        958.12       1082.94       122.64 o
  -6   3   6        508.11        706.13        97.73 o
  -5   3   6       5985.00       6474.74       209.05 o
  -4   3   6       3346.27       3400.79       151.46 o
  -3   3   6       5348.69       5473.20       187.27 o
  -2   3   6        351.51        304.45        41.46 o
  -1   3   6       1004.78        942.61        79.12 o
   0   3   6        769.07        812.55        82.01 o
   1   3   6       6457.64       7165.89       140.71 o
   2   3   6       1848.14       1978.37        91.66 o
   3   3   6       5053.86       4587.53      1005.56 o
   4   3   6        185.19        166.98        34.01 o
   5   3   6        187.42        186.24        40.95 o
   6   3   6       1175.87       1216.38       241.34 o
   7   3   6       1019.63       1117.96       203.93 o
   8   3   6        182.34        142.35        68.50 o
   9   3   6       1276.91       1319.48       130.67 o
  10   3   6        115.31         87.41        57.70 o
  11   3   6         54.61         56.28        70.43 o
 -13   4   6         33.56        145.71        62.75 o
 -12   4   6        898.48        919.64       157.30 o
 -11   4   6        369.57        465.75       131.64 o
 -10   4   6       1838.71       1544.95       165.52 o
  -9   4   6        953.20       1105.70       148.81 o
  -8   4   6        323.69        311.84        97.41 o
  -7   4   6        658.27        837.63       118.72 o
  -6   4   6       1252.32       1440.43       127.69 o
  -5   4   6       4160.12       4366.35       188.46 o
  -4   4   6       3874.63       3671.43       165.77 o
  -3   4   6       1134.20       1194.34       108.01 o
  -2   4   6       3871.03       3569.69       132.37 o
  -1   4   6       1271.88       1210.12        90.70 o
   0   4   6       1581.72       1612.56        81.88 o
   1   4   6       1550.89       1529.40        83.76 o
   2   4   6       4489.80       4989.78       179.23 o
   3   4   6        464.56        348.12        88.22 o
   4   4   6       1311.43       1341.51       244.07 o
   5   4   6        530.66        523.48       113.00 o
   6   4   6        145.33        179.02        49.02 o
   7   4   6        702.05        850.92       173.64 o
   8   4   6       1435.54       1406.88       140.96 o
   9   4   6        145.70        181.83        80.72 o
  10   4   6        223.10        342.41       102.34 o
  11   4   6        115.71         27.39        75.68 o
 -13   5   6        358.00        295.55        82.67 o
 -12   5   6         74.16        196.57       114.57 o
 -11   5   6        274.24        248.78       114.93 o
 -10   5   6        618.17        625.47       142.38 o
  -9   5   6       1399.80       1374.94       165.99 o
  -8   5   6        424.21        496.15       117.66 o
  -7   5   6       1017.41       1144.57       141.78 o
  -6   5   6       1061.14       1066.23       125.64 o
  -5   5   6       1296.74       1212.58       124.02 o
  -4   5   6       2219.69       2180.06       142.48 o
  -3   5   6       2107.71       1943.70       130.35 o
  -2   5   6       1198.51       1079.15        63.66 o
  -1   5   6       2824.14       2919.65       239.56 o
   0   5   6       1630.22       1613.50        84.93 o
   1   5   6       1912.20       2060.32       100.46 o
   2   5   6       1481.65       1629.76        95.95 o
   3   5   6       1075.04        877.56       209.15 o
   4   5   6        943.74       1178.15        98.80 o
   5   5   6        931.84       1186.47       103.82 o
   6   5   6        423.98        421.72        79.25 o
   7   5   6        504.76        501.61       147.61 o
   8   5   6        486.85        500.63        86.39 o
   9   5   6        374.23        394.16        97.90 o
  10   5   6        281.60        342.01        98.20 o
 -12   6   6        211.60        170.82       126.22 o
 -11   6   6         42.54          8.64        97.54 o
 -10   6   6         26.61        -20.97        90.08 o
  -9   6   6        140.65        257.75       117.56 o
  -8   6   6        964.42        947.10       149.77 o
  -7   6   6       1134.53       1157.64       142.75 o
  -6   6   6       1584.73       1712.69       155.86 o
  -5   6   6        415.44        439.70        98.87 o
  -4   6   6        151.30        206.39        76.59 o
  -3   6   6       1032.02        956.13       110.18 o
  -2   6   6       1889.84       1774.19        84.58 o
  -1   6   6       1340.68       1245.57       103.74 o
   0   6   6       1106.46       1168.70        87.22 o
   1   6   6       1327.33       1489.40        97.79 o
   2   6   6         86.88         29.19        49.99 o
   3   6   6        893.04       1009.24        94.63 o
   4   6   6       1145.68       1302.68       104.39 o
   5   6   6       1134.30       1243.56       109.32 o
   6   6   6       1666.08       1934.86       125.68 o
   7   6   6        495.77        447.44        86.95 o
   8   6   6        138.50        150.78        62.43 o
   9   6   6        294.37        285.25        80.33 o
  10   6   6        509.10        516.21       119.78 o
 -12   7   6        428.38        365.11       137.74 o
 -11   7   6         52.14         87.23       112.75 o
 -10   7   6         20.41        -55.64       102.06 o
  -9   7   6        132.88         87.81       111.25 o
  -8   7   6        281.86        431.59       129.77 o
  -7   7   6        626.59        840.16       140.69 o
  -6   7   6        244.96        276.32       103.85 o
  -5   7   6        626.26        640.68       118.61 o
  -4   7   6        420.65        375.81        95.44 o
  -3   7   6        468.91        484.66        99.10 o
  -2   7   6       1374.39       1238.49        79.78 o
  -1   7   6        315.73        317.24        57.83 o
   0   7   6       1125.28       1221.87       255.40 o
   1   7   6        972.85       1096.50       143.71 o
   2   7   6       1135.44       1188.49       199.02 o
   3   7   6         98.35        165.44        66.22 o
   4   7   6        626.61        723.21        95.12 o
   5   7   6        871.46        843.00       103.19 o
   6   7   6        639.12        721.86        99.34 o
   7   7   6        637.31        625.07        95.70 o
   8   7   6        599.57        501.17        91.91 o
   9   7   6        192.89         99.85        69.37 o
 -11   8   6        313.19        274.46       141.79 o
 -10   8   6        392.15        371.72       138.56 o
  -9   8   6        362.07        399.24       134.43 o
  -8   8   6        122.27        110.30       108.88 o
  -7   8   6        477.38        726.05       138.75 o
  -6   8   6        829.75        870.70       141.09 o
  -5   8   6        578.62        572.36       118.65 o
  -4   8   6       1029.70       1093.73       129.38 o
  -3   8   6       1336.06       1377.28       137.04 o
  -2   8   6         75.06        145.33        77.75 o
  -1   8   6        363.44        324.01        64.93 o
   0   8   6       1144.31       1029.25       119.99 o
   1   8   6        614.90        642.70        88.36 o
   2   8   6       1039.06       1094.38       243.36 o
   3   8   6       2112.53       2049.26       175.74 o
   4   8   6        285.34        320.68        79.71 o
   5   8   6        673.71        737.24       112.06 o
   6   8   6        383.83        332.81       100.95 o
   7   8   6        196.03        287.37        84.86 o
   8   8   6        475.56        414.59        94.51 o
 -10   9   6        465.26        450.68       145.69 o
  -9   9   6        392.62        566.70       144.23 o
  -8   9   6        167.88        273.77       114.27 o
  -7   9   6        156.16        224.87       112.15 o
  -6   9   6        163.24        213.31       103.98 o
  -5   9   6        444.61        524.62       120.76 o
  -4   9   6        877.29       1007.98       138.74 o
  -3   9   6       1185.08       1100.03       133.09 o
  -2   9   6         91.01        113.55        77.27 o
  -1   9   6         79.63         71.08        74.31 o
   0   9   6         56.25         74.66        60.61 o
   1   9   6        491.18        445.42        92.59 o
   2   9   6       1008.03       1101.06       239.28 o
   3   9   6       1242.40       1273.16       140.13 o
   4   9   6        901.61        872.06       113.52 o
   5   9   6         34.00        122.21        63.28 o
   6   9   6        232.88        276.09        85.62 o
   7   9   6        263.51        276.99        84.84 o
  -8  10   6        450.98        460.11       142.47 o
  -7  10   6        248.35        375.59       125.20 o
  -6  10   6         79.44        103.33        97.19 o
  -5  10   6        418.18        505.07       120.70 o
  -4  10   6        733.67        683.82       125.37 o
  -3  10   6        769.03        717.23       123.14 o
  -2  10   6        562.84        550.64       113.65 o
  -1  10   6         33.58         50.47        77.13 o
   0  10   6        226.70        119.20        84.19 o
   1  10   6        450.19        435.20       104.62 o
   2  10   6       1132.43        957.79       252.86 o
   3  10   6        583.95        643.78       193.23 o
   4  10   6        536.25        513.04        93.84 o
   5  10   6        391.18        372.15        92.30 o
   6  10   6        256.54        216.09        84.88 o
  -6  11   6        432.26        492.72       137.97 o
  -5  11   6        116.33        143.73       103.12 o
  -4  11   6        104.87        140.13        93.60 o
  -3  11   6        355.51        389.71       101.95 o
  -2  11   6        534.70        402.89       101.48 o
  -1  11   6        738.99        708.39       122.32 o
   0  11   6        514.92        642.05       123.12 o
   2  11   6        171.42        144.64        97.49 o
   3  11   6        327.84        236.42       117.97 o
   4  11   6        159.45        140.55        80.85 o
  -3  12   6         59.71         58.00        92.99 o
  -2  12   6        469.02        419.37       113.40 o
  -1  12   6        394.10        479.61       117.91 o
   0  12   6        318.32        246.50       101.43 o
  -6 -11   7        302.94        523.67       163.09 o
  -5 -11   7        130.45        114.77       135.31 o
  -4 -11   7        451.10        440.82       159.91 o
  -3 -11   7         58.55         85.69       119.70 o
  -2 -11   7        643.77        756.77       161.83 o
  -1 -11   7         41.17        110.25       102.41 o
   2 -11   7        162.28        151.27       119.75 o
   3 -11   7        309.86        233.24       138.91 o
  -8 -10   7         16.75       -101.97       109.69 o
  -7 -10   7        285.48        289.57       154.64 o
  -6 -10   7        305.79        523.23       164.27 o
  -5 -10   7        674.63        746.49       179.81 o
  -4 -10   7          8.78        -14.90        97.95 o
  -3 -10   7        552.42        652.10       152.99 o
  -2 -10   7        116.81        215.73       105.43 o
  -1 -10   7        122.45         67.22        94.85 o
   0 -10   7         37.41         77.46        88.04 o
   2 -10   7          2.97         44.43       105.39 o
   3 -10   7        478.71        288.19       132.21 o
   4 -10   7         90.06         59.13       106.40 o
   5 -10   7        215.16        131.00       115.06 o
  -9  -9   7        182.17        260.53       146.31 o
  -8  -9   7        230.41        317.79       141.85 o
  -7  -9   7         47.24        181.79       122.27 o
  -6  -9   7        320.45        329.63       141.86 o
  -5  -9   7          9.39         94.14       118.96 o
  -4  -9   7        898.44       1032.01       179.19 o
  -3  -9   7        150.43        180.83       104.43 o
  -2  -9   7        438.39        448.51       124.88 o
  -1  -9   7         49.60         22.10        81.61 o
   0  -9   7         50.99        127.67        88.83 o
   1  -9   7         18.12         65.97        61.64 o
   2  -9   7        695.78        570.94       146.32 o
   3  -9   7        152.80        222.31       112.38 o
   4  -9   7        411.88        311.82       113.34 o
   5  -9   7        230.32        273.65       128.11 o
   6  -9   7        123.22          8.16        91.82 o
   7  -9   7        258.14        256.11       103.12 o
 -11  -8   7        938.02        955.82       136.83 o
 -10  -8   7         68.15        137.94        84.72 o
  -9  -8   7        502.88        403.77       148.71 o
  -8  -8   7        422.80        355.19       136.01 o
  -7  -8   7        428.35        419.07       140.16 o
  -6  -8   7        283.85        350.17       129.66 o
  -5  -8   7        813.38        849.85       161.93 o
  -4  -8   7        189.33        139.46       104.05 o
  -3  -8   7       1016.16       1150.62       170.37 o
  -2  -8   7        558.82        665.45       137.53 o
  -1  -8   7        449.04        543.53       124.42 o
   0  -8   7        247.38        224.65        70.48 o
   1  -8   7        746.77        752.01       137.61 o
   2  -8   7        203.21        163.40        93.05 o
   3  -8   7       1013.25        660.11       144.10 o
   4  -8   7        912.53        669.78       142.05 o
   5  -8   7        378.30        203.52       107.97 o
   6  -8   7        253.03        207.54       103.23 o
   7  -8   7        271.18        217.09        97.90 o
   8  -8   7        122.67         99.16        85.10 o
 -11  -7   7         85.51         77.70        84.49 o
 -10  -7   7        297.30        343.40        96.05 o
  -9  -7   7        302.24        370.19       122.92 o
  -8  -7   7        715.70        874.41       109.58 o
  -7  -7   7         91.21         85.18        63.57 o
  -6  -7   7        712.01        751.75        97.36 o
  -5  -7   7         81.15        123.89        57.47 o
  -4  -7   7        119.86        178.13        97.67 o
  -3  -7   7        160.21        280.02       105.59 o
  -2  -7   7       3303.98       3312.49       151.96 o
  -1  -7   7       1572.58       1569.16       118.08 o
   0  -7   7        548.96        594.84        71.00 o
   1  -7   7        333.96        329.31        69.32 o
   2  -7   7        598.00        589.71        82.91 o
   3  -7   7        652.80        640.50        82.14 o
   4  -7   7       1109.95        850.15       147.54 o
   5  -7   7        108.28         30.11        84.74 o
   6  -7   7        798.82        668.30       138.04 o
   7  -7   7        117.54         25.67        69.96 o
   8  -7   7        384.93        221.41       107.99 o
   9  -7   7        326.25        275.80       104.18 o
 -12  -6   7        394.56        472.91       101.95 o
 -11  -6   7        333.33        389.96        93.06 o
 -10  -6   7         56.41          0.80        57.28 o
  -9  -6   7        232.75        458.03        97.72 o
  -8  -6   7        199.64        234.99        71.59 o
  -7  -6   7       3761.00       3962.26       164.93 o
  -6  -6   7        267.41        234.32       119.25 o
  -5  -6   7        521.07        604.02        79.98 o
  -4  -6   7        114.16        137.86        49.32 o
  -3  -6   7       1187.75       1305.62        74.02 o
  -2  -6   7        173.21        247.01        70.00 o
  -1  -6   7       7299.10       7316.49       437.73 o
   0  -6   7        753.53        797.08        70.87 o
   1  -6   7        222.11        227.47        59.35 o
   2  -6   7        330.45        372.07        66.43 o
   3  -6   7        111.49         90.51        53.04 o
   4  -6   7        452.53        399.60        78.04 o
   6  -6   7        179.40        154.81        97.95 o
   7  -6   7        982.56        731.98       138.90 o
   8  -6   7        193.46        184.68        96.07 o
   9  -6   7        114.58         80.85        91.36 o
  10  -6   7         29.59          1.11        86.01 o
 -13  -5   7        255.85        160.31       135.79 o
 -12  -5   7        641.42        719.03       115.42 o
 -11  -5   7         15.69         34.34        55.65 o
 -10  -5   7        706.03        873.68       111.31 o
  -9  -5   7        348.89        390.49        84.48 o
  -8  -5   7       2947.97       2885.53       146.35 o
  -7  -5   7         86.76        145.05        58.40 o
  -6  -5   7       1331.93       1251.18       142.80 o
  -5  -5   7        975.86        933.32       114.87 o
  -4  -5   7       1376.72       1271.23       112.88 o
  -3  -5   7        854.53        860.86        73.28 o
  -2  -5   7       2285.08       2333.49       234.02 o
  -1  -5   7        751.90        752.90        62.25 o
   0  -5   7       2382.25       2255.17        92.38 o
   1  -5   7       2176.84       2024.85        80.24 o
   2  -5   7       2053.86       2186.96       103.98 o
   3  -5   7         45.14        116.03        47.08 o
   4  -5   7       1390.44       1387.07       100.06 o
   5  -5   7        391.60        419.37        63.37 o
   6  -5   7        953.98        842.29       141.26 o
   7  -5   7       1226.69        915.25       148.94 o
   8  -5   7        372.25        233.08       102.58 o
   9  -5   7         41.25         38.79        83.72 o
  10  -5   7        348.47        316.49       118.15 o
 -13  -4   7        567.21        820.08       175.15 o
 -12  -4   7          3.15         67.67        59.67 o
 -11  -4   7       3246.18       3274.92       222.14 o
 -10  -4   7         97.27        112.47        61.46 o
  -9  -4   7       2442.84       2464.29       140.32 o
  -8  -4   7        593.69        707.50        93.68 o
  -7  -4   7        754.02        850.18        84.81 o
  -6  -4   7        254.62        305.67        56.80 o
  -5  -4   7       3923.60       3559.29       282.78 o
  -4  -4   7        677.25        738.80       129.65 o
  -3  -4   7       3636.14       3289.63       247.84 o
  -2  -4   7       1170.10       1239.12        86.21 o
  -1  -4   7       1460.28       1418.90        80.19 o
   0  -4   7       1298.57       1230.41        63.52 o
   1  -4   7       2467.82       2365.54        80.16 o
   2  -4   7        416.70        377.40        52.19 o
   3  -4   7       3255.59       3368.34       117.07 o
   4  -4   7         27.55         68.67        42.71 o
   5  -4   7        861.81        827.45        74.58 o
   6  -4   7        184.53        203.74        53.75 o
   7  -4   7        823.69        599.74       132.09 o
   8  -4   7        234.66        199.21       110.73 o
   9  -4   7        328.25        173.93        96.91 o
  10  -4   7         81.94        152.58        98.46 o
  11  -4   7         90.65         49.15        94.04 o
 -14  -3   7        618.89        736.03       169.25 o
 -13  -3   7         59.95        131.55       100.65 o
 -12  -3   7        311.66        430.00        89.23 o
 -11  -3   7         74.78        134.34        62.22 o
 -10  -3   7       7979.99       8187.94       454.29 o
  -9  -3   7        938.95       1012.66       100.75 o
  -8  -3   7       3150.96       3144.15       134.93 o
  -7  -3   7         21.39         24.42        40.09 o
  -6  -3   7       2545.36       2295.81       109.73 o
  -5  -3   7        656.88        838.46       130.30 o
  -4  -3   7      14445.84      13345.44      1701.17 o
  -3  -3   7        229.11        234.42        71.99 o
  -2  -3   7       2047.78       1905.42        93.46 o
  -1  -3   7       1452.60       1470.28        68.07 o
   0  -3   7        282.34        181.97        37.71 o
   1  -3   7        611.77        576.47        54.40 o
   2  -3   7       9199.76       9491.48       287.14 o
   3  -3   7        630.69        530.88        60.47 o
   4  -3   7       3023.99       3045.14       113.15 o
   5  -3   7        180.43        174.07        50.46 o
   6  -3   7        263.08        235.14        57.45 o
   7  -3   7        313.68        323.87        64.34 o
   8  -3   7       1230.76       1000.99       158.56 o
   9  -3   7        411.23        448.12       124.41 o
  10  -3   7        376.59        326.09       136.56 o
  11  -3   7         53.79        162.02       114.58 o
 -14  -2   7         76.82        167.60        97.10 o
 -13  -2   7        893.75        960.71       162.25 o
 -12  -2   7        424.53        411.77       129.84 o
 -11  -2   7       2716.93       2740.84       146.04 o
 -10  -2   7        406.06        513.86        81.00 o
  -9  -2   7       5264.13       5354.89       174.27 o
  -8  -2   7       1889.40       1941.65       108.78 o
  -7  -2   7       2153.50       2306.03       162.99 o
  -6  -2   7        462.74        477.44        59.27 o
  -5  -2   7       6404.07       6824.74       251.81 o
  -4  -2   7       1035.50       1093.16        99.70 o
  -3  -2   7      12222.83      11425.55       809.17 o
  -2  -2   7       3061.89       2538.38       313.14 o
  -1  -2   7       5739.38       5268.18       174.80 o
   0  -2   7        832.87        827.66        53.55 o
   1  -2   7       2687.09       2393.06        73.76 o
   2  -2   7          3.00          6.13        29.09 o
   3  -2   7       3950.80       4052.91       139.54 o
   4  -2   7       1863.90       1900.40        99.28 o
   5  -2   7       3493.58       3555.84       267.46 o
   6  -2   7        168.86        140.71        50.42 o
   7  -2   7        595.74        599.85        71.72 o
   8  -2   7        108.23         70.04        51.96 o
   9  -2   7        558.49        531.87       125.22 o
  10  -2   7        226.04        121.47       100.43 o
  11  -2   7        351.65        473.17       135.07 o
 -14  -1   7       2136.31       2134.22       205.71 o
 -13  -1   7        339.62        384.66       135.27 o
 -12  -1   7       2470.14       2348.48       201.63 o
 -11  -1   7        622.47        604.68        83.45 o
 -10  -1   7       1753.71       1769.81       111.13 o
  -9  -1   7       1628.87       1775.74       109.85 o
  -8  -1   7       6303.58       6739.17       307.07 o
  -7  -1   7        459.84        541.39       117.72 o
  -6  -1   7       7190.05       8437.78       288.72 o
  -5  -1   7       2329.20       2643.76        99.53 o
  -4  -1   7       6230.34       7250.72       160.06 o
  -3  -1   7       1694.96       1721.44        62.40 o
  -2  -1   7      15776.13      14644.24       702.21 o
  -1  -1   7       2611.27       2600.37        56.65 o
   0  -1   7      10948.41       9480.06       216.96 o
   1  -1   7        684.57        710.29        59.21 o
   2  -1   7       1882.31       1617.43       119.86 o
   3  -1   7        873.78        932.41        66.25 o
   4  -1   7       3313.65       3193.05       123.58 o
   5  -1   7        834.48        755.34       103.68 o
   6  -1   7       1660.24       1531.01        89.74 o
   7  -1   7        701.88        632.86        70.44 o
   8  -1   7        253.46        229.03        55.76 o
   9  -1   7        108.04         82.98        52.15 o
  10  -1   7        662.36        519.61       134.13 o
  11  -1   7        142.99        160.60       115.78 o
 -14   0   7        512.64        498.27       136.14 o
 -13   0   7       2202.10       2301.76       202.17 o
 -12   0   7         37.81        182.77        99.12 o
 -11   0   7       2050.74       1889.48       171.59 o
 -10   0   7        233.11        297.01        61.24 o
  -9   0   7       1192.49       1230.72        91.06 o
  -8   0   7        752.65        829.52       130.28 o
  -7   0   7       7368.50       8312.47       667.02 o
  -6   0   7       1413.04       1626.53       123.20 o
  -5   0   7       9574.40      12059.84       522.74 o
  -4   0   7         50.58         44.35        32.32 o
  -3   0   7       5390.03       5205.87        92.43 o
  -2   0   7        355.11        385.98        33.02 o
  -1   0   7      15001.82      14206.70       881.85 o
   0   0   7        213.58        192.84        32.43 o
   1   0   7       1888.38       1515.52        69.44 o
   2   0   7        243.91        262.81        36.81 o
   3   0   7       1365.56       1218.98        55.96 o
   4   0   7          6.14         -2.91        24.36 o
   5   0   7       2079.69       2005.67       205.24 o
   6   0   7        269.24        208.41        48.15 o
   7   0   7       1000.35        884.47        78.32 o
   8   0   7        202.41        203.05        56.23 o
   9   0   7        202.50        283.71        63.74 o
  10   0   7         33.73         70.89        53.35 o
  11   0   7       1075.64       1030.23       177.66 o
 -14   1   7       2106.67       1928.38       198.92 o
 -13   1   7        341.52        404.60       126.45 o
 -12   1   7       2443.08       2264.89       192.47 o
 -11   1   7        602.13        694.66       134.64 o
 -10   1   7       1641.99       1557.76       156.69 o
  -9   1   7       1619.67       1788.07       156.27 o
  -8   1   7       6310.81       6472.46       710.61 o
  -7   1   7        460.63        429.84        78.51 o
  -6   1   7       7249.59       8391.56       289.82 o
  -5   1   7       2281.29       2482.36        87.98 o
  -4   1   7       6156.25       6251.51       255.23 o
  -3   1   7       1704.07       1793.15        69.02 o
  -2   1   7      15527.56      15608.30       678.48 o
  -1   1   7       2651.22       2660.01       207.56 o
   0   1   7      10885.83      10200.42       280.69 o
   1   1   7        650.15        664.76        87.15 o
   2   1   7       1842.84       1582.31        86.96 o
   3   1   7        910.55        915.57        52.10 o
   4   1   7       3380.06       3325.31       285.98 o
   5   1   7        857.28        796.19        87.29 o
   6   1   7       1610.30       1447.03       238.73 o
   7   1   7        696.73        618.73       110.70 o
   8   1   7        264.71        236.43        55.86 o
   9   1   7        117.61        133.04        52.84 o
  10   1   7        658.33        540.31        80.02 o
  11   1   7        150.29        173.56        65.56 o
 -14   2   7         75.63        145.57       109.14 o
 -13   2   7        861.87        834.31       151.52 o
 -12   2   7        409.78        783.99       140.68 o
 -11   2   7       2698.20       2577.89       197.54 o
  -9   2   7       5210.73       5380.84       245.42 o
  -8   2   7       1868.02       1998.55       156.41 o
  -7   2   7       2145.35       2347.31       152.31 o
  -6   2   7        460.38        615.51        90.43 o
  -5   2   7       6397.30       6880.69       208.41 o
  -4   2   7        989.61       1010.35        59.40 o
  -3   2   7      12360.62      13074.21       401.36 o
  -2   2   7       3100.08       3159.42       183.81 o
  -1   2   7       5526.22       5356.05       107.20 o
   0   2   7        866.63        939.93        65.03 o
   1   2   7       2550.67       2395.07        87.31 o
   2   2   7          4.74         -6.24        25.37 o
   3   2   7       4033.39       3791.10       320.08 o
   4   2   7       1885.95       1895.45       219.80 o
   5   2   7       3381.26       3375.04       438.20 o
   6   2   7        165.66        226.19        47.84 o
   7   2   7        637.47        635.63       182.17 o
   8   2   7        113.84         98.44        46.87 o
   9   2   7        578.50        555.56       104.01 o
  10   2   7        234.26        275.60       128.12 o
  11   2   7        351.58        487.98       106.62 o
 -14   3   7        618.99        492.37       143.72 o
 -13   3   7         60.57         78.27       107.02 o
 -12   3   7        310.70        383.95       115.63 o
 -11   3   7         76.72        122.33       101.57 o
 -10   3   7       7872.53       7601.34       305.70 o
  -9   3   7        927.43        888.10       137.65 o
  -8   3   7       3141.02       3443.13       200.57 o
  -7   3   7         22.41        -28.85        60.64 o
  -6   3   7       2561.42       2864.90       161.51 o
  -5   3   7        693.81        793.95        98.06 o
  -4   3   7      14023.65      14764.18       299.39 o
  -3   3   7        209.97        298.13        68.54 o
  -2   3   7       2100.91       1931.18        82.00 o
  -1   3   7       1491.32       1675.26        99.80 o
   0   3   7        314.31        289.84        48.26 o
   1   3   7        636.70        666.23        70.67 o
   2   3   7       9064.37       9890.48       242.95 o
   3   3   7        656.57        626.23       133.84 o
   4   3   7       3050.14       3006.55       473.51 o
   5   3   7        172.19        171.05        42.34 o
   6   3   7        206.68        205.46        45.88 o
   7   3   7        323.41        365.98       108.79 o
   8   3   7       1212.44       1304.14       152.67 o
   9   3   7        429.51        492.14       100.63 o
  10   3   7        378.43        331.78       104.31 o
  11   3   7         52.88         74.86        71.35 o
 -13   4   7        599.55        613.59       151.05 o
 -12   4   7          1.92         -4.10       102.28 o
 -11   4   7       3250.85       3010.81       220.93 o
 -10   4   7         87.35        114.48       100.98 o
  -9   4   7       2463.73       2684.86       203.30 o
  -8   4   7        581.13        677.11       121.77 o
  -7   4   7        716.11        699.84       117.66 o
  -6   4   7        258.75        381.32        86.15 o
  -5   4   7       3858.73       3738.21       178.81 o
  -4   4   7        713.83        834.70       102.40 o
  -3   4   7       3567.29       3205.48       105.10 o
  -2   4   7       1170.95       1133.41        63.94 o
  -1   4   7       1382.64       1342.24        97.05 o
   0   4   7       1293.75       1369.55        76.68 o
   1   4   7       2511.02       2801.55       104.65 o
   2   4   7        441.31        506.92        65.82 o
   3   4   7       3254.92       2949.59       737.20 o
   4   4   7         28.27         27.83        31.39 o
   5   4   7        812.73        844.38       209.96 o
   6   4   7        189.80        179.94        65.55 o
   7   4   7        806.64       1056.83       103.14 o
   8   4   7        239.19        335.68        93.31 o
   9   4   7        308.44        369.48        96.93 o
  10   4   7         89.08         84.43        71.02 o
  11   4   7         83.23        119.83        83.10 o
 -13   5   7        253.11        199.07       121.36 o
 -12   5   7        605.18        615.12       153.69 o
 -11   5   7         20.41         -3.68        90.35 o
 -10   5   7        665.87        864.43       151.63 o
  -9   5   7        344.27        434.26       119.56 o
  -8   5   7       2963.32       3234.33       208.86 o
  -7   5   7         76.65        101.93        86.55 o
  -6   5   7       1336.53       1169.64       134.27 o
  -5   5   7        994.75       1065.17       123.49 o
  -4   5   7       1244.27       1164.15       117.23 o
  -3   5   7        839.92        727.28        56.14 o
  -2   5   7       2101.06       1979.91        82.39 o
  -1   5   7        766.87        771.11        89.42 o
   0   5   7       2331.41       2471.67       101.35 o
   1   5   7       2189.24       2551.43       111.72 o
   2   5   7       1973.88       2337.01       109.13 o
   3   5   7         40.07         45.29        52.13 o
   4   5   7       1335.01       1426.48       105.06 o
   5   5   7        393.83        401.16        77.56 o
   6   5   7        942.78       1358.69       180.18 o
   7   5   7       1251.94       1558.29       116.33 o
   8   5   7        360.31        499.48        89.20 o
   9   5   7         46.87         85.07        74.03 o
  10   5   7        310.86        289.41       102.25 o
 -12   6   7        389.82        520.42       153.36 o
 -11   6   7        335.56        215.18       124.86 o
 -10   6   7         54.40         -6.86        99.50 o
  -9   6   7        204.57        349.63       127.08 o
  -8   6   7        191.67        190.82       103.88 o
  -7   6   7       3723.11       3750.01       220.37 o
  -6   6   7        264.06        233.68        93.44 o
  -5   6   7        577.91        467.37       100.45 o
  -4   6   7        124.37        109.06        69.39 o
  -3   6   7       1055.64        977.06        64.77 o
  -2   6   7        183.00        178.27        46.61 o
  -1   6   7       7183.97       7551.16       318.47 o
   0   6   7        749.21        864.21        79.30 o
   1   6   7        207.45        244.77        61.22 o
   2   6   7        335.07        377.43        71.30 o
   3   6   7        145.14        192.55        62.29 o
   4   6   7        466.20        508.88        83.02 o
   5   6   7       3033.27       3412.38       151.04 o
   6   6   7        187.95        182.69       111.85 o
   7   6   7        971.91       1147.63       317.54 o
   8   6   7        194.74        188.34        72.98 o
   9   6   7        110.08         92.72        71.16 o
  10   6   7         29.22         79.39        78.96 o
 -11   7   7         87.06         63.27       118.07 o
 -10   7   7        271.84        335.35       132.10 o
  -9   7   7        307.41        332.66       130.21 o
  -8   7   7        689.01        833.65       156.21 o
  -7   7   7         87.48        115.07        93.07 o
  -6   7   7        634.95        890.69       139.43 o
  -5   7   7         80.92         -6.69        74.06 o
  -4   7   7        103.97        103.18        75.67 o
  -3   7   7        160.89         97.25        73.80 o
  -2   7   7       3293.03       3049.21       114.37 o
  -1   7   7       1604.08       1580.45       130.80 o
   0   7   7        552.47        709.43       114.12 o
   1   7   7        358.51        412.38        73.14 o
   2   7   7        591.31        661.54        85.44 o
   3   7   7        633.44        642.62        88.99 o
   4   7   7       1085.22       1009.82       121.31 o
   5   7   7        114.36        110.18        77.86 o
   6   7   7        794.76        870.64       115.15 o
   7   7   7        124.74         86.93        70.50 o
   8   7   7        382.77        400.67        86.61 o
   9   7   7        327.01        414.25       112.84 o
 -11   8   7        923.38       1079.45       189.59 o
 -10   8   7         71.86        132.96       123.29 o
  -9   8   7        482.50        565.15       146.64 o
  -8   8   7        444.30        577.77       145.44 o
  -7   8   7        416.11        598.20       134.06 o
  -6   8   7        285.20        247.56       106.07 o
  -5   8   7        845.71        991.91       141.66 o
  -4   8   7        195.93        127.12        83.78 o
  -3   8   7       1035.94       1187.47       133.07 o
  -2   8   7        590.57        649.15       115.26 o
  -1   8   7        470.19        420.40        66.33 o
   0   8   7        234.01        333.39        68.04 o
   1   8   7        758.78        775.94        95.64 o
   2   8   7        222.30        227.63        69.21 o
   3   8   7        999.07       1151.32       108.02 o
   4   8   7        927.76        874.64       100.83 o
   5   8   7        381.28        366.62        81.44 o
   6   8   7        243.16        216.20        73.20 o
   7   8   7        274.97        293.30        81.70 o
   8   8   7        125.13         71.62        70.80 o
  -9   9   7        195.09        338.85       130.46 o
  -8   9   7        237.44        215.01       121.24 o
  -7   9   7         49.76        102.83       101.79 o
  -6   9   7        356.80        561.14       132.12 o
  -5   9   7          7.10         41.35        80.47 o
  -4   9   7        892.78        951.24       139.42 o
  -3   9   7        149.68         89.42        79.79 o
  -2   9   7        484.16        544.43       113.47 o
  -1   9   7         57.40        173.41        90.21 o
   0   9   7         54.35         76.19        65.18 o
   1   9   7         14.59         53.90        61.06 o
   2   9   7        714.95        743.08       174.59 o
   3   9   7        161.06        199.49        73.45 o
   4   9   7        444.27        433.30        86.95 o
   5   9   7        227.57        170.74        71.07 o
   6   9   7        115.13        109.89        70.61 o
   7   9   7        255.71        139.91        78.89 o
  -8  10   7         14.11         96.15       129.13 o
  -7  10   7        295.70        444.91       133.20 o
  -6  10   7        311.51        403.36       123.31 o
  -5  10   7        703.66        577.03       126.98 o
  -4  10   7          9.66         91.41        80.64 o
  -3  10   7        587.60        735.47       125.81 o
  -2  10   7        108.52        152.52        97.41 o
  -1  10   7        110.67        126.17        94.42 o
   0  10   7         34.00         76.88        81.72 o
   1  10   7        649.33        664.96       177.53 o
   2  10   7          3.06        -10.64        58.73 o
   3  10   7        494.64        566.05       157.71 o
   4  10   7         86.57         95.20        65.43 o
   5  10   7        214.10        146.71        75.26 o
  -6  11   7        336.06        444.18       130.56 o
  -5  11   7        132.21        144.62        95.44 o
  -4  11   7        464.75        474.58       118.67 o
  -3  11   7         55.49         89.47        84.71 o
  -2  11   7        642.79        757.86       134.18 o
  -1  11   7         36.65         33.44        86.97 o
   0  11   7        605.83        587.33       125.94 o
   1  11   7        300.65        258.31        81.81 o
   2  11   7        164.84         80.35        66.07 o
   3  11   7        300.48        307.13        85.49 o
  -6 -11   8        281.85        359.94       155.63 o
  -5 -11   8        496.94        675.74       181.65 o
  -4 -11   8         95.05        124.65       114.52 o
  -3 -11   8        266.14        366.63       154.67 o
  -2 -11   8        218.88        248.03       127.20 o
  -1 -11   8        553.93        512.81       136.30 o
   2 -11   8         41.40        119.64       153.71 o
   3 -11   8        236.96        212.92       145.35 o
  -8 -10   8        413.64        559.14       180.37 o
  -7 -10   8         39.32        -11.55       112.76 o
  -6 -10   8        348.95        615.57       173.36 o
  -5 -10   8        330.63        291.70       131.56 o
  -4 -10   8        845.57        841.06       164.48 o
  -3 -10   8         29.20         34.55       101.84 o
  -2 -10   8        179.76        193.97       116.24 o
  -1 -10   8          6.09        -62.82        84.91 o
   0 -10   8        525.20        567.10       130.06 o
   1 -10   8         91.59         19.53       107.21 o
   2 -10   8        718.06        509.52       154.86 o
   3 -10   8         84.07         65.42       111.78 o
   4 -10   8        185.14         30.67        96.96 o
   5 -10   8         67.66          3.95        87.94 o
  -9  -9   8        494.01        542.06       164.27 o
  -8  -9   8        117.90        241.01       160.47 o
  -7  -9   8        304.17        362.45       136.39 o
  -6  -9   8        148.32        195.71       105.70 o
  -5  -9   8        575.72        795.98       165.72 o
  -4  -9   8        105.16        107.84        91.59 o
  -3  -9   8        639.36        645.86       148.59 o
  -2  -9   8         57.40         15.54        97.48 o
  -1  -9   8        301.61        383.25       120.24 o
   0  -9   8          0.85         -8.08        81.64 o
   1  -9   8        526.67        545.30        92.55 o
   2  -9   8        137.03        170.94       107.83 o
   3  -9   8        734.06        545.68       145.81 o
   4  -9   8         37.25        -50.30        81.64 o
   5  -9   8        216.36         65.46       115.54 o
   6  -9   8         53.45         66.74        93.90 o
 -11  -8   8        573.21        622.07       187.21 o
 -10  -8   8        992.95       1095.43       208.73 o
  -9  -8   8        633.90        705.89       184.62 o
  -8  -8   8        339.93        365.22       139.20 o
  -7  -8   8        377.14        434.17       144.46 o
  -6  -8   8        645.46        623.65       164.07 o
  -5  -8   8        306.43        318.74       127.02 o
  -4  -8   8        453.35        408.94       120.06 o
  -3  -8   8         14.26         37.62        86.98 o
  -2  -8   8        895.60        881.93       150.73 o
  -1  -8   8        341.63        415.82        87.60 o
   0  -8   8        231.17        276.80        64.36 o
   1  -8   8        777.48        728.31       123.81 o
   2  -8   8        959.03        991.76       105.09 o
   3  -8   8        513.72        333.68       125.06 o
   4  -8   8        439.48        368.68       124.33 o
   5  -8   8         11.15         22.04        79.74 o
   6  -8   8        216.35        221.24       108.43 o
   7  -8   8        158.70         55.74        88.96 o
 -11  -7   8        345.43        376.91       106.15 o
 -10  -7   8        384.66        485.63        98.33 o
  -9  -7   8        712.91        765.94       111.49 o
  -8  -7   8        440.75        466.66        90.56 o
  -7  -7   8       1584.73       1687.32       195.95 o
  -6  -7   8        402.12        363.13       122.71 o
  -5  -7   8        318.29        373.24       109.58 o
  -4  -7   8         86.27         96.10        93.15 o
  -3  -7   8        353.53        320.80        86.46 o
  -2  -7   8       1562.22       1546.79       120.32 o
  -1  -7   8       2558.20       2780.49       170.59 o
   0  -7   8        284.27        338.17        63.51 o
   1  -7   8        472.31        478.24        67.91 o
   2  -7   8        245.58        289.53        68.16 o
   3  -7   8        351.65        345.66        72.80 o
   4  -7   8        397.79        324.64       116.46 o
   5  -7   8        999.85        837.24       146.21 o
   6  -7   8         16.43        -47.97        66.51 o
   7  -7   8        139.51         67.10        82.14 o
   8  -7   8         42.46        -35.01        90.50 o
 -12  -6   8       1245.25       1246.98       145.55 o
 -11  -6   8         95.12        166.34        68.06 o
 -10  -6   8        294.18        284.45        85.78 o
  -9  -6   8        615.35        622.60       100.91 o
  -8  -6   8       1721.05       1781.99       127.44 o
  -7  -6   8        173.21        263.73        70.88 o
  -6  -6   8       2815.57       2877.14       137.30 o
  -5  -6   8        149.66        165.49        59.42 o
  -4  -6   8        296.30        370.18        81.40 o
  -3  -6   8       1590.30       1524.00       117.04 o
  -2  -6   8       2416.27       2432.88       131.90 o
  -1  -6   8       1399.67       1426.04       107.89 o
   0  -6   8       3293.20       3278.75       110.97 o
   1  -6   8        166.26        163.04        58.10 o
   2  -6   8         25.66         72.36        73.91 o
   3  -6   8        101.15        141.25        58.75 o
   4  -6   8        343.77        414.25        70.35 o
   5  -6   8        110.02         27.89        88.25 o
   7  -6   8         44.41         26.55        81.83 o
   8  -6   8        181.32        122.03       104.74 o
   9  -6   8          4.54         12.09        85.22 o
 -13  -5   8       1577.57       1674.48       167.50 o
 -12  -5   8        100.44        166.60        71.43 o
 -11  -5   8        585.24        602.66       104.33 o
 -10  -5   8        199.81        219.76        73.44 o
  -9  -5   8       1118.95       1324.17       123.27 o
  -8  -5   8        397.18        405.34        73.73 o
  -7  -5   8       3827.50       3666.94       196.49 o
  -6  -5   8        562.22        571.59        76.41 o
  -5  -5   8        757.42        729.87        68.06 o
  -4  -5   8        321.82        280.02        49.26 o
  -3  -5   8       1625.98       1705.93       111.77 o
  -2  -5   8        157.75        218.48        63.08 o
  -1  -5   8       3293.88       3335.89       169.57 o
   0  -5   8        891.75        925.77        67.13 o
   1  -5   8       1954.11       1922.81        82.56 o
   2  -5   8        120.20        123.73        51.00 o
   3  -5   8       1352.81       1376.62        90.98 o
   4  -5   8        148.81        177.23        56.66 o
   5  -5   8        773.25        820.38        84.15 o
   6  -5   8        667.35        599.19       134.38 o
   7  -5   8       1190.48        930.32       150.25 o
   8  -5   8        154.54         90.95        83.05 o
   9  -5   8        253.81        307.78       114.01 o
  10  -5   8         17.30         68.68        86.94 o
 -13  -4   8         46.93        121.99        73.19 o
 -12  -4   8        951.70       1229.12       131.41 o
 -11  -4   8        447.02        511.46       132.23 o
 -10  -4   8       3528.34       3460.74       167.18 o
  -9  -4   8       2207.69       2207.33       152.07 o
  -8  -4   8        704.50        871.10        93.12 o
  -7  -4   8        134.01        123.66        49.43 o
  -6  -4   8       1008.28        928.20        85.69 o
  -5  -4   8        985.02        917.38       155.45 o
  -4  -4   8       7370.39       6493.47       800.82 o
  -3  -4   8        791.02        716.31       146.19 o
  -2  -4   8        558.19        528.77        66.84 o
  -1  -4   8        237.72        255.15        44.15 o
   0  -4   8       2612.62       2506.02        83.54 o
   1  -4   8        824.78        885.24        61.31 o
   2  -4   8       3686.09       3710.50       123.68 o
   3  -4   8        110.66        147.35        49.27 o
   4  -4   8       1113.80       1148.63        83.12 o
   5  -4   8         93.82        133.16        54.04 o
   6  -4   8       1385.85       1311.90        94.20 o
   7  -4   8        703.27        612.45       129.61 o
   8  -4   8        993.86        931.52       149.33 o
   9  -4   8         48.38        123.44        92.37 o
  10  -4   8        465.46        454.50       145.18 o
 -14  -3   8         78.40         84.59       107.27 o
 -13  -3   8        193.74        224.78       113.96 o
 -12  -3   8        308.37        354.55        85.11 o
 -11  -3   8       1744.11       1756.40       129.34 o
 -10  -3   8        597.74        676.79        92.98 o
  -9  -3   8       3855.16       3881.70       157.99 o
  -8  -3   8        401.73        467.28       116.18 o
  -7  -3   8       1725.38       1709.65       100.06 o
  -6  -3   8        573.91        570.45        75.10 o
  -5  -3   8       5724.49       5240.41       566.98 o
  -4  -3   8        418.09        317.72        92.04 o
  -3  -3   8       4879.52       3856.95       687.78 o
  -2  -3   8        108.88        118.98        45.88 o
  -1  -3   8        106.60         91.46        35.53 o
   0  -3   8        534.88        529.94        48.67 o
   1  -3   8       4697.05       4396.86       101.63 o
   2  -3   8        366.43        337.70        44.02 o
   3  -3   8       4758.38       4346.02       545.45 o
   4  -3   8         35.15         24.28        40.56 o
   5  -3   8        381.11        454.22        67.69 o
   6  -3   8        188.16        161.09        57.22 o
   7  -3   8       1590.49       1632.21       106.06 o
   8  -3   8        303.54        183.08        99.36 o
   9  -3   8       1119.49        853.53       155.26 o
  10  -3   8         99.99         25.33        99.17 o
 -14  -2   8        600.83        676.77       146.31 o
 -13  -2   8        189.81        233.62       113.39 o
 -12  -2   8       2169.60       2142.85       194.79 o
 -11  -2   8       1065.24       1093.50       109.75 o
 -10  -2   8       1527.11       1595.92       114.84 o
  -9  -2   8       1248.04       1297.67       101.23 o
  -8  -2   8       2370.52       2394.96       117.96 o
  -7  -2   8        398.00        469.37        65.58 o
  -6  -2   8       7899.04       8646.11       179.78 o
  -5  -2   8        719.13        818.55        57.96 o
  -4  -2   8       3921.42       3531.33       242.28 o
  -3  -2   8       2067.28       1919.64        67.18 o
  -2  -2   8       3712.62       3637.58       113.39 o
  -1  -2   8        815.58        857.66        73.52 o
   0  -2   8       3201.73       2940.02        79.93 o
   1  -2   8        314.25        268.03        39.94 o
   2  -2   8       5401.37       5086.39       352.51 o
   3  -2   8        410.52        405.96        47.93 o
   4  -2   8       2274.91       2240.42       101.79 o
   5  -2   8        154.01        158.23        51.65 o
   6  -2   8       2419.26       2484.44       115.08 o
   7  -2   8         29.51         98.87        54.76 o
   8  -2   8        815.65        796.86        84.41 o
   9  -2   8        438.27        370.16       116.90 o
  10  -2   8        256.88        213.17       110.75 o
  11  -2   8         81.58         62.05       125.48 o
 -14  -1   8        124.90        175.27       101.56 o
 -13  -1   8       1843.69       1648.92       187.01 o
 -12  -1   8        938.29       1028.18       158.84 o
 -11  -1   8       2129.07       1972.87       176.24 o
 -10  -1   8         72.82         89.99        52.25 o
  -9  -1   8       2334.12       2477.77       124.01 o
  -8  -1   8        612.44        747.33        77.25 o
  -7  -1   8       7461.01       8493.50       511.92 o
  -6  -1   8       1133.85       1308.27       143.20 o
  -5  -1   8       4695.39       5371.56       164.74 o
  -4  -1   8        740.18        821.69        55.40 o
  -3  -1   8       5285.64       5216.34        98.82 o
  -2  -1   8       3249.53       2926.26        68.62 o
  -1  -1   8       8683.50       8053.01       192.55 o
   0  -1   8        792.66        692.09        49.34 o
   1  -1   8       5715.70       5488.17       296.53 o
   2  -1   8        157.99        130.80        33.58 o
   3  -1   8       4534.71       4274.99        94.84 o
   4  -1   8        870.89        843.71        69.12 o
   5  -1   8       1801.32       1703.88        92.24 o
   6  -1   8        989.95        866.15        78.76 o
   7  -1   8        817.71        834.28        80.77 o
   8  -1   8         53.83        114.88        51.29 o
   9  -1   8        846.80        664.62       102.04 o
  10  -1   8        142.98        205.42       108.29 o
  11  -1   8        377.04        352.94       128.87 o
 -14   0   8       2392.56       2066.42       202.42 o
 -13   0   8          0.23         51.01        97.20 o
 -12   0   8       3504.34       2812.53       211.22 o
 -11   0   8          5.09        -10.49        76.40 o
 -10   0   8         53.13         15.69        45.21 o
  -9   0   8         55.92         38.09        43.47 o
  -8   0   8       5681.45       6108.29       369.64 o
  -7   0   8       1071.18       1262.55        81.78 o
  -6   0   8      10755.98      12855.36       372.03 o
  -5   0   8        729.88        970.30       124.24 o
  -4   0   8       2935.08       3026.29       159.99 o
  -3   0   8       1603.30       1660.10        61.25 o
  -2   0   8      16115.35      16006.31       774.41 o
  -1   0   8        300.55        297.00        36.71 o
   0   0   8       8878.90       8481.66       473.07 o
   1   0   8         17.43         -7.11        26.43 o
   2   0   8       1248.34       1114.08        54.01 o
   3   0   8         58.18         29.10        27.42 o
   4   0   8       5951.28       5761.32       155.02 o
   5   0   8        234.25        120.46        46.54 o
   6   0   8       1698.78       1711.82       118.42 o
   7   0   8         63.08         50.41        44.70 o
   8   0   8        595.45        533.45        71.50 o
   9   0   8         33.94         68.89        49.92 o
  10   0   8        630.27        487.54        78.92 o
  11   0   8        125.57        245.14       120.79 o
 -14   1   8        119.67        294.69       119.16 o
 -13   1   8       1821.32       1451.97       172.04 o
 -12   1   8        947.03       1067.02       158.08 o
 -11   1   8       2171.63       1947.02       175.04 o
 -10   1   8         63.17         43.43        83.51 o
  -9   1   8       2231.17       2309.96       172.96 o
  -8   1   8        587.09        692.60       114.38 o
  -7   1   8       7464.90       8287.68       326.43 o
  -6   1   8       1146.71       1313.85        77.48 o
  -5   1   8       4755.54       5052.64       219.83 o
  -4   1   8        745.71        784.25        58.24 o
  -3   1   8       5294.62       5252.64       110.69 o
  -2   1   8       3191.80       3007.15       144.79 o
  -1   1   8       8776.40       8329.96       536.57 o
   0   1   8        793.09        776.39        47.66 o
   1   1   8       5805.71       5434.10       305.60 o
   2   1   8        168.31        153.88        32.70 o
   3   1   8       4597.39       4463.39       296.41 o
   4   1   8        844.17        870.79        56.42 o
   5   1   8       1760.29       1759.90       180.86 o
   6   1   8        991.99        937.06       112.48 o
   7   1   8        819.61        986.29       112.34 o
   8   1   8         56.81         63.64        44.65 o
   9   1   8        840.03        736.37        87.28 o
  10   1   8        133.64        236.76        60.58 o
  11   1   8        371.88        348.96        82.59 o
 -14   2   8        639.24        642.11       147.02 o
 -13   2   8        193.65        207.81       112.52 o
 -12   2   8       2184.44       1795.13       177.60 o
 -11   2   8       1110.26       1234.18       165.01 o
 -10   2   8       1489.29       1441.17       155.16 o
  -9   2   8       1236.80       1423.43       153.49 o
  -8   2   8       2405.39       2755.02       178.86 o
  -7   2   8        400.18        528.75        98.61 o
  -6   2   8       7835.47       8964.08       256.22 o
  -5   2   8        785.46        787.93        57.50 o
  -4   2   8       3952.53       3698.69        96.91 o
  -3   2   8       2100.63       2169.57        92.36 o
  -2   2   8       3835.96       3676.63       271.42 o
  -1   2   8        844.25        954.21        65.59 o
   0   2   8       3341.67       3146.61       104.94 o
   1   2   8        301.00        274.61        49.31 o
   2   2   8       5310.40       4985.10       405.10 o
   3   2   8        384.00        380.12        45.74 o
   4   2   8       2210.83       2201.06       228.92 o
   5   2   8        165.25        212.83        59.65 o
   6   2   8       2361.08       2397.59       300.80 o
   7   2   8         25.97         58.56        40.79 o
   8   2   8        814.91        754.62        82.36 o
   9   2   8        429.13        390.86        69.55 o
  10   2   8        267.83        349.34        98.31 o
  11   2   8         78.86         82.09        73.19 o
 -14   3   8         84.47        107.25       101.35 o
 -13   3   8        173.44        194.71       112.72 o
 -12   3   8        319.66        305.19       118.92 o
 -11   3   8       1753.42       1769.60       177.51 o
 -10   3   8        624.71        686.35       135.07 o
  -9   3   8       3851.65       4102.05       225.51 o
  -8   3   8        412.56        503.43       107.33 o
  -7   3   8       1644.99       1923.44       154.05 o
  -6   3   8        562.75        620.25        97.82 o
  -5   3   8       5758.74       6056.54       212.77 o
  -4   3   8        395.23        329.99        41.72 o
  -3   3   8       4800.14       4861.20       181.35 o
  -2   3   8        107.43        122.40        32.29 o
  -1   3   8         68.18         39.82        35.74 o
   0   3   8        525.72        664.97        60.08 o
   1   3   8       4762.56       5049.89       323.76 o
   2   3   8        375.40        355.67        55.52 o
   3   3   8       4789.04       4635.71       550.41 o
   4   3   8         30.27          6.62        33.04 o
   5   3   8        349.40        379.15        98.25 o
   6   3   8        186.77        187.27        47.22 o
   7   3   8       1484.67       1836.75       113.88 o
   8   3   8        274.72        319.43        92.52 o
   9   3   8       1124.76       1414.91       147.82 o
  10   3   8         94.24        112.26        76.39 o
 -13   4   8         52.76         10.93       109.41 o
 -12   4   8        932.57        780.28       157.08 o
 -11   4   8        478.64        586.57       138.66 o
 -10   4   8       3459.09       3331.01       226.75 o
  -9   4   8       2233.24       2436.11       190.42 o
  -8   4   8        712.44        729.26       130.05 o
  -7   4   8        139.90        102.54        83.27 o
  -6   4   8        981.29        956.55       123.62 o
  -5   4   8        964.41       1018.65       119.63 o
  -4   4   8       7254.12       7200.95       233.94 o
  -3   4   8        822.63        770.55        58.40 o
  -2   4   8        532.94        458.20        50.36 o
  -1   4   8        247.66        286.12        47.94 o
   0   4   8       2593.07       2656.31       124.44 o
   1   4   8        811.86        935.72        75.23 o
   2   4   8       3644.33       4196.72       150.64 o
   3   4   8        100.27         87.11        53.81 o
   4   4   8       1039.98       1266.32        98.62 o
   5   4   8         98.91        100.83        62.10 o
   6   4   8       1401.67       1902.69       201.37 o
   7   4   8        683.51        811.67        99.66 o
   8   4   8        973.35       1161.66       136.79 o
   9   4   8         42.63         23.55        67.52 o
  10   4   8        439.59        552.69       122.98 o
 -13   5   8       1546.01       1210.39       191.78 o
 -12   5   8        106.82        172.84       122.22 o
 -11   5   8        519.37        623.65       147.68 o
 -10   5   8        202.78        315.30       124.75 o
  -9   5   8       1048.72       1150.57       163.08 o
  -8   5   8        390.38        368.95       116.51 o
  -7   5   8       3860.55       3902.76       219.62 o
  -6   5   8        563.73        482.42       107.15 o
  -5   5   8        823.10        877.39       116.51 o
  -4   5   8        331.51        317.06        81.53 o
  -3   5   8       1603.43       1377.06        72.79 o
  -2   5   8        160.61        159.98        42.31 o
  -1   5   8       3187.23       3250.35       106.65 o
   0   5   8        879.02        983.55        76.45 o
   1   5   8       1923.07       2156.31       104.80 o
   2   5   8        108.92         94.05        55.23 o
   3   5   8       1292.54       1446.62       103.79 o
   4   5   8        139.27        223.58        69.70 o
   5   5   8        824.60       1107.94       105.54 o
   6   5   8        651.28        732.20        99.21 o
   7   5   8       1219.64       1469.91       116.34 o
   8   5   8        145.63        151.64        70.79 o
   9   5   8        252.15        190.01        76.19 o
  10   5   8         15.78          0.47        69.27 o
 -12   6   8       1228.02       1120.68       188.44 o
 -11   6   8         95.50         82.82       111.64 o
 -10   6   8        255.95        270.88       126.08 o
  -9   6   8        631.99        690.50       147.13 o
  -8   6   8       1729.44       1922.44       183.98 o
  -7   6   8        181.64        304.11       107.08 o
  -6   6   8       2845.75       2796.67       190.69 o
  -5   6   8        136.50         97.11        81.30 o
  -4   6   8        334.69        355.95        90.65 o
  -3   6   8       1602.20       1412.23        78.16 o
  -2   6   8       2291.46       2144.07        96.89 o
  -1   6   8       1395.46       1456.11       158.36 o
   0   6   8       3335.42       3484.30       125.79 o
   1   6   8        159.52        184.63        61.48 o
   2   6   8         12.99        -27.50        50.32 o
   3   6   8         94.33        133.22        63.50 o
   4   6   8        326.64        441.04       101.72 o
   5   6   8        109.19         84.55        66.67 o
   6   6   8       1542.12       1762.87       141.66 o
   7   6   8         42.15         -7.90        58.68 o
   8   6   8        190.09        157.93        72.24 o
   9   6   8          4.20        -68.02       125.28 o
 -11   7   8        394.92        528.23       159.83 o
 -10   7   8        371.99        409.64       141.10 o
  -9   7   8        707.05        743.91       155.60 o
  -8   7   8        435.85        460.88       136.55 o
  -7   7   8       1630.42       1550.60       166.57 o
  -6   7   8        426.96        419.86       111.66 o
  -5   7   8        277.44        359.75       102.83 o
  -4   7   8         97.18        118.31        75.90 o
  -3   7   8        378.32        348.85        94.38 o
  -2   7   8       1581.24       1513.14       111.85 o
  -1   7   8       2593.85       2591.58       138.42 o
   0   7   8        266.50        289.78        73.05 o
   1   7   8        496.07        473.21        78.19 o
   2   7   8        243.97        252.64        68.57 o
   3   7   8        405.01        459.64        80.53 o
   4   7   8        414.96        446.83        84.71 o
   5   7   8        998.43       1174.13       108.00 o
   6   7   8         19.41          5.03        58.61 o
   7   7   8        126.26        139.14        76.28 o
   8   7   8         42.58          9.92       133.80 o
 -11   8   8        578.33        742.99       177.22 o
 -10   8   8       1054.75       1222.73       193.84 o
  -9   8   8        635.43        837.59       167.51 o
  -8   8   8        362.64        544.91       139.02 o
  -7   8   8        374.82        416.92       124.74 o
  -6   8   8        656.64        857.83       146.49 o
  -5   8   8        324.44        461.79       113.98 o
  -4   8   8        472.30        520.19       111.50 o
  -3   8   8         10.05         34.06        70.73 o
  -2   8   8        916.51        928.40       130.07 o
  -1   8   8        342.53        358.04        64.09 o
   0   8   8        212.84        191.34        64.85 o
   1   8   8        792.14        865.38        93.40 o
   2   8   8       1030.22       1148.98       101.79 o
   3   8   8        503.10        593.87        88.90 o
   4   8   8        458.22        452.90        83.86 o
   5   8   8         12.06        -25.07        54.67 o
   6   8   8        183.59        207.84        94.82 o
   7   8   8        164.18        137.54        76.19 o
  -9   9   8        502.24        697.50       171.88 o
  -8   9   8        115.44        155.52       117.38 o
  -7   9   8        345.56        346.72       126.01 o
  -6   9   8        155.50        120.45        98.15 o
  -5   9   8        588.44        670.42       129.62 o
  -4   9   8        103.39         83.87        90.57 o
  -3   9   8        660.59        676.30       121.66 o
  -2   9   8         54.07         52.66        82.73 o
  -1   9   8        311.06        337.73       108.33 o
   0   9   8          0.16         -8.57        66.54 o
   1   9   8        522.56        510.36       105.86 o
   2   9   8        148.70        139.45        64.66 o
   3   9   8        820.91        785.85        98.00 o
   4   9   8         35.71        -45.60        56.72 o
   5   9   8        221.89        179.63        75.44 o
   6   9   8         56.64         25.39        69.65 o
  -8  10   8        402.55        468.35       159.80 o
  -7  10   8         37.14         -5.73        98.64 o
  -6  10   8        381.96        410.55       129.16 o
  -5  10   8        320.29        218.30       111.91 o
  -4  10   8        876.81        902.38       142.36 o
  -3  10   8         22.75        143.04        85.02 o
  -2  10   8        218.62        216.90        91.24 o
  -1  10   8          6.39        -22.11        75.97 o
   0  10   8        523.86        451.80       115.82 o
   1  10   8         88.19         36.89        73.52 o
   2  10   8        734.18        747.30        97.30 o
   3  10   8         80.66         26.59        63.65 o
   4  10   8        214.15        204.85        77.14 o
   5  10   8         70.79         60.51        72.97 o
  -6  11   8        268.35        357.07       126.25 o
  -5  11   8        536.26        650.25       141.19 o
  -4  11   8         91.26        191.37        97.94 o
  -3  11   8        256.17        319.39       114.37 o
  -2  11   8        215.92        163.51        96.04 o
  -1  11   8        580.13        671.77       131.11 o
   0  11   8        128.45        112.13        92.36 o
   1  11   8        588.18        608.12       140.49 o
   2  11   8         47.36         60.84        91.14 o
   3  11   8        243.59        255.32        78.93 o
  -5 -11   9        125.91          1.42       122.10 o
  -4 -11   9        163.73        124.53       126.39 o
  -3 -11   9        252.19        303.25       117.86 o
  -2 -11   9        188.70        231.56       125.00 o
  -1 -11   9        246.96        384.92       129.10 o
   2 -11   9        122.80         -7.27       119.62 o
  -8 -10   9        476.14        409.12       168.35 o
  -7 -10   9         67.11         -3.48       106.66 o
  -6 -10   9        370.84        336.59       148.54 o
  -5 -10   9        400.02        472.54       162.08 o
  -4 -10   9        502.26        539.04       147.67 o
  -3 -10   9        340.95        279.00       134.28 o
  -2 -10   9        204.67        303.51       123.57 o
  -1 -10   9        321.28        423.62       135.15 o
   0 -10   9        272.42        247.52       114.67 o
   1 -10   9        516.68        558.77       156.74 o
   2 -10   9        458.53        455.19       142.32 o
   3 -10   9         60.77         55.31       105.71 o
   4 -10   9        388.14        308.76       113.40 o
  -9  -9   9        258.15        305.72       143.62 o
  -8  -9   9        201.15        116.76       132.79 o
  -7  -9   9        286.58        348.23       139.58 o
  -6  -9   9        110.24         91.63       100.68 o
  -5  -9   9       1069.82       1046.47       189.53 o
  -4  -9   9        644.82        612.22       152.64 o
  -3  -9   9        582.31        798.47       161.26 o
  -2  -9   9        481.04        541.90       139.03 o
  -1  -9   9        119.13        159.34       102.26 o
   0  -9   9        295.77        328.14       114.28 o
   1  -9   9        317.84        366.16        81.69 o
   2  -9   9        367.24        316.39       123.72 o
   3  -9   9        586.11        557.97       142.63 o
   4  -9   9         49.03         88.62       103.46 o
   5  -9   9        211.66        185.71       116.73 o
   6  -9   9         19.27         41.61        89.91 o
 -10  -8   9        942.93        988.82       203.25 o
  -9  -8   9        833.37        847.80       189.05 o
  -8  -8   9        603.50        697.97       166.41 o
  -7  -8   9        138.72         74.16        99.25 o
  -6  -8   9       1138.67       1037.84       176.97 o
  -5  -8   9        285.84        314.02       126.13 o
  -4  -8   9       1092.62       1086.02       171.58 o
  -3  -8   9        579.28        739.39       146.44 o
  -2  -8   9         99.84         40.23        75.32 o
  -1  -8   9        168.65        150.15        75.83 o
   0  -8   9        387.02        364.82        69.72 o
   1  -8   9         46.89         80.05        64.70 o
   2  -8   9        865.34        780.82       171.43 o
   3  -8   9        269.84        204.60       114.55 o
   4  -8   9        286.62        272.54       116.36 o
   5  -8   9        117.10        118.25        97.82 o
   6  -8   9         54.73        -11.36        79.92 o
   7  -8   9         94.17         59.56        81.74 o
 -11  -7   9        919.97        862.21       191.38 o
 -10  -7   9        219.56        329.12       136.49 o
  -9  -7   9        205.84        297.75       121.97 o
  -8  -7   9       1204.83       1109.76       175.55 o
  -7  -7   9       1337.88       1440.35       196.49 o
  -6  -7   9        482.63        409.84       126.47 o
  -5  -7   9        897.91       1078.98       163.22 o
  -4  -7   9         19.49        -13.51        67.03 o
  -3  -7   9        295.16        296.78        86.10 o
  -2  -7   9        823.46        747.36       106.74 o
  -1  -7   9        939.63       1106.20       110.70 o
   0  -7   9         22.23         30.05        48.89 o
   1  -7   9        240.76        264.99        72.33 o
   2  -7   9        243.51        375.99        77.82 o
   3  -7   9        166.53        180.08        68.02 o
   4  -7   9        657.16        536.69       131.48 o
   5  -7   9        298.18        198.79        98.91 o
   6  -7   9        220.24        257.41       101.39 o
   7  -7   9         41.85         80.01        88.04 o
   8  -7   9        153.95         54.02        82.76 o
 -12  -6   9        840.56        953.70       130.72 o
 -11  -6   9        210.11        184.76        79.93 o
 -10  -6   9        427.21        532.67       103.34 o
  -9  -6   9        345.88        369.43        87.05 o
  -8  -6   9       1814.81       1762.01       128.78 o
  -7  -6   9       1848.16       1772.09       120.68 o
  -6  -6   9        439.80        604.15       131.89 o
  -5  -6   9        413.21        450.96        94.61 o
  -4  -6   9       1908.69       2090.77       150.91 o
  -3  -6   9        809.36        892.54       106.07 o
  -2  -6   9       3793.73       3875.58       159.58 o
  -1  -6   9        938.77       1090.72       106.39 o
   0  -6   9        758.61        811.01        77.01 o
   1  -6   9        288.91        319.13        60.41 o
   2  -6   9         78.21        142.90        62.74 o
   3  -6   9         10.07         25.26        51.31 o
   4  -6   9        321.71        356.76        95.37 o
   5  -6   9        512.02        395.97       120.95 o
   6  -6   9        116.37         42.81        85.16 o
   7  -6   9        298.45        190.34        92.19 o
   8  -6   9         20.66        -24.62        79.05 o
   9  -6   9        108.62        126.04       104.21 o
 -13  -5   9        812.63        920.34       136.98 o
 -12  -5   9        889.44        966.27       126.95 o
 -11  -5   9        285.17        265.49        85.53 o
 -10  -5   9        672.14        869.70       109.88 o
  -9  -5   9       1091.13       1141.13       115.25 o
  -8  -5   9        736.50        813.27        97.49 o
  -7  -5   9       1512.73       1351.36       103.22 o
  -6  -5   9       2113.86       1885.33       119.79 o
  -5  -5   9       1072.63        947.31        85.93 o
  -4  -5   9        400.01        444.67        83.51 o
  -3  -5   9       4584.43       4884.27       175.71 o
  -2  -5   9        483.63        505.18        78.86 o
  -1  -5   9       1519.36       1476.96       101.24 o
   0  -5   9        749.48        787.98        81.30 o
   1  -5   9        568.05        617.49        63.40 o
   2  -5   9        809.28        898.79        84.24 o
   3  -5   9        231.18        213.74        60.57 o
   4  -5   9        530.28        595.60        76.80 o
   5  -5   9        836.92        814.66       151.30 o
   6  -5   9        399.26        351.18       117.35 o
   7  -5   9        175.46        243.11       103.45 o
   8  -5   9        267.25        216.35       101.56 o
   9  -5   9         17.23        123.07       101.40 o
 -13  -4   9         72.52        114.03        71.10 o
 -12  -4   9        505.95        618.34       104.61 o
 -11  -4   9       1940.58       3334.46      1283.27 o
 -10  -4   9       1096.47       1225.80       118.90 o
  -9  -4   9       1236.81       1307.95       108.33 o
  -8  -4   9       1464.65       1494.41       105.58 o
  -7  -4   9        231.01        190.57        53.00 o
  -6  -4   9        308.50        278.95        50.46 o
  -5  -4   9       1217.43       1022.88       169.46 o
  -4  -4   9       3020.49       2700.62       391.46 o
  -3  -4   9       3006.95       3049.38       128.52 o
  -2  -4   9       1261.73       1265.28        88.51 o
  -1  -4   9        866.51        839.25        61.74 o
   0  -4   9        658.15        587.06        56.68 o
   1  -4   9       1357.00       1342.72        70.56 o
   2  -4   9       1193.18       1251.09        72.49 o
   3  -4   9       1116.20       1271.38        89.10 o
   4  -4   9        194.76        240.80        59.55 o
   5  -4   9        476.83        547.35        74.82 o
   6  -4   9        504.00        560.78        76.74 o
   7  -4   9        715.06        703.66       134.97 o
   8  -4   9        551.76        412.37       113.50 o
   9  -4   9        535.09        447.87       128.03 o
  10  -4   9         33.34        123.84        99.33 o
 -13  -3   9        226.50        241.08       115.81 o
 -12  -3   9        513.64        694.47       104.71 o
 -11  -3   9        719.84        863.92       106.21 o
 -10  -3   9       1026.11       1062.23       108.34 o
  -9  -3   9        460.33        490.17        79.63 o
  -8  -3   9        346.11        425.52        68.66 o
  -7  -3   9        926.55        958.17       115.49 o
  -6  -3   9       1603.99       1468.86       137.29 o
  -5  -3   9       3209.68       2739.55       207.78 o
  -4  -3   9       5748.26       4974.15       651.44 o
  -3  -3   9        711.23        722.15        80.20 o
  -2  -3   9       1654.76       1507.39        85.89 o
  -1  -3   9          0.46        -14.42        29.40 o
   0  -3   9        445.43        421.81        46.97 o
   1  -3   9       3377.91       3294.15        92.01 o
   2  -3   9       3160.10       3167.30        94.26 o
   3  -3   9        417.64        426.54        63.26 o
   4  -3   9        322.99        364.69        61.80 o
   5  -3   9        232.72        224.70        60.67 o
   6  -3   9        944.38       1038.97        86.77 o
   7  -3   9        568.24        598.83        80.78 o
   8  -3   9       1130.85       1101.57       161.94 o
   9  -3   9        210.63        272.27       109.94 o
  10  -3   9        370.83        337.56       126.92 o
 -14  -2   9         78.66         62.22        93.92 o
 -13  -2   9        510.13        592.56       142.25 o
 -12  -2   9       1630.12       1531.86       168.52 o
 -11  -2   9        809.75        897.09       102.34 o
 -10  -2   9        940.69       1137.48       105.43 o
  -9  -2   9        333.84        420.40        72.72 o
  -8  -2   9        373.83        499.49        71.52 o
  -7  -2   9       1008.24       1064.34        83.68 o
  -6  -2   9       1523.10       1612.70        89.61 o
  -5  -2   9       6691.47       6732.20       162.04 o
  -4  -2   9        904.98        826.21        71.33 o
  -3  -2   9       2917.15       2458.91       158.58 o
  -2  -2   9        368.96        394.84        91.35 o
  -1  -2   9       1782.70       1519.61        79.89 o
   0  -2   9       1208.07       1156.01        59.17 o
   1  -2   9       4457.79       4065.86       182.38 o
   2  -2   9       1757.68       1692.86       155.92 o
   3  -2   9       1778.63       1852.18        78.48 o
   4  -2   9        190.23        234.81        53.73 o
   5  -2   9       1708.18       1713.65       152.21 o
   6  -2   9        104.73        117.51        56.43 o
   7  -2   9       1602.35       1654.39       103.85 o
   8  -2   9        869.72        848.57        90.44 o
   9  -2   9        784.06        650.63       141.25 o
  10  -2   9        229.32        200.25       113.01 o
 -14  -1   9        800.51        667.10       146.04 o
 -13  -1   9       1026.48       1069.10       167.66 o
 -12  -1   9        676.71        656.04       142.12 o
 -11  -1   9       1323.82       1300.24       165.94 o
 -10  -1   9        583.44        621.05        81.22 o
  -9  -1   9        347.46        443.54        70.25 o
  -8  -1   9       1732.23       1718.03       103.41 o
  -7  -1   9       1756.30       1847.30       115.64 o
  -6  -1   9       2198.68       2577.91       105.95 o
  -5  -1   9        913.80        946.96        72.85 o
  -4  -1   9       1384.92       1341.72        62.24 o
  -3  -1   9        745.13        635.66        57.44 o
  -2  -1   9       2077.02       1727.02        81.87 o
  -1  -1   9       2360.19       2151.38       102.67 o
   0  -1   9       4893.18       4458.57       291.44 o
   1  -1   9        352.43        319.91        40.16 o
   2  -1   9       2159.94       2058.90        70.82 o
   3  -1   9        305.78        286.78        42.73 o
   4  -1   9       2571.83       2527.96        85.53 o
   5  -1   9       2340.87       2299.04       109.02 o
   6  -1   9       1309.33       1276.90        88.26 o
   7  -1   9        211.80        163.80        55.40 o
   8  -1   9        397.95        371.11        68.33 o
   9  -1   9         86.50        130.86        59.40 o
  10  -1   9        535.75        405.88       127.62 o
 -14   0   9        774.50        728.27       145.35 o
 -13   0   9        991.70        880.46       158.50 o
 -12   0   9        191.75        291.02       108.05 o
 -11   0   9        885.74        885.25       141.06 o
 -10   0   9        230.80        234.57        98.29 o
  -9   0   9        345.28        302.34        63.85 o
  -8   0   9       1710.04       1819.58       103.26 o
  -7   0   9       3008.85       3215.14       169.74 o
  -6   0   9        611.39        730.54        81.90 o
  -5   0   9        346.29        409.55        74.34 o
  -4   0   9          0.41         -9.32        25.62 o
  -3   0   9       4134.13       3982.85        87.94 o
  -2   0   9       3178.75       2901.97       196.92 o
  -1   0   9       2358.29       1903.13       160.50 o
   0   0   9       2065.73       1943.68       151.23 o
   1   0   9       3176.63       2952.47       151.66 o
   2   0   9          5.11        -14.49        35.13 o
   3   0   9       2853.01       2657.12        79.15 o
   4   0   9       1373.40       1421.72        69.33 o
   5   0   9       2573.60       2595.08       179.94 o
   6   0   9        766.15        663.34        73.59 o
   7   0   9        216.92        262.27        57.93 o
   8   0   9        138.35         97.78        50.73 o
   9   0   9        348.36        273.29        69.39 o
  10   0   9        299.70        338.43        72.39 o
 -14   1   9        845.19        788.06       150.55 o
 -13   1   9       1058.12       1125.37       168.30 o
 -12   1   9        638.68        670.57       138.97 o
 -11   1   9       1385.36       1300.32       154.33 o
 -10   1   9        654.75        716.98       127.84 o
  -9   1   9        331.41        338.39        98.30 o
  -8   1   9       1741.76       1826.24       100.08 o
  -7   1   9       1770.30       1900.40        96.88 o
  -6   1   9       1992.35       2045.57        91.58 o
  -5   1   9        955.02        910.87        61.99 o
  -4   1   9       1453.73       1367.41       120.09 o
  -3   1   9        789.72        767.42        52.06 o
  -2   1   9       2098.33       1845.76       115.55 o
  -1   1   9       2408.94       2376.21        74.22 o
   0   1   9       4822.17       4547.27        86.64 o
   1   1   9        396.62        334.32        36.75 o
   2   1   9       2156.25       2024.46        83.56 o
   3   1   9        280.50        281.01        41.39 o
   4   1   9       2620.02       2735.64       204.83 o
   5   1   9       2338.48       2461.01       150.21 o
   6   1   9       1229.67       1232.38       207.88 o
   7   1   9        216.25        191.60        56.77 o
   8   1   9        381.81        381.26        74.26 o
   9   1   9         91.02         97.94        55.11 o
  10   1   9        550.84        611.04       115.52 o
 -14   2   9         73.72        -10.23        95.08 o
 -13   2   9        460.74        422.15       126.53 o
 -12   2   9       1726.68       1468.17       167.99 o
 -11   2   9        867.87       1102.48       162.66 o
 -10   2   9       1006.69       1097.38       154.33 o
  -9   2   9        408.57        459.31       112.48 o
  -8   2   9        327.59        370.47        98.60 o
  -7   2   9        933.67        881.76       117.77 o
  -6   2   9       1620.92       1763.57        84.56 o
  -5   2   9       6572.39       6516.45       241.23 o
  -4   2   9        963.64        869.48        60.86 o
  -3   2   9       2994.03       2900.76       122.64 o
  -2   2   9        438.95        559.58        45.63 o
  -1   2   9       1711.66       1575.90       106.66 o
   0   2   9       1272.20       1178.70        80.89 o
   1   2   9       4361.74       4379.15       114.54 o
   2   2   9       1728.97       1654.60       122.65 o
   3   2   9       1778.97       1821.44       130.32 o
   4   2   9        168.52        246.15        57.52 o
   5   2   9       1666.95       1752.61       190.63 o
   6   2   9        105.11        148.66        54.02 o
   7   2   9       1566.08       1453.56       248.69 o
   8   2   9        860.13        894.67       127.43 o
   9   2   9        789.38        814.46       121.53 o
  10   2   9        215.80        296.81        95.10 o
 -13   3   9        246.24        206.83       114.33 o
 -12   3   9        530.24        535.23       137.56 o
 -11   3   9        709.29        809.29       148.08 o
 -10   3   9        927.02       1009.02       153.66 o
  -9   3   9        524.22        596.78       123.88 o
  -8   3   9        382.63        449.64       108.35 o
  -7   3   9       1001.26       1096.69       133.58 o
  -6   3   9       1634.15       1694.12       140.31 o
  -5   3   9       3143.23       3280.24       120.83 o
  -4   3   9       5654.76       5739.03       126.33 o
  -3   3   9        746.43        750.10        59.59 o
  -2   3   9       1619.70       1502.82        61.66 o
  -1   3   9          3.29        -12.33        35.07 o
   0   3   9        419.35        445.15        56.66 o
   1   3   9       3366.19       3570.16       112.14 o
   2   3   9       3178.45       3524.35       161.95 o
   3   3   9        412.76        468.79        68.97 o
   4   3   9        324.13        412.89        70.38 o
   5   3   9        253.60        313.29        68.79 o
   6   3   9        976.74       1277.55       102.56 o
   7   3   9        529.17        645.43        89.51 o
   8   3   9       1090.00       1466.99       146.73 o
   9   3   9        195.71        212.14        86.80 o
  10   3   9        351.26        337.99       104.76 o
 -13   4   9         93.44         56.53       114.34 o
 -12   4   9        522.91        629.62       147.25 o
 -11   4   9       1917.61       1933.36       194.72 o
 -10   4   9       1174.68       1223.26       176.98 o
  -9   4   9       1174.90       1278.30       164.43 o
  -8   4   9       1482.90       1663.50       163.17 o
  -7   4   9        262.21        286.16        96.83 o
  -6   4   9        324.63        373.08        93.44 o
  -5   4   9       1208.98       1231.53       128.76 o
  -4   4   9       3139.74       3309.47       172.72 o
  -3   4   9       2972.06       2820.45       101.60 o
  -2   4   9       1270.84       1207.10       101.29 o
  -1   4   9        878.58        860.16        67.35 o
   0   4   9        606.88        640.05        67.06 o
   1   4   9       1303.48       1424.80        85.99 o
   2   4   9       1219.86       1481.90        93.23 o
   3   4   9       1057.56       1237.39        93.33 o
   4   4   9        211.49        267.23        67.39 o
   5   4   9        495.16        661.63        87.92 o
   6   4   9        508.53        763.73        93.22 o
   7   4   9        744.26        963.14       109.01 o
   8   4   9        541.41        606.13        96.17 o
   9   4   9        505.96        777.98       130.76 o
  10   4   9         30.14        119.24        88.89 o
 -13   5   9        802.98        661.22       168.32 o
 -12   5   9        900.22        889.42       171.94 o
 -11   5   9        275.16        302.45       131.68 o
 -10   5   9        625.87        637.80       150.07 o
  -9   5   9       1124.09       1162.51       169.28 o
  -8   5   9        743.84        776.99       138.46 o
  -7   5   9       1480.87       1705.30       168.87 o
  -6   5   9       2237.72       2254.97       173.83 o
  -5   5   9       1094.23       1022.97       129.51 o
  -4   5   9        411.01        336.69        68.85 o
  -3   5   9       4763.33       4449.00       269.22 o
  -2   5   9        478.25        465.31        58.93 o
  -1   5   9       1496.85       1524.14        86.15 o
   0   5   9        761.07        865.30        76.83 o
   1   5   9        562.98        657.56        76.27 o
   2   5   9        747.77       1050.36       118.79 o
   3   5   9        262.01        271.67        69.96 o
   4   5   9        523.04        660.38        88.39 o
   5   5   9        827.89       1092.09       104.95 o
   6   5   9        426.87        578.98        90.89 o
   7   5   9        179.10        214.58        80.95 o
   8   5   9        269.96        329.27       101.93 o
   9   5   9         21.69        -13.30        71.36 o
 -12   6   9        868.90        700.84       178.98 o
 -11   6   9        231.73        305.00       139.25 o
 -10   6   9        457.19        585.59       146.44 o
  -9   6   9        348.81        560.57       148.86 o
  -8   6   9       1848.45       1833.12       185.59 o
  -7   6   9       1836.24       2050.70       180.06 o
  -6   6   9        420.00        559.66       117.99 o
  -5   6   9        350.71        288.78        93.49 o
  -4   6   9       1989.71       2070.08       159.98 o
  -3   6   9        932.39        787.82        69.16 o
  -2   6   9       3863.64       3683.49       194.25 o
  -1   6   9        853.68        948.23        81.38 o
   0   6   9        778.76        929.10        83.32 o
   1   6   9        232.07        207.73        63.33 o
   2   6   9         95.92         59.46        58.34 o
   3   6   9          2.16        -24.80        53.78 o
   4   6   9        316.80        322.68       163.16 o
   5   6   9        515.61        651.03        97.08 o
   6   6   9        133.76        181.79        74.49 o
   7   6   9        287.70        438.82        89.22 o
   8   6   9         15.12        -16.81        85.37 o
   9   6   9         87.63        162.89        86.60 o
 -11   7   9        943.63        974.88       194.34 o
 -10   7   9        250.36        429.98       146.98 o
  -9   7   9        216.25        316.37       130.37 o
  -8   7   9       1211.61       1167.57       172.55 o
  -7   7   9       1350.38       1483.07       167.64 o
  -6   7   9        458.43        581.27       127.60 o
  -5   7   9        896.25        996.55       135.87 o
  -4   7   9          8.59        -65.11        66.03 o
  -3   7   9        330.29        256.94        88.66 o
  -2   7   9        810.97        763.49        75.80 o
  -1   7   9        972.83       1048.31        90.19 o
   0   7   9         18.43        -27.30        61.82 o
   1   7   9        254.50        216.09        67.49 o
   2   7   9        256.97        288.88        74.28 o
   3   7   9        158.98        214.84        72.65 o
   4   7   9        675.56        777.54        98.14 o
   5   7   9        318.62        343.41        81.39 o
   6   7   9        189.63        196.89        75.44 o
   7   7   9         42.41        -23.92        65.50 o
   8   7   9        139.72        111.54       101.12 o
 -10   8   9        980.33        927.90       190.17 o
  -9   8   9        867.58        957.33       176.07 o
  -8   8   9        578.67        873.98       160.84 o
  -7   8   9        108.27        105.46       104.68 o
  -6   8   9       1143.05       1304.59       155.80 o
  -5   8   9        265.96        347.75       109.01 o
  -4   8   9       1086.22       1075.80       144.60 o
  -3   8   9        610.95        496.18       113.58 o
  -2   8   9         81.97         75.07        84.93 o
  -1   8   9        163.55        108.42        52.27 o
   0   8   9        419.24        472.61        77.52 o
   1   8   9         36.01         46.02        59.25 o
   2   8   9        888.25        839.73        98.63 o
   3   8   9        270.49        270.27        77.12 o
   4   8   9        289.87        332.06        82.07 o
   5   8   9        132.50        170.03        75.27 o
   6   8   9         47.68         46.95        71.37 o
   7   8   9         79.91         15.73        70.14 o
  -9   9   9        242.29        368.77       155.03 o
  -8   9   9        212.66        198.55       121.62 o
  -7   9   9        290.45        276.70       123.69 o
  -6   9   9        121.11        246.66       101.33 o
  -5   9   9       1078.55       1196.85       148.53 o
  -4   9   9        642.76        644.10       123.46 o
  -3   9   9        540.11        537.11       113.69 o
  -2   9   9        484.17        540.18       117.67 o
  -1   9   9        125.60        195.71        98.94 o
   0   9   9        305.48        221.42       171.73 o
   1   9   9        325.92        341.56        79.39 o
   2   9   9        400.08        310.20        76.25 o
   3   9   9        592.41        585.64        91.67 o
   4   9   9         50.08        -36.12        61.92 o
   5   9   9        223.28        189.68       108.76 o
   6   9   9         28.03         18.30        69.77 o
  -8  10   9        463.28        506.05       152.40 o
  -7  10   9         69.53         45.86       113.75 o
  -6  10   9        349.48        406.74       129.51 o
  -5  10   9        406.70        496.91       128.46 o
  -4  10   9        494.70        419.35       118.13 o
  -3  10   9        375.58        562.46       122.28 o
  -2  10   9        213.65        207.06        99.88 o
  -1  10   9        360.85        368.65       116.79 o
   0  10   9        269.12        304.78       113.19 o
   1  10   9        533.68        410.77       100.02 o
   2  10   9        442.57        332.25        84.90 o
   3  10   9         48.19         12.39        68.26 o
   4  10   9        407.89        348.00        95.92 o
  -5  11   9        110.35         50.47       105.24 o
  -4  11   9        183.91        102.10       109.12 o
  -3  11   9        255.17        351.82       118.78 o
  -2  11   9        180.03        125.15       104.20 o
  -1  11   9        247.60        279.86       121.19 o
   0  11   9        553.06        511.90       132.28 o
   1  11   9        298.56        291.70       119.85 o
   2  11   9        131.84         38.13        90.22 o
  -4 -11  10        201.24        210.96       138.81 o
  -3 -11  10        172.68        134.64       107.68 o
  -2 -11  10        493.52        482.47       155.11 o
  -1 -11  10        254.79        261.74       127.92 o
  -7 -10  10        246.11        289.51       122.08 o
  -6 -10  10        205.88         77.76       115.29 o
  -5 -10  10       1162.13       1178.87       192.88 o
  -4 -10  10        161.85         72.32       114.59 o
  -3 -10  10        563.57        559.03       148.16 o
  -2 -10  10         40.96         18.35        96.75 o
  -1 -10  10        204.69        186.93       108.39 o
   0 -10  10         82.78        250.02       109.79 o
   2 -10  10         55.57        148.67       118.59 o
   3 -10  10        455.50        500.11       137.22 o
  -9  -9  10        493.16        561.03       166.39 o
  -8  -9  10        137.92        164.43       112.17 o
  -7  -9  10        149.99        252.68       131.99 o
  -6  -9  10        888.24       1093.02       184.71 o
  -5  -9  10        152.52        171.80       102.53 o
  -4  -9  10       2654.41       2567.83       226.56 o
  -3  -9  10        156.09        245.11       115.02 o
  -2  -9  10        317.93        396.66       121.54 o
  -1  -9  10         28.31         39.01        83.16 o
   0  -9  10        376.91        579.30       131.34 o
   1  -9  10         99.46         59.55       119.77 o
   2  -9  10        981.57        736.69       159.69 o
   3  -9  10         67.32        -29.57        91.29 o
   4  -9  10        144.19         69.74        96.65 o
   5  -9  10         18.08        -44.07        82.78 o
 -10  -8  10        423.96        504.52       168.86 o
  -9  -8  10        757.99        860.18       193.72 o
  -8  -8  10        461.86        456.68       146.77 o
  -7  -8  10       1143.83       1368.54       196.35 o
  -6  -8  10        250.40        217.11       114.37 o
  -5  -8  10       2585.10       2363.72       214.57 o
  -4  -8  10        892.98       1018.75       173.26 o
  -3  -8  10        749.74        848.13       116.46 o
  -2  -8  10        208.98        241.08        89.09 o
  -1  -8  10        249.29        326.96        85.99 o
   0  -8  10        633.29        630.83       120.43 o
   1  -8  10        783.65        758.93       118.20 o
   2  -8  10        149.05        129.45        66.22 o
   3  -8  10        909.33        707.81       145.28 o
   4  -8  10         39.94        -56.66        89.82 o
   5  -8  10        223.31        210.38       104.59 o
   6  -8  10          8.58        -44.05        86.39 o
 -11  -7  10         76.42        159.97       108.38 o
 -10  -7  10        615.03        756.29       181.32 o
  -9  -7  10        845.69        967.87       178.08 o
  -8  -7  10       1415.72       1543.88       183.99 o
  -7  -7  10        455.82        507.76       140.62 o
  -6  -7  10       2378.17       2068.68       200.70 o
  -5  -7  10        168.15        202.53        84.06 o
  -4  -7  10        764.69        873.16       117.24 o
  -3  -7  10        289.14        315.21        88.75 o
  -2  -7  10        835.89       1024.81       168.38 o
  -1  -7  10        416.87        525.83       120.85 o
   0  -7  10       1108.16       1246.64       121.28 o
   1  -7  10         70.01         91.60        54.52 o
   2  -7  10        359.97        368.89        77.80 o
   3  -7  10        301.79        330.73        76.65 o
   4  -7  10       1169.61        690.50       146.33 o
   5  -7  10         96.73         90.21        83.84 o
   6  -7  10        457.75        284.47       116.84 o
   7  -7  10         80.18         58.02        87.04 o
 -12  -6  10        163.87        131.34        77.52 o
 -11  -6  10        390.27        414.64        95.93 o
 -10  -6  10        198.86        290.52        84.99 o
  -9  -6  10       1375.69       1655.77       184.77 o
  -8  -6  10        615.43        608.34       150.21 o
  -7  -6  10       2178.88       1898.37       185.05 o
  -6  -6  10        270.04        395.62       101.04 o
  -5  -6  10        405.54        458.31        93.34 o
  -4  -6  10        458.72        560.99        96.17 o
  -3  -6  10        500.25        669.10       100.43 o
  -2  -6  10        222.74        277.02        86.11 o
  -1  -6  10       2696.34       2898.42       142.57 o
   0  -6  10        225.31        275.88        59.78 o
   1  -6  10        761.53        803.38        87.90 o
   2  -6  10        498.43        416.48        79.58 o
   3  -6  10        428.41        532.51        88.15 o
   4  -6  10         19.49         48.50        54.61 o
   5  -6  10        789.10        650.32       135.93 o
   6  -6  10        109.22         -3.37        77.31 o
   7  -6  10         51.48         10.85        93.83 o
   8  -6  10        114.10         31.72        84.45 o
 -13  -5  10        150.18        183.58        84.15 o
 -12  -5  10        501.46        685.15       114.04 o
 -11  -5  10        469.51        472.62        99.77 o
 -10  -5  10       1565.83       1575.14       129.59 o
  -9  -5  10        579.23        640.82        94.95 o
  -8  -5  10       1278.59       1255.18       112.70 o
  -7  -5  10        554.46        498.83        71.57 o
  -6  -5  10       1146.03       1056.33        94.19 o
  -5  -5  10        191.93        197.00        76.55 o
  -4  -5  10       1749.81       1930.01       126.75 o
  -3  -5  10       1064.13       1120.61       106.62 o
  -2  -5  10       1555.91       1709.96       113.03 o
  -1  -5  10         90.64         73.37        62.02 o
   0  -5  10       1448.13       1461.17        83.55 o
   1  -5  10        362.17        438.47        63.69 o
   2  -5  10        745.37        778.90        87.07 o
   3  -5  10       1289.13       1393.39       101.64 o
   4  -5  10       1016.04        952.66        93.20 o
   5  -5  10        416.78        383.80        71.97 o
   6  -5  10        308.54        326.71       110.99 o
   7  -5  10         19.85          9.50        83.11 o
   8  -5  10         80.30         68.45        87.01 o
   9  -5  10         66.07        104.21       104.42 o
 -13  -4  10        286.43        324.06        86.79 o
 -12  -4  10        911.63        974.98       119.39 o
 -11  -4  10       1961.44       1997.82       201.95 o
 -10  -4  10        879.65        983.48       109.42 o
  -9  -4  10       1719.86       1687.71       118.90 o
  -8  -4  10        119.25        111.67        52.60 o
  -7  -4  10        624.81        645.53        74.89 o
  -6  -4  10        308.79        344.95        54.24 o
  -5  -4  10       2355.20       1992.86       328.61 o
  -4  -4  10        497.37        439.89       122.47 o
  -3  -4  10       2447.15       2533.75       122.25 o
  -2  -4  10        765.76        754.81        83.92 o
  -1  -4  10        416.74        470.17        70.35 o
   0  -4  10        937.06       1053.21        82.09 o
   1  -4  10       1795.67       1870.84        85.76 o
   2  -4  10        470.03        595.43        62.60 o
   3  -4  10       1063.02        979.38        86.77 o
   4  -4  10        684.50        594.48        77.89 o
   5  -4  10         94.30         83.14        52.07 o
   6  -4  10        112.74        102.19        51.98 o
   7  -4  10       1106.99        843.87       149.49 o
   8  -4  10        184.17        191.02       103.00 o
   9  -4  10        434.15        475.05       130.46 o
 -13  -3  10        291.73        389.32       130.40 o
 -12  -3  10        571.79        582.08        98.45 o
 -11  -3  10        342.98        387.92        85.09 o
 -10  -3  10       1273.67       1260.74       106.45 o
  -9  -3  10         76.24        104.33        51.74 o
  -8  -3  10        416.84        464.63        74.47 o
  -7  -3  10        193.99        212.21        56.37 o
  -6  -3  10       3070.65       2906.45       231.05 o
  -5  -3  10       1733.25       1578.31       180.54 o
  -4  -3  10       4204.19       3527.26       387.81 o
  -3  -3  10       1471.78       1521.42        94.31 o
  -2  -3  10        513.22        512.36        66.38 o
  -1  -3  10       1043.93       1121.45        79.92 o
   0  -3  10       1530.80       1472.19        71.25 o
   1  -3  10        196.41        170.28        43.73 o
   2  -3  10       2439.45       2381.06       120.61 o
   3  -3  10        323.84        370.39        62.92 o
   4  -3  10        623.56        546.55        73.80 o
   5  -3  10        570.39        684.93        81.82 o
   6  -3  10        405.72        404.47        68.75 o
   7  -3  10        120.75        131.55        67.79 o
   8  -3  10        766.20        559.11       126.30 o
   9  -3  10        345.20        179.49        99.58 o
  10  -3  10        180.70        206.96       111.75 o
 -14  -2  10         15.91        -27.17        96.25 o
 -13  -2  10        537.71        534.09       135.89 o
 -12  -2  10       1122.17        917.12       153.67 o
 -11  -2  10        778.19        909.88       105.55 o
 -10  -2  10        129.94        140.77        62.55 o
  -9  -2  10        647.33        791.94        86.45 o
  -8  -2  10        198.23        203.76        58.32 o
  -7  -2  10        555.42        566.31        70.57 o
  -6  -2  10       2211.89       2291.97        90.52 o
  -5  -2  10        911.10        876.75        90.89 o
  -4  -2  10       2922.36       2822.94       123.21 o
  -3  -2  10       2365.82       2076.39       122.61 o
  -2  -2  10       1110.67       1063.27        76.02 o
  -1  -2  10       1665.94       1599.35        82.00 o
   0  -2  10       2757.99       2619.50        81.35 o
   1  -2  10       1982.94       1796.09       163.15 o
   2  -2  10        908.88        941.48        62.31 o
   3  -2  10        967.61       1000.55        67.76 o
   4  -2  10        460.04        530.59        69.13 o
   5  -2  10        534.55        535.87        71.86 o
   6  -2  10       1253.39       1337.34        95.32 o
   7  -2  10       1008.58       1032.75        91.87 o
   8  -2  10        564.57        615.73        83.95 o
   9  -2  10        825.30        757.39       137.69 o
  10  -2  10        198.27        161.94       110.62 o
 -14  -1  10        416.47        491.29       138.07 o
 -13  -1  10         66.55        132.41       111.62 o
 -12  -1  10        539.23        531.70       131.79 o
 -11  -1  10         87.44        157.72        93.67 o
 -10  -1  10        312.37        381.48        72.67 o
  -9  -1  10        213.60        369.57        66.68 o
  -8  -1  10        967.26       1080.79        89.75 o
  -7  -1  10       1080.99       1128.24        85.31 o
  -6  -1  10        743.03        843.27        74.13 o
  -5  -1  10        668.14        716.54        58.04 o
  -4  -1  10        236.01        254.12        44.46 o
  -3  -1  10       1669.55       1519.58        60.34 o
  -2  -1  10        829.99        729.03        46.04 o
  -1  -1  10       1298.46       1133.21        81.46 o
   0  -1  10       1180.78       1035.83        55.03 o
   1  -1  10       1620.68       1523.81        82.59 o
   2  -1  10        408.76        419.60        47.60 o
   3  -1  10       2227.49       2194.00        80.98 o
   4  -1  10        414.12        492.22        55.03 o
   5  -1  10        919.78        958.78        82.52 o
   6  -1  10       1320.88       1208.37        89.22 o
   7  -1  10        481.13        401.52        67.76 o
   8  -1  10        277.11        227.70        62.36 o
   9  -1  10        398.07        397.94        74.39 o
  10  -1  10        440.69        257.09       128.41 o
 -14   0  10         17.33        113.33       103.49 o
 -13   0  10        422.58        455.76       132.41 o
 -12   0  10          2.97         64.77        94.67 o
 -11   0  10          4.61         76.50        79.77 o
 -10   0  10         49.18        119.05        82.81 o
  -9   0  10        861.95       1031.77        99.62 o
  -8   0  10       1281.86       1227.48       127.42 o
  -7   0  10       1224.38       1352.69        90.08 o
  -6   0  10        236.56        245.32        64.64 o
  -5   0  10        117.92        214.86        45.40 o
  -4   0  10        932.95        922.65        64.78 o
  -3   0  10        105.72         80.75        29.02 o
  -2   0  10       1465.99       1413.77        57.06 o
  -1   0  10       3775.23       3562.45       253.75 o
   0   0  10        404.70        320.49        39.54 o
   1   0  10        369.50        336.87        40.14 o
   2   0  10       2031.90       1955.78        65.96 o
   3   0  10        334.29        366.89        46.44 o
   4   0  10       2839.52       2716.37        89.91 o
   5   0  10       1266.12       1246.01        71.65 o
   6   0  10        470.89        469.88        65.59 o
   7   0  10        212.66        232.58        58.42 o
   8   0  10        654.30        583.79        79.08 o
   9   0  10        695.89        683.43        83.22 o
  10   0  10        329.40        345.85        99.74 o
 -14   1  10        396.39        273.15       119.01 o
 -13   1  10         64.22         50.74        99.92 o
 -12   1  10        583.99        440.11       120.27 o
 -11   1  10         69.03        138.55        96.47 o
 -10   1  10        379.53        399.55       112.10 o
  -9   1  10        239.03        385.06       105.52 o
  -8   1  10        985.27       1089.00        86.96 o
  -7   1  10       1069.67       1135.98        84.57 o
  -6   1  10        677.81        726.60        66.56 o
  -5   1  10        599.81        682.01        61.28 o
  -4   1  10        223.79        280.88        52.18 o
  -3   1  10       1689.55       1706.15       116.91 o
  -2   1  10        840.89        783.22        50.61 o
  -1   1  10       1184.47       1228.55        57.44 o
   0   1  10       1174.05       1049.76        68.43 o
   1   1  10       1655.21       1566.52        58.70 o
   2   1  10        402.86        379.58        42.15 o
   3   1  10       2209.42       2204.31        79.33 o
   4   1  10        425.49        463.75        53.59 o
   5   1  10        950.77       1028.54        69.86 o
   6   1  10       1280.49       1403.94       104.03 o
   7   1  10        475.00        454.38        70.52 o
   8   1  10        269.26        333.86        92.84 o
   9   1  10        389.84        340.21        95.90 o
  10   1  10        472.70        398.03       102.71 o
 -14   2  10         19.25         33.64        93.51 o
 -13   2  10        563.61        549.83       142.35 o
 -12   2  10       1107.12       1144.14       169.55 o
 -11   2  10        862.72        942.75       153.70 o
 -10   2  10        157.52        105.08        93.63 o
  -9   2  10        690.05        835.55       132.93 o
  -8   2  10        231.28        284.10        93.28 o
  -7   2  10        561.25        686.44       115.33 o
  -6   2  10       2149.37       2212.91        95.68 o
  -5   2  10        922.30        952.03        67.14 o
  -4   2  10       2889.56       3053.58        98.70 o
  -3   2  10       2349.90       2287.93        74.68 o
  -2   2  10       1110.89       1054.69        55.54 o
  -1   2  10       1749.90       1722.68       237.58 o
   0   2  10       2679.58       2560.91        92.91 o
   1   2  10       1996.77       1924.91        87.75 o
   2   2  10        888.11        916.86        73.49 o
   3   2  10        927.69       1021.02        82.56 o
   4   2  10        490.05        539.91        57.90 o
   5   2  10        543.27        718.82       176.48 o
   6   2  10       1248.22       1476.46       101.18 o
   7   2  10        966.95       1126.66       131.69 o
   8   2  10        560.12        573.75       110.45 o
   9   2  10        834.47        694.46       120.40 o
  10   2  10        195.27        236.89       100.41 o
 -13   3  10        319.03        238.53       121.10 o
 -12   3  10        583.78        651.82       147.40 o
 -11   3  10        367.16        337.24       123.71 o
 -10   3  10       1297.51       1448.94       168.52 o
  -9   3  10         95.60         61.31        82.37 o
  -8   3  10        511.52        625.96       121.50 o
  -7   3  10        176.99        299.59        97.45 o
  -6   3  10       3256.28       3327.76       171.26 o
  -5   3  10       1728.18       1740.83        92.08 o
  -4   3  10       4254.46       4301.42       117.36 o
  -3   3  10       1458.87       1501.49        77.15 o
  -2   3  10        540.43        583.67        48.66 o
  -1   3  10       1010.83       1017.42        69.43 o
   0   3  10       1574.11       1658.10        84.12 o
   1   3  10        205.89        248.23        55.15 o
   2   3  10       2460.01       2770.90       178.98 o
   3   3  10        292.84        343.75        65.45 o
   4   3  10        675.86        854.88        86.10 o
   5   3  10        587.42        769.07        91.57 o
   6   3  10        449.62        546.47        82.22 o
   7   3  10        107.43        102.42        65.97 o
   9   3  10        325.38        385.10       109.21 o
  10   3  10        164.13        153.07        97.71 o
 -13   4  10        275.75        334.02       127.36 o
 -12   4  10        971.41        973.12       167.76 o
 -11   4  10       2037.10       1829.71       191.00 o
 -10   4  10        877.20        895.98       160.05 o
  -9   4  10       1812.97       1687.34       179.88 o
  -8   4  10         98.27        122.83        96.23 o
  -7   4  10        698.16        839.55       134.01 o
  -6   4  10        261.51        261.66        93.04 o
  -5   4  10       2576.65       2661.26       172.17 o
  -4   4  10        493.87        515.31        64.64 o
  -3   4  10       2520.21       2431.99       158.97 o
  -2   4  10        731.89        780.88        56.70 o
  -1   4  10        407.63        473.62        62.13 o
   0   4  10        906.34        993.57        76.37 o
   1   4  10       1869.16       2253.12       104.34 o
   2   4  10        446.07        620.36        77.59 o
   3   4  10       1091.06       1374.71       114.94 o
   4   4  10        657.15        777.34        90.96 o
   5   4  10        123.54        133.50        64.38 o
   6   4  10        108.61        134.23       101.14 o
   7   4  10       1119.86       1432.65       113.25 o
   8   4  10        161.51        248.05        79.44 o
   9   4  10        442.69        444.18       119.84 o
 -13   5  10        160.47        152.24       132.16 o
 -12   5  10        510.05        410.92       153.68 o
 -11   5  10        500.41        791.26       161.80 o
 -10   5  10       1635.29       1562.47       189.15 o
  -9   5  10        550.34        704.53       157.78 o
  -8   5  10       1320.56       1461.58       170.51 o
  -7   5  10        575.60        576.96       123.50 o
  -6   5  10       1152.37       1208.43       148.81 o
  -5   5  10        207.59        197.60        90.41 o
  -4   5  10       1896.80       1808.81       100.81 o
  -3   5  10       1041.68        977.11        75.46 o
  -2   5  10       1735.08       1768.93        76.32 o
  -1   5  10         83.97         78.02        49.76 o
   0   5  10       1462.49       1541.37       116.35 o
   1   5  10        362.95        492.68        73.15 o
   2   5  10        788.95        978.76        92.72 o
   3   5  10       1248.55       1375.04       103.45 o
   4   5  10       1038.46       1227.97       102.41 o
   5   5  10        396.99        501.13        88.25 o
   6   5  10        306.23        356.33        79.53 o
   7   5  10         13.97         -0.71        75.84 o
   8   5  10         81.08         96.85        71.30 o
   9   5  10         61.15         78.86       114.87 o
 -12   6  10        165.57        221.59       134.27 o
 -11   6  10        439.71        594.62       168.80 o
 -10   6  10        200.48        136.09       123.90 o
  -9   6  10       1406.10       1520.85       181.68 o
  -8   6  10        564.22        574.55       137.17 o
  -7   6  10       2193.20       2161.61       187.60 o
  -6   6  10        247.98        271.56        99.11 o
  -5   6  10        445.11        532.72       115.60 o
  -4   6  10        470.81        390.33        99.01 o
  -3   6  10        503.06        444.55        62.12 o
  -2   6  10        187.23        187.70        55.62 o
  -1   6  10       2768.56       2974.50       100.43 o
   0   6  10        201.09        293.81        68.32 o
   1   6  10        809.95        915.44       103.49 o
   2   6  10        466.53        473.98        79.40 o
   3   6  10        421.39        496.12        84.26 o
   4   6  10         17.34         56.77        63.31 o
   5   6  10        752.10        983.45       126.33 o
   6   6  10        101.83        113.31        70.52 o
   7   6  10         47.34         91.23        69.95 o
   8   6  10        102.06         15.55       134.25 o
 -11   7  10         79.01         83.26       137.07 o
 -10   7  10        624.21        651.76       164.95 o
  -9   7  10        837.32        998.68       177.82 o
  -8   7  10       1445.57       1604.66       183.76 o
  -7   7  10        475.45        512.54       129.65 o
  -6   7  10       2360.50       2166.48       189.10 o
  -5   7  10        144.11        174.69        95.34 o
  -4   7  10        745.16        743.99       118.69 o
  -3   7  10        292.30        167.80        85.91 o
  -2   7  10        906.14        889.80        80.98 o
  -1   7  10        403.96        484.14        58.95 o
   0   7  10       1145.83       1363.14        96.39 o
   1   7  10         55.44         53.38        66.68 o
   2   7  10        349.95        445.32        79.12 o
   3   7  10        300.52        386.40        82.67 o
   4   7  10       1178.84       1403.44       112.39 o
   5   7  10        101.26        168.34        69.47 o
   6   7  10        471.52        559.87       130.04 o
   7   7  10         66.49          7.21        67.19 o
 -10   8  10        405.49        528.33       163.53 o
  -9   8  10        739.51       1082.13       185.18 o
  -8   8  10        465.46        602.29       150.23 o
  -7   8  10       1140.44       1147.92       170.19 o
  -6   8  10        214.08        306.20       114.75 o
  -5   8  10       2586.28       2623.97       195.04 o
  -4   8  10        939.82        844.24       135.94 o
  -3   8  10        735.99        665.37       126.74 o
  -2   8  10        225.30        306.33       105.90 o
  -1   8  10        258.36        328.22        65.92 o
   0   8  10        588.74        605.62       113.04 o
   1   8  10        850.47        941.56       116.60 o
   2   8  10        152.93        173.97        69.05 o
   3   8  10        891.26        944.43       104.28 o
   4   8  10         48.68         43.09        58.32 o
   5   8  10        217.38        147.45       114.80 o
   6   8  10          7.24        -66.49        97.01 o
  -9   9  10        479.94        327.58       156.12 o
  -8   9  10        131.84        103.05       120.16 o
  -7   9  10        161.47         75.57       116.80 o
  -6   9  10        857.93       1037.81       161.15 o
  -5   9  10        146.77        233.04        98.46 o
  -4   9  10       2687.51       2646.47       195.31 o
  -3   9  10        160.12        155.04        85.89 o
  -2   9  10        331.06        512.04       122.75 o
  -1   9  10         32.79        156.24        95.62 o
   0   9  10        363.12        426.57       107.97 o
   1   9  10         90.02         84.14        63.65 o
   2   9  10        963.62        914.53       103.66 o
   3   9  10         69.69         35.53        60.66 o
   4   9  10        158.48         69.47        69.85 o
   5   9  10         22.97        -57.67        68.13 o
  -7  10  10        250.72        185.34       131.96 o
  -6  10  10        211.78        327.58       130.98 o
  -5  10  10       1117.04       1316.66       171.22 o
  -4  10  10        158.51        240.31       106.37 o
  -3  10  10        564.80        580.50       128.58 o
  -2  10  10         37.26        115.74        89.67 o
  -1  10  10        229.51        325.17       117.88 o
   0  10  10         97.20        100.64       103.90 o
   1  10  10        599.13        517.40        88.27 o
   2  10  10         67.44         16.97        62.20 o
   3  10  10        421.35        304.78        83.87 o
  -4  11  10        191.45        142.35       105.38 o
  -3  11  10        157.99        150.11       101.12 o
  -2  11  10        488.69        408.61       127.96 o
  -1  11  10        245.75        452.76       130.37 o
   0  11  10        477.49        544.90       136.73 o
  -2 -11  11         56.57        -29.35       117.16 o
  -7 -10  11         54.77         63.73       107.25 o
  -6 -10  11        983.38       1022.37       188.73 o
  -5 -10  11         41.13        147.70       124.78 o
  -4 -10  11       1559.11       1461.79       210.05 o
  -3 -10  11         16.87        -51.65       102.79 o
  -2 -10  11        153.58        183.31       128.47 o
  -1 -10  11         19.34         96.08       113.35 o
   0 -10  11        680.87       1004.39       165.46 o
   2 -10  11        615.08        421.75       144.29 o
  -9  -9  11        790.04        693.01       174.19 o
  -8  -9  11        234.03        185.63       118.22 o
  -7  -9  11        757.65        821.81       178.09 o
  -6  -9  11        199.35        301.25       137.22 o
  -5  -9  11       2065.52       2210.76       218.99 o
  -4  -9  11         13.77        -75.06        84.95 o
  -3  -9  11       1936.69       1961.90       199.69 o
  -2  -9  11         34.63        -73.81        73.81 o
  -1  -9  11        565.16        561.73       110.79 o
   0  -9  11          7.13          6.78        99.64 o
   1  -9  11       1196.54       1196.62       282.79 o
   2  -9  11         31.58        -22.74       102.27 o
   3  -9  11        689.09        538.72       148.70 o
   4  -9  11         19.11         53.66       110.01 o
 -10  -8  11       1042.23        910.81       183.63 o
  -9  -8  11        416.23        207.73       117.85 o
  -8  -8  11        987.98       1088.91       182.42 o
  -7  -8  11        149.62        276.48       123.48 o
  -6  -8  11       1363.78       1372.84       195.13 o
  -5  -8  11         92.75         86.21       101.02 o
  -4  -8  11       2516.79       2525.59       160.20 o
  -3  -8  11        455.97        527.82       103.52 o
  -2  -8  11       1458.21       1563.01       135.01 o
  -1  -8  11        180.35        218.13        84.96 o
   0  -8  11        427.56        597.82       104.21 o
   1  -8  11        159.77        160.06        80.05 o
   2  -8  11       1118.92       1435.13       166.57 o
   3  -8  11        167.72         58.36        90.11 o
   4  -8  11        525.16        233.98       113.20 o
   5  -8  11         16.88         67.91       104.86 o
   6  -8  11         90.49         62.74        94.68 o
 -11  -7  11        718.75        880.86       186.56 o
 -10  -7  11        217.25        254.36       111.91 o
  -9  -7  11       1724.32       1530.45       208.70 o
  -8  -7  11        116.44        196.17       109.62 o
  -7  -7  11       2686.40       2408.38       213.05 o
  -6  -7  11        124.67        241.82       108.57 o
  -5  -7  11       1504.26       1564.12       138.40 o
  -4  -7  11         45.39         44.81        73.62 o
  -3  -7  11       2576.38       2608.58       153.35 o
  -2  -7  11         41.68         23.42        69.58 o
  -1  -7  11       2258.87       2678.90       148.93 o
   0  -7  11        101.53        118.30        58.00 o
   1  -7  11        919.08       1101.80       152.43 o
   2  -7  11         27.30          7.75        55.16 o
   3  -7  11        730.72        780.45       168.68 o
   4  -7  11        199.29        231.96       115.00 o
   5  -7  11       1142.28        808.51       148.25 o
   6  -7  11         62.45          4.43        88.84 o
   7  -7  11        204.84         77.38        97.64 o
 -12  -6  11       1166.73       1271.07       216.22 o
 -11  -6  11         51.21         11.96        93.42 o
 -10  -6  11        549.75        631.10       153.92 o
  -9  -6  11         42.49        113.92        83.50 o
  -8  -6  11       4003.34       3762.59       254.44 o
  -7  -6  11         62.54         -7.09        83.45 o
  -6  -6  11       1375.95       1552.57       132.77 o
  -5  -6  11        360.79        295.66       154.24 o
  -4  -6  11        540.08        657.87       103.41 o
  -3  -6  11        371.97        318.99        83.91 o
  -2  -6  11       4553.96       4815.51       179.63 o
  -1  -6  11         16.01         21.23        56.91 o
   0  -6  11       2417.99       2549.98       143.26 o
   1  -6  11         13.26         14.77        54.34 o
   2  -6  11        969.72        958.47       166.55 o
   3  -6  11        226.96        273.34        71.84 o
   4  -6  11       1455.34       1771.51       160.53 o
   5  -6  11        201.09        213.42       105.92 o
   6  -6  11        431.46        552.82       131.78 o
   7  -6  11         55.17         -7.92        83.80 o
 -12  -5  11        486.15        408.72        98.05 o
 -11  -5  11        974.65       1011.98       121.77 o
 -10  -5  11         28.60         24.67        58.48 o
  -9  -5  11       1996.79       1712.43       127.14 o
  -8  -5  11        218.92        196.13        65.76 o
  -7  -5  11       2483.11       2378.82       148.31 o
  -6  -5  11       1116.97       1169.32       218.97 o
  -5  -5  11       2242.14       2128.74       136.63 o
  -4  -5  11         51.38         37.61        61.59 o
  -3  -5  11       1211.30       1364.02       109.14 o
  -2  -5  11        214.50        117.28        63.92 o
  -1  -5  11       3196.84       3456.67       145.33 o
   0  -5  11        460.26        462.31        65.95 o
   1  -5  11       1967.01       2060.93        98.87 o
   2  -5  11        399.95        397.87        73.18 o
   3  -5  11       1288.75       1313.54       155.94 o
   4  -5  11        250.92        289.39        69.52 o
   5  -5  11       1439.66       1482.00       110.50 o
   6  -5  11         25.73        -69.63        72.46 o
   7  -5  11        581.01        509.41       133.85 o
   8  -5  11         83.15         56.11        91.36 o
 -13  -4  11        222.13        263.64        87.19 o
 -12  -4  11        741.23        737.24       111.62 o
 -11  -4  11        538.41        582.12        97.31 o
 -10  -4  11       3034.06       2908.31       211.98 o
  -9  -4  11        902.37        947.53       100.47 o
  -8  -4  11       1362.67       1198.32        87.98 o
  -7  -4  11        405.71        428.56        62.69 o
  -6  -4  11        873.78        797.99       124.96 o
  -5  -4  11        100.67        110.07        63.48 o
  -4  -4  11       2827.83       2897.21       137.37 o
  -3  -4  11        881.08        981.05        98.04 o
  -2  -4  11       2206.94       2160.90       117.19 o
  -1  -4  11        398.41        517.83        78.93 o
   0  -4  11       1633.91       1730.68        85.23 o
   1  -4  11        131.78        221.24        52.41 o
   2  -4  11       1708.75       1868.63        90.47 o
   3  -4  11        347.74        396.05        67.53 o
   4  -4  11       1099.43       1031.25       154.62 o
   5  -4  11        457.25        469.92        76.55 o
   6  -4  11        557.52        517.44        96.52 o
   7  -4  11          4.10         35.77        87.70 o
   8  -4  11        746.72        569.15       135.29 o
   9  -4  11         37.95        -57.36        84.67 o
 -13  -3  11        422.36        370.73       131.56 o
 -12  -3  11        156.65        201.61        75.46 o
 -11  -3  11       2828.87       2648.74       151.76 o
 -10  -3  11         70.33        121.53        58.53 o
  -9  -3  11       1054.78       1055.75       101.16 o
  -8  -3  11        114.13        162.07        57.46 o
  -7  -3  11        409.53        508.48        72.36 o
  -6  -3  11        290.68        288.56        52.62 o
  -5  -3  11       5206.13       4698.13       432.65 o
  -4  -3  11         56.83         41.64        33.91 o
  -3  -3  11       3312.25       3350.99       129.88 o
  -2  -3  11        174.40        143.56        53.77 o
  -1  -3  11        531.24        620.40        72.72 o
   0  -3  11        780.61        882.36        64.69 o
   1  -3  11       2410.79       2283.95        86.90 o
   2  -3  11        135.21        140.69        47.01 o
   3  -3  11        918.24        937.69        83.41 o
   4  -3  11        248.92        324.68        65.58 o
   5  -3  11        264.92        337.47        67.66 o
   6  -3  11         85.57        114.89        55.43 o
   7  -3  11        832.07        829.09       151.81 o
   8  -3  11         22.46         86.01        79.55 o
   9  -3  11        416.73        512.03       131.04 o
 -13  -2  11         72.30         68.48        99.30 o
 -12  -2  11        650.59        717.35       139.08 o
 -11  -2  11        216.50        200.08        71.75 o
 -10  -2  11       2780.62       2633.83       138.35 o
  -9  -2  11        256.90        304.93        67.09 o
  -8  -2  11        683.59        819.48        85.40 o
  -7  -2  11        380.34        426.97        66.18 o
  -6  -2  11        789.75        833.47        68.10 o
  -5  -2  11        106.89        126.24        42.50 o
  -4  -2  11       2565.09       2295.02        81.45 o
  -3  -2  11        932.49        836.48       119.08 o
  -2  -2  11       4098.60       3404.61       243.95 o
  -1  -2  11        466.50        502.82        64.62 o
   0  -2  11       1106.70       1013.13        62.31 o
   1  -2  11        970.50       1010.06        92.13 o
   2  -2  11       1129.57       1195.43        69.39 o
   3  -2  11         33.56        -13.68        38.14 o
   4  -2  11       1203.47       1225.96        89.07 o
   5  -2  11         75.07        111.63        55.02 o
   6  -2  11        672.22        673.26       129.33 o
   7  -2  11        207.91        269.11        67.23 o
   8  -2  11        647.70        636.43        83.78 o
   9  -2  11        136.19        132.74       104.01 o
 -14  -1  11        270.93        185.88       119.23 o
 -13  -1  11        388.83        501.47       138.83 o
 -12  -1  11        403.78        365.19       122.86 o
 -11  -1  11        402.38        353.52       112.79 o
 -10  -1  11        211.29        309.28        67.06 o
  -9  -1  11       2008.04       2011.47       152.81 o
  -8  -1  11        842.04       1022.91        93.39 o
  -7  -1  11       1899.62       1850.08       106.25 o
  -6  -1  11        111.59        153.73        51.14 o
  -5  -1  11        653.22        668.11        58.29 o
  -4  -1  11        361.46        406.37        45.85 o
  -3  -1  11       1430.37       1282.12        70.05 o
  -2  -1  11        862.43        831.92        49.00 o
  -1  -1  11       2987.33       2714.43        83.43 o
   0  -1  11       1783.22       1807.59       111.51 o
   1  -1  11        620.96        639.67        53.76 o
   2  -1  11        709.60        776.38        59.99 o
   3  -1  11       1959.61       1963.54        81.98 o
   4  -1  11        466.51        433.90        54.02 o
   5  -1  11       1753.27       1738.96       101.28 o
   6  -1  11        293.48        295.16        61.15 o
   7  -1  11        702.49        730.26        80.24 o
   8  -1  11        156.95        134.53        57.74 o
   9  -1  11        529.48        478.98        77.68 o
 -14   0  11       1237.74       1179.70       176.85 o
 -13   0  11        125.87        106.02       107.60 o
 -12   0  11         46.87        115.28        89.18 o
 -11   0  11         10.96        -26.92        76.09 o
 -10   0  11        123.53        169.21        93.41 o
  -9   0  11          5.48        -39.11        39.11 o
  -8   0  11       5636.57       6046.44       316.76 o
  -7   0  11       1120.26       1276.26        91.01 o
  -6   0  11       1827.38       1842.79        96.50 o
  -5   0  11        121.84        110.04        40.94 o
  -4   0  11         78.32         52.67        30.71 o
  -3   0  11         72.63         94.99        31.01 o
  -2   0  11       5787.80       5284.19       170.62 o
  -1   0  11        604.67        602.38        46.34 o
   0   0  11       2914.28       2746.08       170.75 o
   1   0  11        656.79        699.39        52.11 o
   2   0  11        409.61        428.26        48.95 o
   3   0  11        298.16        339.49        50.03 o
   4   0  11       3498.18       3529.50       184.24 o
   5   0  11        925.05        987.67        70.86 o
   6   0  11       1605.80       1567.27        99.20 o
   7   0  11        691.82        608.35        77.57 o
   8   0  11        165.48        137.42        88.05 o
   9   0  11          0.47        -14.12        66.48 o
 -14   1  11        267.46        297.22       122.08 o
 -13   1  11        367.51        352.63       123.42 o
 -12   1  11        397.29        318.11       115.68 o
 -11   1  11        428.21        404.66       123.18 o
 -10   1  11        214.22        263.00       103.98 o
  -9   1  11       2025.86       2149.41       175.16 o
  -8   1  11        825.91        839.84        94.06 o
  -7   1  11       1964.24       2133.72       107.38 o
  -6   1  11        105.38        133.41        46.08 o
  -5   1  11        679.59        729.92        64.88 o
  -4   1  11        368.76        416.17        51.05 o
  -3   1  11       1522.20       1411.18        65.91 o
  -2   1  11        873.68        926.23        54.08 o
  -1   1  11       2974.58       3009.59       211.07 o
   0   1  11       1769.34       1845.88       139.87 o
   1   1  11        641.68        603.39        48.61 o
   2   1  11        691.54        668.02        53.23 o
   3   1  11       2114.47       2148.10        79.86 o
   4   1  11        473.96        433.07        56.42 o
   5   1  11       1704.18       1659.08        81.62 o
   6   1  11        299.11        340.29        89.43 o
   7   1  11        711.29        734.22       115.81 o
   8   1  11        158.69        164.26        79.12 o
   9   1  11        555.50        487.50       108.64 o
 -13   2  11         71.86        106.30       105.78 o
 -12   2  11        655.24        579.30       138.08 o
 -11   2  11        222.18        197.55       122.91 o
 -10   2  11       2757.76       2857.46       205.73 o
  -9   2  11        263.24        320.41       109.54 o
  -8   2  11        725.73        849.08       134.28 o
  -7   2  11        372.40        317.67        87.83 o
  -6   2  11        774.91        815.35        72.91 o
  -5   2  11        104.94        171.33        42.70 o
  -4   2  11       2664.30       2631.75        98.43 o
  -3   2  11        929.79        953.68        66.86 o
  -2   2  11       4106.73       4170.56       164.76 o
  -1   2  11        465.39        512.73        47.57 o
   0   2  11       1193.29       1110.80       124.16 o
   1   2  11        966.95        958.38        74.43 o
   2   2  11       1226.29       1327.52        85.59 o
   3   2  11         39.70          3.61        47.47 o
   4   2  11       1151.92       1244.38        93.11 o
   5   2  11         76.08        124.37        67.78 o
   6   2  11        683.29        872.18        91.15 o
   7   2  11        210.15        259.60        85.88 o
   8   2  11        658.17        567.80       115.09 o
   9   2  11        135.56        169.77        87.87 o
 -13   3  11        500.24        359.76       134.25 o
 -12   3  11        157.26        196.63       120.13 o
 -11   3  11       2807.55       2556.05       213.29 o
 -10   3  11         73.84        111.54       103.27 o
  -9   3  11       1040.44       1166.22       159.91 o
  -8   3  11        111.42         92.45        86.56 o
  -7   3  11        520.47        535.70       114.39 o
  -6   3  11        284.89        298.64        51.63 o
  -5   3  11       5262.17       5237.98       322.61 o
  -4   3  11         56.61         68.12        37.72 o
  -3   3  11       3460.00       3330.23       200.19 o
  -2   3  11        170.22        196.92        39.79 o
  -1   3  11        562.11        605.47        64.30 o
   0   3  11        770.92        896.66       104.83 o
   1   3  11       2391.14       2428.55       104.62 o
   2   3  11        133.84        170.79        56.76 o
   3   3  11        979.80       1078.20        89.78 o
   4   3  11        247.54        341.50        70.49 o
   5   3  11        267.31        361.69        75.33 o
   6   3  11         80.42        169.18        66.15 o
   7   3  11        845.83        912.16       103.89 o
   8   3  11         21.98         -2.69        62.46 o
   9   3  11        426.24        374.40       117.83 o
 -13   4  11        214.88        157.13       124.05 o
 -12   4  11        726.96        887.15       178.13 o
 -11   4  11        552.91        767.86       162.22 o
 -10   4  11       3102.30       3250.09       236.67 o
  -9   4  11        908.76        957.50       160.32 o
  -8   4  11       1382.44       1245.43       166.15 o
  -7   4  11        384.87        509.98       119.29 o
  -6   4  11        886.32       1008.12       136.68 o
  -5   4  11        108.60         92.03        41.23 o
  -4   4  11       2763.11       2734.81       106.36 o
  -3   4  11        880.97        846.07        73.15 o
  -2   4  11       2286.79       2202.30        81.21 o
  -1   4  11        389.87        429.89        62.85 o
   0   4  11       1666.51       1735.81        95.08 o
   1   4  11        126.56        188.05        59.71 o
   2   4  11       1665.86       1808.94       165.45 o
   3   4  11        336.40        440.13        74.88 o
   4   4  11       1063.31       1224.14       100.91 o
   5   4  11        448.99        448.12        83.79 o
   6   4  11        577.51        740.82        99.85 o
   7   4  11          3.42          0.07        63.99 o
   8   4  11        741.52        888.04       112.14 o
   9   4  11         33.92         48.76        78.48 o
 -12   5  11        482.70        425.31       153.20 o
 -11   5  11       1033.70       1239.88       194.03 o
 -10   5  11         27.55        -24.22       100.47 o
  -9   5  11       2032.25       2192.53       208.07 o
  -8   5  11        218.26        169.58       112.20 o
  -7   5  11       2445.65       2382.98       193.36 o
  -6   5  11       1070.02       1053.43       142.03 o
  -5   5  11       2264.04       2349.13       173.01 o
  -4   5  11         48.99         78.93        43.31 o
  -3   5  11       1259.02       1203.93        83.22 o
  -2   5  11        219.33        264.86        49.33 o
  -1   5  11       3261.04       3669.25       198.10 o
   0   5  11        445.48        556.48        75.91 o
   1   5  11       2025.44       2127.48       111.47 o
   2   5  11        389.28        427.55        77.15 o
   3   5  11       1310.28       1543.11       106.91 o
   4   5  11        250.65        312.33        78.43 o
   5   5  11       1424.55       1665.07       118.15 o
   6   5  11         23.74          7.23        67.46 o
   7   5  11        567.00        656.52       102.80 o
   8   5  11         79.83        113.43        80.61 o
 -12   6  11       1178.98       1095.63       203.92 o
 -11   6  11         48.62         63.25       132.27 o
 -10   6  11        584.33        624.28       158.50 o
  -9   6  11         42.71        -74.45       103.74 o
  -8   6  11       3997.77       4358.06       264.20 o
  -7   6  11         58.31        120.69        96.74 o
  -6   6  11       1450.46       1345.28       156.78 o
  -4   6  11        491.18        486.53       104.41 o
  -3   6  11        379.32        309.31        57.12 o
  -2   6  11       4465.36       4527.56       146.35 o
  -1   6  11         14.87         47.59        41.95 o
   0   6  11       2508.40       2791.24       123.29 o
   1   6  11         12.46        -47.61        55.85 o
   2   6  11       1000.07       1013.85       102.68 o
   3   6  11        222.84        141.17       127.22 o
   4   6  11       1434.63       1697.95       277.59 o
   5   6  11        204.12        211.35        75.39 o
   6   6  11        433.21        541.79        94.00 o
   7   6  11         54.83         69.13        68.06 o
 -11   7  11        748.01        626.39       167.96 o
 -10   7  11        219.84        257.03       146.78 o
  -9   7  11       1735.77       1702.70       203.07 o
  -8   7  11        115.08        145.07       112.66 o
  -7   7  11       2703.83       2719.85       212.05 o
  -6   7  11        126.80        196.84       104.15 o
  -5   7  11       1583.79       1665.48       163.85 o
  -4   7  11         42.42        -48.64        71.24 o
  -3   7  11       2515.19       2174.08       174.27 o
  -2   7  11         37.70         43.02        47.56 o
  -1   7  11       2251.61       2459.05        99.06 o
   0   7  11         99.68        118.51        59.88 o
   1   7  11        942.96       1163.31        97.77 o
   2   7  11         25.62         -4.84        55.76 o
   3   7  11        739.24        823.29        98.63 o
   4   7  11        204.94        207.04        69.24 o
   5   7  11       1167.58       1261.76       186.76 o
   6   7  11         60.22         41.50        77.29 o
   7   7  11        225.00        250.17        82.58 o
 -10   8  11       1067.93       1011.41       195.63 o
  -9   8  11        413.10        402.66       149.86 o
  -8   8  11        990.08       1097.73       180.12 o
  -7   8  11        148.69        170.09       120.03 o
  -6   8  11       1339.99       1332.09       160.12 o
  -5   8  11         90.87        192.86        95.95 o
  -4   8  11       2510.90       2227.42       179.82 o
  -3   8  11        462.39        412.09       108.89 o
  -2   8  11       1496.10       1656.16       166.54 o
  -1   8  11        180.89        189.12        58.76 o
   0   8  11        382.15        398.86        76.42 o
   1   8  11        156.37        159.14        69.24 o
   2   8  11       1102.33       1258.35       104.56 o
   3   8  11        161.58        180.84        70.00 o
   4   8  11        539.10        584.38        93.19 o
   5   8  11         16.97        -20.68        66.51 o
   6   8  11         85.59         42.13        72.17 o
  -9   9  11        817.63        796.74       184.34 o
  -8   9  11        231.41        239.28       132.20 o
  -7   9  11        738.12        795.02       159.79 o
  -6   9  11        203.31        349.24       123.13 o
  -5   9  11       2024.02       2032.21       185.90 o
  -4   9  11         15.76        -58.12        77.00 o
  -3   9  11       1965.21       1873.55       173.95 o
  -2   9  11         31.20         55.80        86.51 o
  -1   9  11        553.12        469.81       127.09 o
   0   9  11          7.24         21.10        55.76 o
   1   9  11       1111.65       1068.30       219.31 o
   2   9  11         30.63         -3.97        55.81 o
   3   9  11        688.14        621.87        91.63 o
   4   9  11         19.37        -22.43        64.66 o
  -7  10  11         56.17       -103.08       103.08 o
  -6  10  11        958.98        890.60       165.31 o
  -5  10  11         38.11          1.44        99.31 o
  -4  10  11       1538.05       1532.88       168.66 o
  -3  10  11         16.33         57.91        88.83 o
  -2  10  11        135.08        124.50        97.54 o
  -1  10  11         19.54         17.35        92.80 o
   0  10  11        697.86        823.26       159.17 o
   1  10  11        149.27        233.90        93.59 o
   2  10  11        587.01        486.77        89.87 o
  -2  11  11         56.65        158.12       116.68 o
  -6 -10  12         94.56        132.70       110.50 o
  -5 -10  12       1466.93       1360.22       214.72 o
  -4 -10  12         36.22         27.29       108.04 o
  -3 -10  12        618.51        635.34       154.50 o
  -2 -10  12          3.80         28.24       100.86 o
  -1 -10  12        276.04        433.50       142.33 o
   0 -10  12        192.39        239.17       113.29 o
  -8  -9  12        373.43        384.80       131.79 o
  -7  -9  12         67.73        -11.04        96.55 o
  -6  -9  12       1444.85       1333.54       196.96 o
  -5  -9  12        105.01        189.54       112.05 o
  -4  -9  12       2017.23       2175.97       215.33 o
  -3  -9  12         41.17        -21.22        84.79 o
  -2  -9  12        512.67        604.48       113.20 o
  -1  -9  12        126.33        107.74        83.42 o
   0  -9  12       1383.14       1515.34       138.20 o
   1  -9  12        238.89        245.72       145.79 o
   2  -9  12       1056.33        763.28       167.57 o
   3  -9  12         86.75        -17.92        96.52 o
 -10  -8  12         57.20         -9.98        89.98 o
  -9  -8  12        839.56        939.70       178.07 o
  -8  -8  12         83.88        301.84       114.02 o
  -7  -8  12       1451.76       1510.18       183.94 o
  -6  -8  12        450.16        379.95       132.33 o
  -5  -8  12       1105.80       1136.81       131.87 o
  -4  -8  12        120.02        105.48        87.16 o
  -3  -8  12       1823.34       2008.50       150.32 o
  -2  -8  12        380.06        568.74       107.20 o
  -1  -8  12       1335.64       1666.89       133.64 o
   0  -8  12        101.53        133.29        87.00 o
   1  -8  12        754.19        776.45       139.81 o
   2  -8  12         72.18        102.89        70.12 o
   3  -8  12       1029.92        744.52       156.49 o
   4  -8  12         80.74        -29.96        85.82 o
   5  -8  12        454.61        466.00       145.22 o
 -11  -7  12         13.70        -45.89        70.07 o
 -10  -7  12        938.08        984.72       184.69 o
  -9  -7  12        176.48         91.59        97.92 o
  -8  -7  12       1822.75       1568.36       180.36 o
  -7  -7  12        292.53        401.91       120.78 o
  -6  -7  12       2125.05       2113.21       279.84 o
  -5  -7  12         54.59         21.12        71.32 o
  -4  -7  12       1202.44       1383.42       138.79 o
  -3  -7  12        473.84        591.24       100.47 o
  -2  -7  12       2415.93       2669.69       152.49 o
  -1  -7  12        397.66        484.86        98.93 o
   0  -7  12       1485.53       1483.22       199.85 o
   1  -7  12         12.42         24.74        60.71 o
   2  -7  12        893.55       1026.15       189.42 o
   3  -7  12        190.75        275.16        77.22 o
   4  -7  12        870.43        530.38       136.25 o
   5  -7  12        135.89        188.85       103.40 o
   6  -7  12        270.11         51.60        89.78 o
 -11  -6  12        400.20        359.20       134.43 o
 -10  -6  12         59.54         39.66        81.14 o
  -9  -6  12       1137.46        980.91       168.76 o
  -8  -6  12        652.43        815.35       152.10 o
  -7  -6  12       3900.14       3303.40       178.98 o
  -6  -6  12         42.84         34.43        63.28 o
  -5  -6  12        869.05        921.65       115.79 o
  -4  -6  12        134.02        111.28        73.45 o
  -3  -6  12       1296.48       1395.99       121.99 o
  -2  -6  12       1092.09       1186.86       118.90 o
  -1  -6  12       3925.09       4438.50       174.93 o
   0  -6  12        238.09        217.96        58.38 o
   1  -6  12        716.19        922.83       129.19 o
   2  -6  12        144.22        212.39        70.62 o
   3  -6  12        774.55        755.14       209.90 o
   4  -6  12        657.77        596.31        94.42 o
   5  -6  12        871.45        776.62       148.70 o
   6  -6  12        152.63        155.39        94.05 o
   7  -6  12        249.23        166.15       103.20 o
 -12  -5  12        540.56        536.43       154.24 o
 -11  -5  12        186.49        120.95       105.64 o
 -10  -5  12        991.65        894.39       159.18 o
  -9  -5  12        362.21        312.07       112.33 o
  -8  -5  12       2234.85       2159.90       278.82 o
  -7  -5  12        919.77        980.38       131.01 o
  -6  -5  12       3150.47       3106.21       189.87 o
  -5  -5  12        275.46        210.24       123.31 o
  -4  -5  12       3388.38       3581.22       175.38 o
  -3  -5  12        309.60        442.90        85.92 o
  -2  -5  12        901.09       1072.64       105.00 o
  -1  -5  12        766.35        777.83       109.89 o
   0  -5  12       2367.44       2512.57       106.18 o
   1  -5  12        292.56        334.77        62.82 o
   2  -5  12        673.09        702.10       121.32 o
   3  -5  12        538.16        460.97        80.88 o
   4  -5  12        867.61        877.60       131.71 o
   5  -5  12        154.86         77.14        62.40 o
   6  -5  12       1122.61        878.04       153.94 o
   7  -5  12        174.24        231.75       110.76 o
   8  -5  12        259.23        184.46       115.48 o
 -13  -4  12        351.97        331.17        90.86 o
 -12  -4  12        309.09        291.12        86.94 o
 -11  -4  12       1603.64       1472.57       128.45 o
 -10  -4  12        611.75        637.47        95.54 o
  -9  -4  12       1596.55       1308.10       105.43 o
  -8  -4  12        209.85        140.08        55.63 o
  -7  -4  12       1872.10       1729.65       128.23 o
  -6  -4  12        595.80        708.10       102.55 o
  -5  -4  12       3676.63       3662.44       159.60 o
  -4  -4  12       1127.15       1235.24       138.05 o
  -3  -4  12        722.80        818.91        93.91 o
  -2  -4  12        234.38        308.53        89.51 o
  -1  -4  12       1561.63       1668.35       106.91 o
   0  -4  12        456.92        567.21        65.06 o
   1  -4  12       1904.34       1995.69        93.72 o
   2  -4  12        253.59        258.36        57.57 o
   3  -4  12        804.25        782.10        88.05 o
   4  -4  12          2.04         77.31        56.73 o
   5  -4  12        634.04        612.32        83.61 o
   6  -4  12         62.55         49.16        60.35 o
   7  -4  12        750.01        581.45       123.88 o
 -13  -3  12        181.91        249.39       115.22 o
 -12  -3  12        922.64        922.16       131.67 o
 -11  -3  12        585.07        658.18        97.96 o
 -10  -3  12       2467.05       2017.90       127.56 o
  -9  -3  12        304.40        380.49        71.37 o
  -8  -3  12        164.66        147.41        54.81 o
  -7  -3  12         60.82         31.21        42.63 o
  -6  -3  12       2472.95       2249.44       178.96 o
  -5  -3  12       1286.94       1150.15       113.29 o
  -4  -3  12       2511.68       2445.77       123.48 o
  -3  -3  12        348.69        361.27        71.36 o
  -2  -3  12        638.82        738.23        82.81 o
  -1  -3  12        214.88        202.25        61.50 o
   0  -3  12       1394.91       1421.88        76.56 o
   1  -3  12        350.73        388.21        56.72 o
   2  -3  12       2505.45       2479.37       157.26 o
   3  -3  12         20.63         -6.45        38.07 o
   4  -3  12        137.66        160.06        56.36 o
   5  -3  12         46.98         23.45        50.02 o
   6  -3  12        780.78        885.92       121.50 o
   7  -3  12        162.05        117.24        62.26 o
   8  -3  12        584.04        644.54       153.21 o
 -13  -2  12       1345.75       1312.69       180.03 o
 -12  -2  12        663.20        583.02       138.32 o
 -11  -2  12       1556.64       1486.97       148.99 o
 -10  -2  12        730.77        744.73        90.35 o
  -9  -2  12       2179.07       2152.18       123.76 o
  -8  -2  12        506.87        552.32        78.39 o
  -7  -2  12        732.59        789.73       136.54 o
  -6  -2  12       1411.35       1258.56        76.90 o
  -5  -2  12       1276.81       1156.68        72.13 o
  -4  -2  12        924.10        831.46       102.04 o
  -3  -2  12       1224.85       1052.61        89.62 o
  -2  -2  12        146.46        113.62        50.33 o
  -1  -2  12       1698.17       1582.84       114.10 o
   0  -2  12        595.74        597.17        59.60 o
   1  -2  12       1796.50       1644.88        77.04 o
   2  -2  12        336.38        301.14        51.60 o
   3  -2  12       1592.34       1674.54        80.61 o
   4  -2  12         29.13         48.72        46.81 o
   5  -2  12        275.86        304.32        64.78 o
   6  -2  12        174.02        161.44        56.71 o
   7  -2  12        273.32        316.80        68.08 o
   8  -2  12         60.36         91.05        58.88 o
   9  -2  12        652.20        605.05       145.48 o
 -13  -1  12        268.06        234.01       112.74 o
 -12  -1  12        887.72        909.00       150.28 o
 -11  -1  12        392.05        446.67       117.88 o
 -10  -1  12        850.63        910.85        94.11 o
  -9  -1  12       1302.84       1328.61       102.13 o
  -8  -1  12       2234.25       2295.98       120.43 o
  -7  -1  12       1001.89       1128.13        91.00 o
  -6  -1  12       1670.42       1729.39       100.62 o
  -5  -1  12        354.01        394.24        52.37 o
  -4  -1  12        368.17        300.38        45.33 o
  -3  -1  12       1068.20        989.23        56.05 o
  -2  -1  12       2115.86       1880.10        65.54 o
  -1  -1  12        721.30        681.44        46.78 o
   0  -1  12       1546.76       1569.85        55.12 o
   1  -1  12        382.70        371.55        50.75 o
   2  -1  12        338.86        390.75        51.17 o
   3  -1  12        498.30        528.51        57.40 o
   4  -1  12        820.04        854.42        73.51 o
   5  -1  12        189.39        191.93        47.88 o
   6  -1  12        634.59        590.79        77.02 o
   7  -1  12         34.39         28.82        48.44 o
   8  -1  12        232.83        327.23        70.73 o
   9  -1  12         10.58         -1.43        71.10 o
 -13   0  12       2416.68       1792.64       190.52 o
 -12   0  12        486.57        400.64       118.26 o
 -11   0  12        148.94         89.55        97.59 o
 -10   0  12        243.07        273.26       103.36 o
  -9   0  12       1235.54       1319.31        98.99 o
  -8   0  12       3876.16       3873.88       146.63 o
  -7   0  12       4693.11       4915.90       157.00 o
  -6   0  12        536.75        653.44        72.07 o
  -5   0  12        240.16        266.63        52.93 o
  -4   0  12         64.28         59.52        32.13 o
  -3   0  12       3044.64       2907.64       176.48 o
  -2   0  12        522.20        515.46        45.25 o
  -1   0  12       2294.57       2178.50       144.20 o
   0   0  12        968.85        915.54        72.11 o
   1   0  12         64.29         83.21        37.23 o
   2   0  12       1433.46       1370.35        68.97 o
   3   0  12       1806.78       1863.87        79.81 o
   4   0  12        895.83        925.93        66.35 o
   5   0  12        226.51        291.59        51.31 o
   6   0  12         28.26         30.84        48.83 o
   7   0  12        190.12        120.46        73.04 o
   8   0  12         33.67         85.26        78.57 o
   9   0  12        139.24        156.85        85.78 o
 -13   1  12        245.47        308.15       126.73 o
 -12   1  12        843.97        844.74       150.81 o
 -11   1  12        393.53        279.97       119.22 o
 -10   1  12        853.66        923.35       149.10 o
  -9   1  12       1315.64       1255.48       147.77 o
  -8   1  12       2349.17       2689.08       126.56 o
  -7   1  12       1044.14       1170.90        91.77 o
  -6   1  12       1730.74       1821.47        97.09 o
  -5   1  12        367.54        413.94        57.35 o
  -4   1  12        426.71        420.46        54.94 o
  -3   1  12       1058.31       1036.78        59.08 o
  -2   1  12       2141.52       2105.67        88.78 o
  -1   1  12        734.99        781.79        53.81 o
   0   1  12       1493.29       1375.78        81.54 o
   1   1  12        403.24        406.80        51.98 o
   2   1  12        328.33        349.23        48.23 o
   3   1  12        520.91        453.93        95.66 o
   4   1  12        887.55        969.73        83.54 o
   5   1  12        191.75        224.49        60.43 o
   6   1  12        627.30        503.02       102.05 o
   7   1  12         37.68         38.94        67.98 o
   8   1  12        222.02        208.93        89.57 o
   9   1  12          8.17         34.39        83.97 o
 -13   2  12       1278.46       1043.96       172.69 o
 -12   2  12        711.05        809.34       157.43 o
 -11   2  12       1530.32       1591.02       178.27 o
 -10   2  12        675.44        734.72       139.80 o
  -9   2  12       2207.22       2679.18       200.47 o
  -8   2  12        495.85        604.46       121.38 o
  -7   2  12        721.37        730.20        77.65 o
  -6   2  12       1411.01       1511.64       103.29 o
  -5   2  12       1347.39       1446.22       134.33 o
  -4   2  12        872.29        842.17        70.30 o
  -3   2  12       1281.31       1243.31        63.84 o
  -2   2  12        152.63        168.80        37.38 o
  -1   2  12       1686.01       1828.77        87.63 o
   0   2  12        617.71        657.37        69.54 o
   1   2  12       1808.80       1636.66        90.91 o
   2   2  12        351.29        305.93        66.95 o
   3   2  12       1643.05       1694.26        99.24 o
   4   2  12         33.90          8.34        49.23 o
   5   2  12        241.01        278.68        71.58 o
   6   2  12        180.18        191.41        67.49 o
   8   2  12         62.60        187.81       103.93 o
   9   2  12        666.96        750.38       141.35 o
 -13   3  12        178.10        147.66       121.43 o
 -12   3  12        943.16        978.29       174.81 o
 -11   3  12        537.03        510.17       138.49 o
 -10   3  12       2422.67       2469.77       213.13 o
  -9   3  12        280.37        290.90       114.69 o
  -8   3  12        126.94        125.57        97.09 o
  -7   3  12         47.07        120.28        88.43 o
  -6   3  12       2660.71       2659.85       113.46 o
  -5   3  12       1264.81       1301.16       115.58 o
  -4   3  12       2506.16       2454.18       102.98 o
  -3   3  12        352.39        393.19        57.85 o
  -2   3  12        671.95        824.85        60.73 o
  -1   3  12        231.37        248.19        50.31 o
   0   3  12       1416.98       1374.84        87.43 o
   1   3  12        345.51        415.26        67.87 o
   2   3  12       2539.21       2755.18       218.86 o
   3   3  12         18.20          3.09        52.08 o
   4   3  12        132.81        230.45        68.26 o
   5   3  12         50.31         99.05        67.55 o
   6   3  12        793.82       1002.46       139.98 o
   7   3  12        168.60        204.22        76.73 o
   8   3  12        622.55        701.17       141.73 o
 -13   4  12        329.83        405.61       150.07 o
 -12   4  12        280.42        349.34       139.42 o
 -11   4  12       1577.44       1522.67       188.05 o
 -10   4  12        567.05        672.94       152.85 o
  -9   4  12       1630.51       1618.99       184.64 o
  -8   4  12        183.15        175.21       104.03 o
  -7   4  12       1783.84       1853.03       171.01 o
  -6   4  12        601.64        600.52       120.43 o
  -5   4  12       3693.95       3303.60       376.93 o
  -4   4  12       1089.52       1226.42        84.99 o
  -3   4  12        664.47        680.92        69.77 o
  -2   4  12        238.79        284.44        49.04 o
  -1   4  12       1614.47       1673.27        79.47 o
   0   4  12        448.63        449.28        70.72 o
   1   4  12       1988.55       2206.77       148.49 o
   2   4  12        240.86        283.89        69.44 o
   3   4  12        780.97        863.10       131.74 o
   4   4  12          1.14        -68.88        76.08 o
   5   4  12        630.36        769.86        99.71 o
   6   4  12         61.58        185.96        91.15 o
   7   4  12        781.34       1027.88       115.23 o
   8   4  12        282.62        385.15        99.80 o
 -12   5  12        514.90        531.82       167.30 o
 -11   5  12        167.00        110.59       127.56 o
 -10   5  12        968.05       1365.21       197.78 o
  -9   5  12        384.96        424.46       136.50 o
  -8   5  12       2258.87       2433.29       210.96 o
  -7   5  12        920.66        887.28       155.47 o
  -6   5  12       3156.49       3276.20       210.66 o
  -5   5  12        253.24        142.54        84.32 o
  -4   5  12       3293.62       3024.75       116.51 o
  -3   5  12        308.63        273.99        57.16 o
  -2   5  12        959.03       1020.45        84.71 o
  -1   5  12        786.49        828.21        69.56 o
   0   5  12       2483.67       2694.81       120.08 o
   1   5  12        283.53        279.83        73.15 o
   2   5  12        665.14        752.93        88.93 o
   3   5  12        558.84        604.36       108.08 o
   4   5  12        892.41       1053.87       107.50 o
   5   5  12        152.70        153.55        71.94 o
   6   5  12       1123.29       1337.31       120.49 o
   7   5  12        179.85        343.56        89.24 o
   8   5  12        252.56        411.81       128.18 o
 -11   6  12        421.25        589.86       165.79 o
 -10   6  12         60.42        -35.55       111.81 o
  -9   6  12       1117.42       1150.55       185.08 o
  -8   6  12        657.84        745.08       154.41 o
  -7   6  12       3892.22       4055.57       250.65 o
  -6   6  12         48.08         37.75        88.09 o
  -5   6  12        893.59        879.36       139.32 o
  -4   6  12        144.97        153.92        88.17 o
  -3   6  12       1230.78       1138.08        84.33 o
  -2   6  12       1050.01       1087.24        91.10 o
  -1   6  12       3907.60       4206.98       135.51 o
   0   6  12        240.50        277.71        69.00 o
   1   6  12        732.86        714.89        90.73 o
   2   6  12        155.99        163.66        67.62 o
   3   6  12        779.43        758.46        93.75 o
   4   6  12        667.96        647.55        95.96 o
   5   6  12        878.63       1063.84       275.96 o
   6   6  12        151.69        148.59        73.97 o
   7   6  12        271.47        257.81        85.04 o
 -11   7  12          9.03        -29.94       126.53 o
 -10   7  12        942.22       1320.19       215.19 o
  -9   7  12        171.69        146.15       121.40 o
  -8   7  12       1841.19       1725.10       189.84 o
  -7   7  12        314.66        379.30       127.45 o
  -6   7  12       2157.37       2264.71       192.61 o
  -5   7  12         59.25        157.25        94.59 o
  -4   7  12       1218.78       1198.72       148.65 o
  -3   7  12        485.07        521.46       119.86 o
  -2   7  12       2347.21       2351.48       120.12 o
  -1   7  12        416.87        448.28        63.47 o
   0   7  12       1456.15       1518.59       103.76 o
   1   7  12         13.46         34.76        57.80 o
   2   7  12        914.05       1197.76       109.73 o
   3   7  12        192.48        151.36       110.99 o
   4   7  12        876.95        920.27       106.70 o
   5   7  12        134.72        113.13        72.70 o
   6   7  12        269.72        235.53        87.54 o
 -10   8  12         47.94         51.11       130.70 o
  -9   8  12        853.42        711.31       173.05 o
  -8   8  12         73.81        256.87       120.70 o
  -7   8  12       1401.35       1448.53       185.56 o
  -6   8  12        488.67        377.52       116.09 o
  -5   8  12       1103.00       1103.55       158.77 o
  -4   8  12        103.78         87.46        94.03 o
  -3   8  12       1810.26       1766.52       172.59 o
  -2   8  12        367.78        382.59       118.84 o
  -1   8  12       1318.04       1471.38       110.43 o
   0   8  12        115.17         85.51        63.74 o
   1   8  12        739.08        699.67        90.93 o
   2   8  12         70.26         11.05        62.05 o
   3   8  12       1051.49       1261.17       114.56 o
   4   8  12         77.00         41.08        72.30 o
   5   8  12        432.37        489.85        93.72 o
  -8   9  12        360.93        413.55       145.14 o
  -7   9  12         77.15        229.54       125.72 o
  -6   9  12       1415.30       1336.64       182.80 o
  -5   9  12        103.72        193.68       104.87 o
  -4   9  12       1971.99       1946.79       182.24 o
  -3   9  12         37.36         83.26        91.82 o
  -2   9  12        522.25        618.65       133.59 o
  -1   9  12        120.82        164.37       104.52 o
   0   9  12       1338.42       1499.77       298.23 o
   1   9  12        244.79        309.89        75.93 o
   2   9  12       1084.36       1046.04       163.35 o
   3   9  12         75.16         61.20        81.48 o
  -6  10  12         95.88        234.96       125.81 o
  -5  10  12       1420.71       1249.65       179.77 o
  -4  10  12         38.21        103.89       108.90 o
  -3  10  12        594.06        661.22       145.09 o
  -2  10  12          4.97          4.65        91.70 o
  -1  10  12        288.85        441.31       135.80 o
   0  10  12        187.45        205.64       116.54 o
   1  10  12       1062.92        649.76       132.65 o
  -5 -10  13        361.87        551.78       145.19 o
  -4 -10  13        628.09        728.16       175.48 o
  -3 -10  13        103.63        118.86       124.96 o
  -2 -10  13        276.57        264.25       134.51 o
  -1 -10  13        119.30        212.79       119.08 o
   0 -10  13        474.76        661.08       170.78 o
  -7  -9  13        174.55        120.16       102.77 o
  -6  -9  13         99.46        122.50       107.53 o
  -5  -9  13        484.09        605.51       145.09 o
  -4  -9  13        394.92        448.24       113.86 o
  -3  -9  13        617.80        721.77       126.21 o
  -2  -9  13        234.51        311.70       106.67 o
  -1  -9  13        400.59        571.20       162.71 o
   0  -9  13        425.90        707.96       116.84 o
   1  -9  13        776.40       1173.23       184.96 o
   2  -9  13        319.09        130.16       125.35 o
   3  -9  13        304.44        100.66       121.40 o
  -9  -8  13        232.98        225.57       103.51 o
  -8  -8  13        434.11        271.53       125.56 o
  -7  -8  13        150.06        148.63       113.10 o
  -6  -8  13        367.51        370.04       118.48 o
  -5  -8  13        400.43        325.27       100.29 o
  -4  -8  13        777.08        822.56       123.11 o
  -3  -8  13        269.37        445.67       102.74 o
  -2  -8  13        759.97       1072.77       176.98 o
  -1  -8  13        208.73        340.03        96.67 o
   0  -8  13        575.44        949.96       126.04 o
   1  -8  13        371.66        325.78       142.25 o
   2  -8  13        815.38       1061.23       288.15 o
   3  -8  13        194.89        242.58       128.62 o
   4  -8  13        333.60        309.19       138.04 o
 -10  -7  13        407.67        405.14       142.06 o
  -9  -7  13        901.48        880.89       173.03 o
  -8  -7  13        968.06        948.37       170.80 o
  -7  -7  13        606.32        707.05       197.82 o
  -6  -7  13        199.80        240.15        87.70 o
  -5  -7  13        460.20        542.31       107.67 o
  -4  -7  13        169.84        270.55        91.77 o
  -3  -7  13        723.61        856.53       119.32 o
  -2  -7  13       1219.70       1518.84       137.94 o
  -1  -7  13        653.46        783.78       114.18 o
   0  -7  13        131.59        229.16        82.04 o
   1  -7  13        659.97        666.07       238.72 o
   2  -7  13        291.06        324.99        82.29 o
   3  -7  13        613.48        724.87       228.25 o
   4  -7  13        412.45        236.97       124.25 o
   5  -7  13        190.05        167.04       116.95 o
 -11  -6  13        444.08        479.70       149.05 o
 -10  -6  13        180.26        288.77       109.35 o
  -9  -6  13        793.66        813.02       157.68 o
  -8  -6  13        791.47        833.22       122.17 o
  -7  -6  13       1301.49       1292.97       194.22 o
  -6  -6  13        510.78        500.87       102.00 o
  -5  -6  13         34.30         59.33        75.28 o
  -4  -6  13        362.74        413.80        90.65 o
  -3  -6  13        339.32        434.22        94.99 o
  -2  -6  13       1129.95       1329.73       127.02 o
  -1  -6  13        898.01       1169.45       120.23 o
   0  -6  13        858.65       1035.23       136.27 o
   1  -6  13        127.33        126.68        58.12 o
   2  -6  13        406.98        500.78        79.58 o
   3  -6  13        138.06        200.27        71.27 o
   4  -6  13        398.70        423.68       171.30 o
   5  -6  13        793.99        653.03       151.66 o
   6  -6  13        191.62        216.56       110.97 o
 -12  -5  13        435.33        390.56       146.49 o
 -11  -5  13        296.80        442.47       133.29 o
 -10  -5  13        304.14        391.32       122.08 o
  -9  -5  13        311.67        220.20        93.91 o
  -8  -5  13       1198.10       1045.97       125.06 o
  -7  -5  13       1551.09       1505.88       133.75 o
  -6  -5  13       1626.84       1754.58       159.84 o
  -5  -5  13        353.73        322.21        80.48 o
  -4  -5  13        922.02        903.51       175.31 o
  -3  -5  13       1467.49       1627.83       120.29 o
  -2  -5  13        820.78        976.12       105.24 o
  -1  -5  13       1347.74       1447.77       111.05 o
   0  -5  13        352.39        422.34        79.90 o
   1  -5  13        199.76        293.29        63.99 o
   2  -5  13        147.65        200.13        59.26 o
   3  -5  13        159.03        188.03        68.16 o
   4  -5  13        423.79        502.01        84.69 o
   5  -5  13        463.10        456.05       102.61 o
   6  -5  13        363.00        245.34       109.33 o
   7  -5  13        396.88        326.76       126.54 o
 -12  -4  13        489.75        505.77       106.47 o
 -11  -4  13        732.83        655.93        99.36 o
 -10  -4  13       1073.41       1017.63       160.22 o
  -9  -4  13        778.07        759.18       142.56 o
  -8  -4  13       1070.87       1055.56       118.04 o
  -7  -4  13       1431.23       1429.19       124.08 o
  -6  -4  13       1820.73       1842.86       128.75 o
  -5  -4  13       1608.58       1605.83       121.04 o
  -4  -4  13        655.53        796.38       102.32 o
  -3  -4  13       1410.56       1438.15       108.75 o
  -2  -4  13        544.37        619.42        89.30 o
  -1  -4  13        615.84        696.07        89.35 o
   0  -4  13       1092.31       1147.48        93.93 o
   1  -4  13        818.64        877.21        77.45 o
   2  -4  13        513.11        523.34        66.76 o
   3  -4  13        197.39        295.01        69.60 o
   4  -4  13        199.95        292.43        69.66 o
   5  -4  13        212.58        224.92        91.70 o
   6  -4  13        472.74        493.23        80.57 o
   7  -4  13        291.03        186.48       101.37 o
 -13  -3  13        276.24        310.89       128.29 o
 -12  -3  13       1776.55       1496.02       131.62 o
 -11  -3  13       1675.38       1505.06       123.65 o
 -10  -3  13       1263.31       1148.83       111.52 o
  -9  -3  13        803.92        832.33        91.94 o
  -8  -3  13        141.26        203.63        58.97 o
  -7  -3  13        192.62        220.19        54.47 o
  -6  -3  13       2053.23       1965.15       127.94 o
  -5  -3  13       2139.96       2044.23       125.61 o
  -4  -3  13       2790.61       2746.47       133.08 o
  -3  -3  13        115.32        122.08        59.08 o
  -2  -3  13         85.42         89.76        53.47 o
  -1  -3  13        204.87        156.85        57.64 o
   0  -3  13       1277.76       1210.39        75.49 o
   1  -3  13       1296.36       1214.74        96.52 o
   2  -3  13       1608.15       1776.09        85.76 o
   3  -3  13        424.55        567.88        76.04 o
   4  -3  13        111.96        105.68        53.45 o
   5  -3  13         55.83         55.73        52.44 o
   6  -3  13        310.09        412.98        76.48 o
   7  -3  13        192.16        179.37        67.33 o
   8  -3  13        370.82        372.79       120.16 o
 -13  -2  13       1521.49       1295.39       179.44 o
 -12  -2  13       1403.43       1261.42       172.15 o
 -11  -2  13       1696.77       1593.56       120.25 o
 -10  -2  13       1294.79       1176.82       105.22 o
  -9  -2  13        820.84        857.62        94.75 o
  -8  -2  13        764.45        752.64        86.67 o
  -7  -2  13       2243.91       2120.88       172.91 o
  -6  -2  13       1800.51       1680.13       140.10 o
  -5  -2  13       3637.75       3469.55       114.35 o
  -4  -2  13         70.10         54.21        39.25 o
  -3  -2  13       1294.68       1269.90        93.93 o
  -2  -2  13        194.47        165.34        56.47 o
  -1  -2  13       1192.43       1036.92        96.57 o
   0  -2  13        469.86        432.15        56.80 o
   1  -2  13       2280.98       2284.82       172.01 o
   2  -2  13       1076.41       1044.29        92.20 o
   3  -2  13        503.34        580.72        61.34 o
   4  -2  13         50.15         56.45        42.59 o
   5  -2  13        286.82        296.47        63.23 o
   6  -2  13         67.58        104.53        54.35 o
   7  -2  13        416.05        485.39       102.25 o
   8  -2  13         97.35        131.41        60.58 o
 -13  -1  13        516.06        495.95       133.02 o
 -12  -1  13       1538.97       1353.71       163.88 o
 -11  -1  13        440.00        393.53       119.15 o
 -10  -1  13       1098.44       1084.17       101.03 o
  -9  -1  13        715.37        839.26        90.72 o
  -8  -1  13       2052.98       2123.90       133.97 o
  -7  -1  13        471.04        586.99        78.91 o
  -6  -1  13       1828.25       1889.06       105.41 o
  -5  -1  13        829.50        755.41        65.55 o
  -4  -1  13       1064.51       1021.50        64.25 o
  -3  -1  13        857.08        785.81        57.78 o
  -2  -1  13       2418.16       2062.55        72.01 o
  -1  -1  13        328.99        312.65        40.70 o
   0  -1  13        653.14        676.20        60.15 o
   1  -1  13         45.44         30.68        38.54 o
   2  -1  13        633.61        684.33        62.18 o
   3  -1  13        381.37        430.77        56.07 o
   4  -1  13        557.47        595.74        85.76 o
   5  -1  13         16.83         13.27        46.24 o
   6  -1  13        123.16        160.89        75.69 o
   7  -1  13         74.84         79.32        67.06 o
   8  -1  13        102.41         71.03        75.05 o
 -13   0  13       1500.47       1481.76       188.39 o
 -12   0  13        112.56        116.67        96.00 o
 -11   0  13        686.42        826.40       144.01 o
 -10   0  13         72.88         70.73        86.21 o
  -9   0  13       2231.96       2283.21       158.22 o
  -8   0  13        301.88        394.88        72.78 o
  -7   0  13       3826.52       4074.35       147.05 o
  -6   0  13         78.18         77.52        48.16 o
  -5   0  13        223.09        223.30        52.80 o
  -4   0  13        166.18        224.19        42.41 o
  -3   0  13       2418.27       2161.49        76.94 o
  -2   0  13       1235.10       1201.95        63.58 o
  -1   0  13       2049.58       1929.77       114.04 o
   0   0  13         11.29          2.02        59.43 o
   1   0  13          5.97        -11.37        35.55 o
   2   0  13        327.13        308.64        49.91 o
   3   0  13       1689.02       1841.96       114.74 o
   4   0  13        141.50        120.47        52.84 o
   5   0  13        622.19        670.97        78.55 o
   6   0  13          2.38        -27.37        53.92 o
   7   0  13          6.40        -26.68        60.93 o
   8   0  13         30.77         54.70        71.30 o
 -13   1  13        470.32        431.53       139.14 o
 -12   1  13       1489.32       1336.54       182.51 o
 -11   1  13        452.94        503.07       129.65 o
 -10   1  13       1031.23       1279.20       164.70 o
  -9   1  13        735.76        857.21       143.35 o
  -8   1  13       2109.99       2298.17       122.44 o
  -7   1  13        391.94        555.67        76.27 o
  -6   1  13       1889.55       1957.69       103.82 o
  -5   1  13        785.66        833.33        78.05 o
  -4   1  13       1030.00       1042.17        74.32 o
  -3   1  13        924.94        889.79        59.03 o
  -2   1  13       2340.83       2239.28       126.37 o
  -1   1  13        280.92        307.35        44.92 o
   0   1  13        613.03        693.62        73.05 o
   1   1  13         25.55          9.67        44.81 o
   2   1  13        587.57        568.94        71.94 o
   3   1  13        409.24        477.49        69.59 o
   4   1  13        595.29        622.42       111.06 o
   5   1  13         12.83         45.24        53.73 o
   6   1  13        141.60        124.81        64.72 o
   7   1  13         75.01         69.30        71.56 o
   8   1  13         92.53         18.13        74.15 o
 -13   2  13       1486.03       1238.18       188.45 o
 -12   2  13       1350.64       1207.23       185.28 o
 -11   2  13       1677.60       2188.15       202.03 o
 -10   2  13       1327.66       1407.39       169.76 o
  -9   2  13        755.59        910.31       147.68 o
  -8   2  13        744.09        864.77       139.36 o
  -7   2  13       2271.53       2320.98       147.82 o
  -6   2  13       1751.79       1870.37       102.75 o
  -5   2  13       3561.18       3788.37       129.48 o
  -4   2  13        107.89        112.81        40.48 o
  -3   2  13       1210.60       1124.18        64.22 o
  -2   2  13        213.48        256.21        45.03 o
  -1   2  13       1139.92       1144.35        65.82 o
   0   2  13        480.75        562.78        70.73 o
   1   2  13       2222.82       2119.25       102.86 o
   2   2  13       1125.84       1076.86        86.43 o
   3   2  13        512.40        553.11       114.46 o
   4   2  13         74.39         83.19        56.44 o
   5   2  13        310.44        279.59        72.90 o
   6   2  13         52.26          1.71        54.45 o
   7   2  13        427.39        509.04       114.89 o
   8   2  13        111.33         15.62        83.10 o
 -13   3  13        281.01        282.26       125.06 o
 -12   3  13       1756.60       1586.40       203.74 o
 -11   3  13       1663.08       1636.08       188.38 o
 -10   3  13       1225.52       1418.63       185.97 o
  -9   3  13        831.65        839.98       153.73 o
  -8   3  13        112.82        158.87        99.23 o
  -7   3  13        209.10        174.67        97.94 o
  -6   3  13       2000.62       2107.98       132.73 o
  -5   3  13       2181.24       2245.16       106.63 o
  -4   3  13       2785.10       2676.43       110.88 o
  -3   3  13        105.41         93.18        39.17 o
  -2   3  13         77.00         47.16        37.75 o
  -1   3  13        230.42        253.52        48.80 o
   0   3  13       1279.13       1279.80        89.38 o
   1   3  13       1326.26       1309.76        93.70 o
   2   3  13       1604.62       1794.16       123.89 o
   3   3  13        447.93        557.04       130.96 o
   4   3  13        127.68        212.23        67.78 o
   5   3  13         55.94        126.09        62.70 o
   6   3  13        322.65        389.11        84.18 o
   7   3  13        206.87        272.00        90.18 o
   8   3  13        380.07        505.61       127.95 o
 -12   4  13        494.96        506.68       158.64 o
 -11   4  13        675.25        766.19       174.52 o
 -10   4  13       1040.64       1052.24       173.96 o
  -9   4  13        745.18        756.56       159.23 o
  -8   4  13       1156.77       1202.28       169.25 o
  -7   4  13       1329.41       1260.39       163.54 o
  -6   4  13       1893.18       1951.70       171.48 o
  -5   4  13       1566.79       1397.48        88.82 o
  -4   4  13        573.55        550.20        68.20 o
  -3   4  13       1403.54       1311.09        87.05 o
  -2   4  13        587.19        619.45        61.77 o
  -1   4  13        582.74        646.02        63.12 o
   0   4  13       1167.08       1256.99       101.15 o
   1   4  13        826.69        973.44        91.11 o
   2   4  13        560.96        658.14        85.26 o
   3   4  13        215.06        253.77        73.63 o
   4   4  13        192.19        142.10        84.29 o
   5   4  13        209.42        222.88        74.39 o
   6   4  13        521.09        808.48       142.93 o
   7   4  13        292.68        389.63        96.94 o
 -12   5  13        381.57        421.86       157.86 o
 -11   5  13        276.26        397.14       152.75 o
 -10   5  13        300.79        418.33       133.40 o
  -9   5  13        290.39        465.32       140.76 o
  -8   5  13       1167.96       1293.49       182.14 o
  -7   5  13       1646.77       1700.76       181.34 o
  -6   5  13       1514.79       1536.08       162.38 o
  -5   5  13        324.01        377.85       104.29 o
  -4   5  13        943.15        952.96        90.07 o
  -3   5  13       1449.71       1312.58        90.40 o
  -2   5  13        805.73        941.23        70.59 o
  -1   5  13       1458.70       1600.87        84.44 o
   0   5  13        325.45        429.65        84.48 o
   1   5  13        221.53        281.20        72.86 o
   2   5  13        166.34        211.24        71.57 o
   3   5  13        166.29        244.17        78.86 o
   4   5  13        427.34        610.19        90.59 o
   5   5  13        469.05        604.34        94.69 o
   6   5  13        385.83        509.43        97.66 o
   7   5  13        399.69        515.00       101.58 o
 -11   6  13        389.50        298.30       157.28 o
 -10   6  13        203.96        156.27       146.67 o
  -9   6  13        757.14        855.30       167.46 o
  -8   6  13        752.83        856.91       158.42 o
  -7   6  13       1265.73       1333.20       178.43 o
  -6   6  13        511.04        584.97       131.54 o
  -5   6  13         27.64        -19.38        76.41 o
  -4   6  13        403.31        418.72       109.74 o
  -3   6  13        305.91        277.86        58.03 o
  -2   6  13       1132.28       1133.38       155.59 o
  -1   6  13        845.97        947.82       109.58 o
   0   6  13        850.92        853.61        94.66 o
   1   6  13        115.65        172.93        89.87 o
   2   6  13        416.99        437.55        84.44 o
   3   6  13        131.97        182.98        87.69 o
   4   6  13        399.18        388.52        86.67 o
   5   6  13        811.20        882.94       111.47 o
   6   6  13        203.49        211.07       104.97 o
 -10   7  13        383.77        545.40       155.42 o
  -9   7  13        903.07       1037.77       183.05 o
  -8   7  13        941.51       1056.98       176.81 o
  -7   7  13        610.11        709.26       148.27 o
  -6   7  13        187.97        343.82       115.56 o
  -5   7  13        458.98        459.35       119.45 o
  -4   7  13        163.88        236.34       103.86 o
  -3   7  13        748.29        800.47       140.83 o
  -2   7  13       1238.57       1159.30       124.35 o
  -1   7  13        637.43        757.59       105.80 o
   0   7  13        124.58        177.76        69.95 o
   1   7  13        629.51        530.90        87.53 o
   2   7  13        276.56        230.95        73.84 o
   3   7  13        624.36        657.79        93.78 o
   4   7  13        402.15        450.17        89.70 o
   5   7  13        177.88        125.26        78.62 o
  -9   8  13        199.33        200.70       136.69 o
  -8   8  13        421.56        394.25       144.23 o
  -7   8  13        162.22        263.39       116.03 o
  -6   8  13        374.62        389.45       127.84 o
  -5   8  13        410.68        542.26       129.23 o
  -4   8  13        766.94        676.78       136.74 o
  -3   8  13        234.39        239.94       110.10 o
  -2   8  13        761.42       1071.12       162.81 o
  -1   8  13        197.43        300.82        61.13 o
   0   8  13        570.09        597.42       130.48 o
   1   8  13        382.71        347.63        80.12 o
   2   8  13        816.12        680.37        96.24 o
   3   8  13        195.56        171.05        76.97 o
   4   8  13        323.89        236.66        79.61 o
  -7   9  13        178.69        161.56       113.27 o
  -6   9  13         99.13         14.42       108.61 o
  -5   9  13        469.29        510.69       134.70 o
  -4   9  13        387.43        420.33       120.91 o
  -3   9  13        588.76        686.28       137.99 o
  -2   9  13        250.02        370.61       118.15 o
  -1   9  13        420.49        590.90       148.20 o
   0   9  13        397.76        446.39       112.50 o
   1   9  13        757.97        577.03        91.68 o
   2   9  13        321.15        246.03        78.05 o
   3   9  13        297.58        351.91        87.28 o
  -5  10  13        355.34        379.26       134.80 o
  -4  10  13        611.48        455.21       135.59 o
  -3  10  13        106.78        108.90       103.47 o
  -2  10  13        259.56        482.87       136.07 o
  -1  10  13        126.21        152.16       118.25 o
   0  10  13        491.96        590.64       177.67 o
  -7  -9  14        187.03        274.40       125.71 o
  -6  -9  14         16.16         29.09        87.42 o
  -5  -9  14        509.90        539.55       140.89 o
  -4  -9  14         92.71        136.51       104.70 o
  -3  -9  14        245.04        186.29        99.12 o
  -2  -9  14         76.95        103.49        95.76 o
  -1  -9  14        136.52        202.37        99.68 o
   0  -9  14        209.87        215.54       121.67 o
   1  -9  14        685.95       1118.58       194.67 o
  -9  -8  14        315.12        280.79       121.18 o
  -8  -8  14         97.02         37.50        83.38 o
  -7  -8  14         95.63        112.91       105.60 o
  -6  -8  14        317.51        320.47        97.70 o
  -5  -8  14        173.22        160.14        99.77 o
  -4  -8  14        349.26        420.99       106.01 o
  -3  -8  14        467.19        614.36       116.07 o
  -2  -8  14        341.61        492.83       111.65 o
  -1  -8  14        180.06        286.73        95.58 o
   0  -8  14        158.42        300.15        91.91 o
   1  -8  14        122.91        117.99        79.61 o
   2  -8  14        436.62        406.47       198.99 o
   3  -8  14        263.89        111.14       111.67 o
 -10  -7  14         92.60        125.16        90.46 o
  -9  -7  14        716.30        666.68       161.76 o
  -8  -7  14        141.07         81.99        77.86 o
  -7  -7  14        612.63        628.73       111.15 o
  -6  -7  14          0.35         47.33        75.81 o
  -5  -7  14         95.36         60.68        74.20 o
  -4  -7  14        569.67        665.39       111.68 o
  -3  -7  14        591.99        849.37       118.67 o
  -2  -7  14        326.40        384.63        94.90 o
  -1  -7  14        442.51        729.04       109.48 o
   0  -7  14         96.79        169.47        83.57 o
   1  -7  14         45.86         88.29       105.24 o
   2  -7  14        364.94        457.90        92.15 o
   3  -7  14        332.83        292.81       163.40 o
   4  -7  14        163.25         65.09       107.21 o
 -11  -6  14         56.58         47.18        78.49 o
 -10  -6  14        273.85        406.12       131.06 o
  -9  -6  14        108.57         93.93        82.23 o
  -8  -6  14        816.10        716.77       116.41 o
  -7  -6  14        240.21        272.73        82.40 o
  -6  -6  14        464.43        486.18        99.68 o
  -5  -6  14        170.92        237.01        79.51 o
  -4  -6  14        163.45        144.02        77.36 o
  -3  -6  14        357.43        396.81        96.00 o
  -2  -6  14        690.40        919.65       118.33 o
  -1  -6  14        762.29        811.82       113.08 o
   0  -6  14        279.56        331.41        86.61 o
   1  -6  14        348.03        397.41        71.90 o
   2  -6  14        208.94        234.35        77.59 o
   3  -6  14        226.76        273.91        79.71 o
   4  -6  14        497.08        534.83        93.58 o
   5  -6  14        240.26        273.90       117.98 o
 -12  -5  14        114.12         68.75       107.56 o
 -11  -5  14        546.43        422.32       122.89 o
 -10  -5  14        418.26        477.63       130.54 o
  -9  -5  14        227.87        220.98        96.91 o
  -8  -5  14         10.55        -27.09        70.48 o
  -7  -5  14       1048.64       1002.00       121.91 o
  -6  -5  14       1100.28       1303.96       169.26 o
  -5  -5  14        628.00        672.46       106.24 o
  -4  -5  14        745.31        775.99       108.11 o
  -3  -5  14        734.56        735.99       139.86 o
  -2  -5  14        389.90        354.37        86.32 o
  -1  -5  14       1165.73       1280.91       113.38 o
   0  -5  14        602.26        689.54        77.14 o
   1  -5  14        277.23        382.02        70.24 o
   2  -5  14         99.34        200.95        58.78 o
   3  -5  14        322.55        446.47        86.43 o
   4  -5  14         83.41         81.30        61.66 o
   5  -5  14        222.73        279.84        85.11 o
   6  -5  14        133.36        202.94       112.44 o
 -12  -4  14       1401.11       1373.17       197.28 o
 -11  -4  14        351.97        270.97       104.42 o
 -10  -4  14       1293.80       1271.03       158.04 o
  -9  -4  14         54.26        112.86        73.82 o
  -8  -4  14        610.25        562.21       102.17 o
  -7  -4  14       1031.38       1075.99       124.26 o
  -6  -4  14        840.65        938.71       113.74 o
  -5  -4  14        589.32        669.56        99.90 o
  -4  -4  14       1934.07       1928.10       128.08 o
  -3  -4  14        391.99        433.02        85.17 o
  -2  -4  14        442.54        528.65        85.94 o
  -1  -4  14        771.68        834.64        96.10 o
   0  -4  14       1118.61       1237.83        84.49 o
   1  -4  14         85.31         64.99        50.08 o
   2  -4  14       1035.07       1208.78        84.00 o
   3  -4  14         43.86         75.18        57.12 o
   4  -4  14        109.46        233.11        90.70 o
   5  -4  14        120.80        115.10        73.22 o
   6  -4  14        161.42        161.54        66.77 o
   7  -4  14         83.46        151.87       105.58 o
 -13  -3  14        912.54        784.33       164.41 o
 -12  -3  14        280.40        295.22        80.36 o
 -11  -3  14       3186.45       2613.49       151.47 o
 -10  -3  14        210.47        253.31       106.72 o
  -9  -3  14        966.28        999.11       102.86 o
  -8  -3  14         51.12         50.62        68.98 o
  -7  -3  14       1020.11       1138.24       116.75 o
  -6  -3  14        115.62         77.00        68.48 o
  -5  -3  14       2385.78       2432.86       135.05 o
  -4  -3  14        477.30        637.80        93.11 o
  -3  -3  14        735.39        813.27        95.74 o
  -2  -3  14         98.94        101.06        56.21 o
  -1  -3  14        265.88        215.21        72.46 o
   0  -3  14         25.66        -18.03        40.18 o
   1  -3  14       2017.53       2081.31        92.62 o
   2  -3  14        138.36        120.49        45.77 o
   3  -3  14        693.47        787.94        71.81 o
   4  -3  14        109.22        121.74        55.83 o
   5  -3  14         27.59        -26.85        51.86 o
   6  -3  14         39.50         29.65        63.94 o
   7  -3  14        231.44        225.53        68.51 o
 -13  -2  14        179.17        154.57       113.94 o
 -12  -2  14       2247.85       1743.72       189.44 o
 -11  -2  14        230.45        268.54        73.98 o
 -10  -2  14       1531.54       1391.21       108.08 o
  -9  -2  14        629.04        567.62        89.88 o
  -8  -2  14       1487.69       1313.07       103.66 o
  -7  -2  14        385.16        369.78        62.23 o
  -6  -2  14       3299.75       3022.94       108.01 o
  -5  -2  14         69.42         32.57        60.40 o
  -4  -2  14       2999.72       2865.18       158.89 o
  -3  -2  14        940.50        920.42        89.34 o
  -2  -2  14        172.20        142.09        60.91 o
  -1  -2  14          4.67        -12.41        44.05 o
   0  -2  14        898.13        882.09        68.86 o
   1  -2  14        459.15        453.06        58.29 o
   2  -2  14       1316.26       1551.00       136.72 o
   3  -2  14        465.44        515.60        61.45 o
   4  -2  14        325.72        403.60        70.24 o
   5  -2  14         37.35         55.95        50.79 o
   6  -2  14        137.54        173.15        59.28 o
   7  -2  14         24.33         -3.95        64.50 o
 -13  -1  14       1729.41       1493.49       194.52 o
 -12  -1  14        282.83        125.33       104.20 o
 -11  -1  14        723.12        869.16       143.34 o
 -10  -1  14        980.65        954.51       127.28 o
  -9  -1  14       1922.82       1899.73       119.07 o
  -8  -1  14        211.90        238.45        66.05 o
  -7  -1  14       2260.51       2364.65       122.89 o
  -6  -1  14        468.43        511.14        63.78 o
  -5  -1  14       1937.08       1873.79       111.25 o
  -4  -1  14        484.30        459.15        53.78 o
  -3  -1  14       1630.77       1475.66        85.46 o
  -2  -1  14        230.06        192.65        57.44 o
  -1  -1  14       1028.66       1035.80        68.67 o
   0  -1  14        139.34        155.89        56.13 o
   1  -1  14       1047.38       1079.33       112.42 o
   2  -1  14        557.75        585.40        60.09 o
   3  -1  14        183.36        291.11        50.57 o
   4  -1  14         96.45        113.56        45.74 o
   5  -1  14        326.70        374.72        88.95 o
   6  -1  14          7.61         38.53        59.69 o
   7  -1  14        271.56        371.20        93.77 o
   8  -1  14         16.91        -26.84        76.27 o
 -13   0  14        821.61        730.06       151.57 o
 -12   0  14       1088.76        986.27       155.31 o
 -11   0  14        257.04        271.90       105.68 o
 -10   0  14        291.58        233.49       103.92 o
  -9   0  14        153.92        161.21        59.40 o
  -8   0  14       4002.92       4239.24       192.91 o
  -7   0  14        134.17        172.33        61.12 o
  -6   0  14       1614.63       1769.43       103.52 o
  -5   0  14          2.54          5.25        38.74 o
  -4   0  14       1834.63       1763.58       157.25 o
  -3   0  14        288.93        257.28        44.76 o
  -2   0  14       2804.93       2693.71       193.90 o
  -1   0  14          1.28         13.41        28.24 o
   0   0  14        402.77        395.73        47.25 o
   1   0  14        108.16         90.76        43.19 o
   2   0  14         40.28         45.79        48.86 o
   3   0  14         14.52        -22.44        45.44 o
   4   0  14       1358.42       1502.23       195.64 o
   5   0  14         36.24          6.32        50.10 o
   6   0  14        274.17        241.98        79.57 o
   7   0  14         48.38         -3.09        65.31 o
   8   0  14         87.33        119.05        88.96 o
 -13   1  14       1682.95       1593.24       207.34 o
 -12   1  14        271.30        255.55       125.49 o
 -11   1  14        686.50        557.86       133.60 o
 -10   1  14       1006.07       1202.79       163.33 o
  -9   1  14       1866.61       2021.06       180.17 o
  -8   1  14        220.92        248.94        63.54 o
  -7   1  14       2199.37       2406.34       178.08 o
  -6   1  14        457.41        480.65        71.03 o
  -5   1  14       1967.60       1979.18       102.55 o
  -4   1  14        470.82        420.66        52.55 o
  -3   1  14       1650.53       1568.98        81.69 o
  -2   1  14        260.16        249.35        42.76 o
  -1   1  14        978.04        983.52        62.67 o
   0   1  14        147.03        119.32        51.79 o
   1   1  14        989.50        986.27        79.62 o
   2   1  14        540.74        668.98       114.10 o
   3   1  14        217.87        254.17        60.91 o
   4   1  14        107.92        131.47        56.69 o
   5   1  14        335.94        363.67        70.55 o
   6   1  14          5.23         10.91        61.75 o
   7   1  14        275.57        280.95        98.44 o
   8   1  14         19.02         66.24        84.17 o
 -13   2  14        174.57        161.64       123.65 o
 -12   2  14       2209.23       1831.56       204.51 o
 -11   2  14        224.09        287.78       122.09 o
 -10   2  14       1479.83       1497.15       175.36 o
  -9   2  14        659.56        775.93       146.62 o
  -8   2  14       1461.50       1580.60       163.18 o
  -7   2  14        371.39        470.25        70.78 o
  -6   2  14       3216.51       3346.41       191.32 o
  -5   2  14         58.90         54.37        44.42 o
  -4   2  14       2908.02       2751.06       178.03 o
  -3   2  14       1013.99       1028.10        65.98 o
  -2   2  14        139.15         93.93        39.76 o
  -1   2  14          8.54         25.17        37.54 o
   0   2  14        854.58        880.12       126.71 o
   1   2  14        495.48        573.42        75.33 o
   2   2  14       1287.89       1356.41        92.55 o
   3   2  14        480.48        472.87        76.08 o
   4   2  14        361.36        465.97        86.11 o
   5   2  14         30.03         25.53        54.45 o
   6   2  14        134.13        205.00        69.65 o
   7   2  14         29.73        -36.12        81.46 o
 -13   3  14        925.74        812.53       179.89 o
 -12   3  14        268.17        234.10       130.34 o
 -11   3  14       3173.11       3457.20       254.33 o
 -10   3  14        214.34        260.22       131.48 o
  -9   3  14        923.22       1182.84       171.95 o
  -8   3  14         38.60         11.71        93.35 o
  -7   3  14        969.27       1045.84       151.29 o
  -6   3  14        115.28         87.09        48.37 o
  -5   3  14       2332.29       2225.81       150.73 o
  -4   3  14        496.46        538.54        66.64 o
  -3   3  14        688.48        662.79        60.65 o
  -2   3  14        108.58        115.37        42.37 o
  -1   3  14        234.80        250.76        50.83 o
   0   3  14         29.44         -6.09        49.76 o
   1   3  14       1985.68       1894.25       106.17 o
   2   3  14        133.61        131.07        60.07 o
   3   3  14        688.89        730.82        88.61 o
   4   3  14        114.52         75.50        60.81 o
   5   3  14         28.99        106.94        65.79 o
   6   3  14         48.27         74.89        69.44 o
   7   3  14        219.09        223.08       110.07 o
 -12   4  14       1396.05       1560.94       212.73 o
 -11   4  14        336.86        421.07       148.09 o
 -10   4  14       1245.59       1217.64       188.84 o
  -9   4  14         46.36         43.51       102.44 o
  -8   4  14        570.46        608.65       146.21 o
  -7   4  14       1055.38       1016.58       153.25 o
  -6   4  14        778.59        967.69       144.27 o
  -5   4  14        637.30        591.04        68.72 o
  -4   4  14       1866.79       1869.12        99.65 o
  -3   4  14        362.13        395.43        61.85 o
  -2   4  14        418.24        492.25        58.54 o
  -1   4  14        779.20        742.74        67.32 o
   0   4  14       1114.95       1119.17        90.87 o
   1   4  14        100.61        138.95        60.52 o
   2   4  14       1018.39       1175.98       171.26 o
   3   4  14         47.98         39.21        60.99 o
   4   4  14        107.78        158.69        72.57 o
   5   4  14        124.11        152.20        73.20 o
   6   4  14        153.70        187.76        80.91 o
   7   4  14         94.57        110.49        80.10 o
 -12   5  14        122.11        178.16       144.33 o
 -11   5  14        559.16        672.44       173.68 o
 -10   5  14        409.07        510.50       161.21 o
  -9   5  14        194.30        245.96       127.43 o
  -8   5  14         18.70         35.61       109.79 o
  -7   5  14        978.09        834.54       153.39 o
  -6   5  14       1148.46       1143.94       153.47 o
  -5   5  14        576.06        573.77       117.32 o
  -4   5  14        729.21        723.46        73.60 o
  -3   5  14        751.34        697.42        77.75 o
  -2   5  14        397.52        434.90        59.35 o
  -1   5  14       1134.91       1299.51        80.77 o
   0   5  14        616.41        673.82        88.45 o
   1   5  14        258.63        368.59        79.11 o
   2   5  14         96.21        211.87        67.85 o
   3   5  14        328.28        407.61        83.75 o
   4   5  14         87.87          8.90        66.14 o
   5   5  14        228.72        302.77        84.45 o
   6   5  14        140.36        160.38        86.59 o
 -11   6  14         68.43        -66.02       128.64 o
 -10   6  14        227.90        347.81       151.73 o
  -9   6  14        119.48        142.42       122.43 o
  -8   6  14        741.61        744.03       154.08 o
  -7   6  14        267.56        198.00       106.40 o
  -6   6  14        429.84        505.67       124.76 o
  -5   6  14        183.27         95.53        92.11 o
  -4   6  14        181.82        267.19       103.07 o
  -3   6  14        368.14        428.89        67.72 o
  -2   6  14        656.38        651.08       126.84 o
  -1   6  14        779.74        762.90        73.17 o
   0   6  14        262.30        293.32        74.88 o
   1   6  14        359.80        318.56        74.38 o
   2   6  14        199.33        277.82        77.99 o
   3   6  14        231.05        214.49        71.24 o
   4   6  14        504.34        553.50        95.37 o
   5   6  14        237.80        269.55        89.27 o
 -10   7  14        107.73          3.21       125.70 o
  -9   7  14        669.04        536.35       161.40 o
  -8   7  14        139.70        152.16       121.39 o
  -7   7  14        594.45        584.94       140.06 o
  -6   7  14          0.24        -19.99        86.31 o
  -5   7  14         79.13         78.19        90.94 o
  -4   7  14        580.19        470.97       116.09 o
  -3   7  14        592.16        800.57       138.89 o
  -2   7  14        348.43        354.37       158.51 o
  -1   7  14        440.46        510.55        92.81 o
   0   7  14         81.53         87.09        68.66 o
   1   7  14         42.70         -1.39        61.89 o
   2   7  14        373.37        377.47        81.99 o
   3   7  14        315.04        324.10        85.84 o
   4   7  14        164.39         51.62        70.01 o
  -9   8  14        325.54        356.30       149.24 o
  -8   8  14        101.80         88.00       124.98 o
  -7   8  14         81.36        311.43       129.48 o
  -6   8  14        318.41        368.38       127.68 o
  -5   8  14        180.68         64.43        99.34 o
  -4   8  14        349.11        376.49       121.85 o
  -3   8  14        472.75        460.78       127.53 o
  -2   8  14        301.03        468.59       128.20 o
  -1   8  14        184.96        224.13        72.00 o
   0   8  14        151.13        173.36        60.41 o
   1   8  14        127.66         84.65        72.53 o
   2   8  14        441.37        386.85        85.93 o
   3   8  14        267.89        226.47        86.45 o
  -7   9  14        217.87        216.42       124.71 o
  -6   9  14         20.37        -91.55        91.55 o
  -5   9  14        506.48        437.53       134.69 o
  -4   9  14         92.02        104.89       103.69 o
  -3   9  14        254.18        308.18       123.95 o
  -2   9  14         71.27         91.97       109.23 o
  -1   9  14        139.05        197.10       122.42 o
   0   9  14        204.53        183.03        89.77 o
   1   9  14        668.23        614.56       100.54 o
  -5  -9  15        125.20         64.05        83.81 o
  -4  -9  15        421.71        515.75       118.05 o
  -3  -9  15         15.51        -26.52        94.25 o
  -2  -9  15        194.64        193.19       112.29 o
  -1  -9  15          2.74        134.57       100.79 o
   0  -9  15        279.03        169.71       147.14 o
  -8  -8  15          9.44        -25.21        85.31 o
  -7  -8  15        381.74        297.17       117.47 o
  -6  -8  15        175.50        183.72        90.56 o
  -5  -8  15        355.48        323.43        99.74 o
  -4  -8  15        292.91        362.65       108.71 o
  -3  -8  15        781.03        927.46       130.78 o
  -2  -8  15         58.08        132.99        96.97 o
  -1  -8  15        240.97        391.32       106.77 o
   0  -8  15         18.03         30.50       132.49 o
   1  -8  15        314.70        511.50       156.93 o
   2  -8  15         94.52         76.57        77.94 o
  -9  -7  15          8.00         -6.98        84.89 o
  -8  -7  15       1071.84       1036.74       142.80 o
  -7  -7  15         52.77         20.90        71.53 o
  -6  -7  15        238.79        207.70        90.80 o
  -5  -7  15          0.28         38.17        70.81 o
  -4  -7  15        596.96        767.17       175.27 o
  -3  -7  15        254.84        204.89        86.77 o
  -2  -7  15       1101.28       1406.89       205.42 o
  -1  -7  15         37.44         43.08        93.53 o
   0  -7  15         96.09        201.50        86.98 o
   1  -7  15         63.63         25.48        65.15 o
   2  -7  15        139.72        161.82        78.26 o
   3  -7  15        112.45         85.03        84.15 o
   4  -7  15        438.97        304.50       128.49 o
 -10  -6  15         41.47        -10.26        98.06 o
  -9  -6  15       1275.79       1029.64       174.92 o
  -8  -6  15          0.29        -14.06        70.38 o
  -7  -6  15        856.29        974.55       124.99 o
  -6  -6  15         42.83         49.30        60.60 o
  -5  -6  15        350.12        322.16        90.31 o
  -4  -6  15         52.48         66.18        71.53 o
  -3  -6  15       1287.84       1322.39       133.39 o
  -2  -6  15         23.42         54.56        70.65 o
  -1  -6  15        530.50        697.45       108.50 o
   0  -6  15        186.10        178.29        71.34 o
   1  -6  15        226.81        157.35        78.50 o
   2  -6  15        180.08        188.44        88.38 o
   3  -6  15        416.19        388.52        88.16 o
   4  -6  15         20.17         78.05        68.74 o
 -11  -5  15        286.55        259.19       116.33 o
 -10  -5  15        963.62        857.81       160.24 o
  -9  -5  15        636.22        559.05        99.55 o
  -8  -5  15        794.06        775.59       117.79 o
  -7  -5  15        443.30        617.59       106.21 o
  -6  -5  15        481.80        473.87        96.29 o
  -5  -5  15        211.04        254.85        83.51 o
  -4  -5  15       1169.45       1261.67       150.14 o
  -3  -5  15        376.62        392.43        89.90 o
  -2  -5  15       1266.06       1438.93       122.96 o
  -1  -5  15        189.29        208.61        77.97 o
   0  -5  15        744.63        974.98       109.29 o
   1  -5  15         71.08         89.02        55.50 o
   2  -5  15        632.76        583.54        78.65 o
   3  -5  15          0.42         96.83       115.29 o
   4  -5  15        421.99        543.24       111.17 o
   5  -5  15        232.65        223.54        75.24 o
 -12  -4  15        113.88        116.76        91.27 o
 -11  -4  15       1596.20       1357.68       198.10 o
 -10  -4  15        404.05        399.01       118.15 o
  -9  -4  15       1251.00       1175.59       169.90 o
  -8  -4  15        126.62        157.20        89.62 o
  -7  -4  15        843.00        836.25       117.15 o
  -6  -4  15        148.06        200.23        83.10 o
  -5  -4  15       1047.31       1040.01       120.23 o
  -4  -4  15         53.67         68.40        64.07 o
  -3  -4  15        679.67        703.07        99.39 o
  -2  -4  15         50.55         35.42        59.83 o
  -1  -4  15       1086.94       1116.06       108.90 o
   0  -4  15         70.80         69.48        56.14 o
   1  -4  15       1242.66       1359.82        86.82 o
   2  -4  15         87.81         51.22        52.06 o
   3  -4  15        452.81        416.92       104.80 o
   4  -4  15         81.34         73.89        95.50 o
   5  -4  15        251.47        278.42        86.14 o
   6  -4  15        179.26        241.33        75.57 o
 -12  -3  15       2010.94       1914.20       197.21 o
 -11  -3  15         43.34        -24.97        56.69 o
 -10  -3  15       2568.43       2081.71       190.08 o
  -9  -3  15          3.77         36.78        66.01 o
  -8  -3  15        485.59        487.07       120.43 o
  -7  -3  15         84.63        100.78        66.61 o
  -6  -3  15       1944.14       1855.71       171.59 o
  -5  -3  15         42.78         16.58        59.44 o
  -4  -3  15       1477.08       1467.51       113.05 o
  -3  -3  15        272.38        215.10        72.10 o
  -2  -3  15        660.12        653.53        89.65 o
  -1  -3  15        135.83         58.27        51.88 o
   0  -3  15       1570.90       1559.50       103.67 o
   1  -3  15         83.51        127.41        46.69 o
   2  -3  15        664.99        716.70        71.54 o
   3  -3  15        172.19        167.47        52.05 o
   4  -3  15        566.85        696.87        87.51 o
   5  -3  15         25.09         62.96        82.30 o
   6  -3  15        548.66        605.66       132.25 o
 -12  -2  15        211.31        299.89       115.85 o
 -11  -2  15       1967.54       1798.86       144.71 o
 -10  -2  15        134.42        121.71        58.64 o
  -9  -2  15       1178.57       1124.55       104.19 o
  -8  -2  15        105.88        103.67        58.75 o
  -7  -2  15       1628.11       1728.64       168.56 o
  -6  -2  15        206.25        249.54        75.11 o
  -5  -2  15       3188.89       3138.05       272.11 o
  -4  -2  15        135.33        157.51        68.24 o
  -3  -2  15       1582.71       1429.46       117.11 o
  -2  -2  15        109.64         69.64        57.24 o
  -1  -2  15        604.84        562.50        77.06 o
   0  -2  15        202.40        159.34        56.29 o
   1  -2  15       1122.43       1231.69        90.38 o
   2  -2  15        298.41        286.63        53.50 o
   3  -2  15        716.82        840.25        72.30 o
   4  -2  15         58.92         60.90        45.51 o
   5  -2  15        553.87        746.69       114.13 o
   6  -2  15         13.51         -6.97        56.27 o
   7  -2  15        269.45        292.89        98.11 o
 -13  -1  15        207.90         67.02       110.24 o
 -12  -1  15       1090.16        906.37       156.01 o
 -11  -1  15          2.07        -50.79        80.83 o
 -10  -1  15       1521.84       1461.21       113.51 o
  -9  -1  15        251.04        339.68        74.42 o
  -8  -1  15       4740.74       4768.56       174.10 o
  -7  -1  15        104.82        143.15        59.07 o
  -6  -1  15        986.38        942.16       136.68 o
  -5  -1  15        269.19        261.68        53.79 o
  -4  -1  15       2618.49       2400.81       217.76 o
  -3  -1  15         69.68         16.00        52.05 o
  -2  -1  15       3837.61       3391.59       208.91 o
  -1  -1  15        209.47        175.63        56.90 o
   0  -1  15       1752.10       1483.70       101.47 o
   1  -1  15        295.65        376.97        53.18 o
   2  -1  15        336.73        405.80        55.05 o
   3  -1  15         69.14        104.07        55.09 o
   4  -1  15       1085.91       1143.73       128.53 o
   5  -1  15         61.88         65.82        64.37 o
   6  -1  15        463.59        384.97        93.99 o
   7  -1  15         38.17         41.20        78.23 o
 -13   0  15       2598.46       2105.73       214.85 o
 -12   0  15         79.20        123.47       103.20 o
 -11   0  15        884.82        751.10       146.72 o
 -10   0  15          0.08          3.48        88.16 o
  -9   0  15       2902.20       3067.79       146.20 o
  -8   0  15          3.93          5.53        47.97 o
  -7   0  15       3608.08       3923.99       152.20 o
  -6   0  15        182.39        216.04        58.88 o
  -5   0  15        773.62        789.36        67.51 o
  -4   0  15        579.97        487.68        55.87 o
  -3   0  15       2925.00       2637.39       103.16 o
  -2   0  15          0.10         -2.28        30.48 o
  -1   0  15       2840.66       2606.68       158.66 o
   0   0  15        101.96        143.86        52.88 o
   1   0  15        505.54        486.13        69.46 o
   2   0  15          9.30         12.54        46.70 o
   3   0  15        920.49        976.29       126.64 o
   4   0  15         66.26        114.81        52.90 o
   5   0  15        697.70        834.29       210.93 o
   6   0  15         36.83         99.08        84.35 o
   7   0  15        124.16         73.53        80.45 o
 -13   1  15        224.70        112.69       113.23 o
 -12   1  15       1112.86       1250.05       185.15 o
 -11   1  15          2.11        -65.31        90.78 o
 -10   1  15       1465.62       1530.34       172.77 o
  -9   1  15        239.98        236.23       108.84 o
  -8   1  15       4773.54       4973.31       175.53 o
  -7   1  15        118.93        141.34        62.31 o
  -6   1  15        935.97       1023.38        92.28 o
  -5   1  15        267.77        367.88        63.45 o
  -4   1  15       2723.89       2422.03       186.48 o
  -3   1  15         75.43         50.87        39.73 o
  -2   1  15       3848.84       3516.71       169.65 o
  -1   1  15        212.25        202.24        43.51 o
   0   1  15       1735.85       1693.93       164.81 o
   1   1  15        294.11        297.87        78.79 o
   2   1  15        339.95        327.24        64.93 o
   3   1  15         73.63        117.64        56.71 o
   4   1  15       1041.23       1252.00       181.65 o
   5   1  15         61.33        142.36        61.31 o
   6   1  15        457.62        530.55       117.56 o
   7   1  15         37.74         27.88        80.27 o
 -12   2  15        224.33        255.61       137.19 o
 -11   2  15       1999.32       2016.14       204.84 o
 -10   2  15        135.07        199.54       110.70 o
  -9   2  15       1181.16       1417.20       167.11 o
  -8   2  15        107.20        108.29        99.54 o
  -7   2  15       1557.41       1659.72       107.87 o
  -6   2  15        216.43        286.03        65.11 o
  -5   2  15       3242.58       3311.08       151.64 o
  -4   2  15        124.94        128.74        42.98 o
  -3   2  15       1595.79       1617.90       119.76 o
  -2   2  15        109.21         99.33        39.62 o
  -1   2  15        566.40        616.36        60.24 o
   0   2  15        208.07        188.96        59.94 o
   1   2  15       1149.08       1202.33        90.16 o
   2   2  15        290.46        333.12        68.75 o
   3   2  15        698.70        810.96        90.80 o
   4   2  15         57.23         39.58        54.71 o
   5   2  15        538.25        675.55        92.66 o
   6   2  15         14.42         30.63        61.20 o
   7   2  15        271.81        381.43       116.72 o
 -12   3  15       1995.67       1951.42       221.43 o
 -11   3  15         40.98         77.34       121.77 o
 -10   3  15       2507.08       2324.06       217.22 o
  -9   3  15          3.59         66.45       103.04 o
  -8   3  15        492.14        499.93       129.11 o
  -7   3  15         84.79          7.93        90.16 o
  -6   3  15       1809.46       1712.43       103.49 o
  -5   3  15         37.36          6.30        42.71 o
  -4   3  15       1543.05       1572.60       154.01 o
  -3   3  15        271.25        292.00        49.92 o
  -2   3  15        659.82        748.45        64.99 o
  -1   3  15        135.15         99.48        43.88 o
   0   3  15       1476.57       1562.42        98.38 o
   1   3  15         91.02         99.22        59.25 o
   2   3  15        635.80        576.19        83.91 o
   3   3  15        169.61        182.92        67.74 o
   4   3  15        553.05        614.71        89.71 o
   5   3  15         25.17         -8.95        60.85 o
   6   3  15        540.73        585.48        96.48 o
 -12   4  15        115.89        169.44       129.05 o
 -11   4  15       1574.85       1365.62       211.94 o
 -10   4  15        397.57        406.15       148.40 o
  -9   4  15       1241.39       1690.20       200.44 o
  -8   4  15        127.04         98.89       112.00 o
  -7   4  15        803.48        870.56       148.92 o
  -6   4  15        139.95        258.88        99.67 o
  -5   4  15       1053.21        945.34        92.99 o
  -4   4  15         47.72         78.98        46.49 o
  -3   4  15        681.87        648.75        73.84 o
  -2   4  15         51.16         54.79        42.98 o
  -1   4  15       1024.01       1088.86        90.27 o
   0   4  15         63.48        109.12        59.13 o
   1   4  15       1206.65       1140.53        98.41 o
   2   4  15         85.53         50.52        60.17 o
   3   4  15        433.87        521.76        83.86 o
   4   4  15         81.91         88.00        63.94 o
   5   4  15        268.34        309.17        85.31 o
   6   4  15        173.23        244.90        86.24 o
 -11   5  15        285.97        241.87       137.97 o
 -10   5  15        934.02        838.59       172.76 o
  -9   5  15        651.78        724.90       164.05 o
  -8   5  15        812.64        858.00       163.24 o
  -7   5  15        430.13        485.17       132.62 o
  -6   5  15        460.57        469.86       121.41 o
  -5   5  15        209.71        200.51        98.49 o
  -4   5  15       1124.01       1063.31        85.84 o
  -3   5  15        384.68        364.41        63.97 o
  -2   5  15       1203.67       1229.16        78.89 o
  -1   5  15        182.12        266.55        74.68 o
   0   5  15        733.07        764.64        89.91 o
   1   5  15         70.58        121.59        63.18 o
   2   5  15        567.72        588.53        91.36 o
   3   5  15          0.38        -56.32        56.32 o
   4   5  15        437.65        403.92        89.70 o
   5   5  15        229.57        162.35        79.33 o
 -10   6  15         36.75        -17.57       125.16 o
  -9   6  15       1223.24       1153.43       193.27 o
  -8   6  15          0.40        -43.57       100.71 o
  -7   6  15        862.82        858.02       155.40 o
  -6   6  15         42.02         27.48        88.58 o
  -5   6  15        370.64        379.34       112.68 o
  -4   6  15         51.36        104.85        92.00 o
  -3   6  15       1268.52       1313.45       163.66 o
  -2   6  15         22.96         63.30        45.73 o
  -1   6  15        520.19        546.97        69.63 o
   0   6  15        184.06        147.05        63.51 o
   1   6  15        226.27        198.02        70.92 o
   2   6  15        180.46        157.05        72.56 o
   3   6  15        402.29        440.74        89.36 o
   4   6  15         19.68        -53.92        98.19 o
   5   6  15        608.97        667.49       108.30 o
  -9   7  15          6.12        -20.53       111.30 o
  -8   7  15       1049.87       1236.05       189.73 o
  -7   7  15         52.67         14.57        98.37 o
  -6   7  15        227.00        168.34       109.70 o
  -5   7  15          0.22        -38.60        85.17 o
  -4   7  15        606.01        731.49       137.49 o
  -3   7  15        246.58        147.99        97.13 o
  -2   7  15       1102.52       1024.68       123.29 o
  -1   7  15         36.48          6.96        58.73 o
   0   7  15        121.08        143.10        57.30 o
   1   7  15         61.83         14.37        62.85 o
   2   7  15        137.40        114.39        75.79 o
   3   7  15        106.29        129.24        73.45 o
   4   7  15        436.86        359.28        87.59 o
  -8   8  15         10.83         36.04       117.95 o
  -7   8  15        348.48        430.41       139.60 o
  -6   8  15        180.12        281.53       123.94 o
  -5   8  15        370.30        300.49       123.76 o
  -4   8  15        293.51        345.26       121.44 o
  -3   8  15        830.70        844.98       150.80 o
  -2   8  15         57.02         82.60       104.68 o
  -1   8  15        229.81        286.52        95.19 o
   0   8  15         19.85          5.02        53.58 o
   1   8  15        325.82        424.75        95.31 o
   2   8  15         94.84          9.05        80.66 o
  -5   9  15        126.10         65.29       107.21 o
  -4   9  15        451.37        540.26       133.61 o
  -3   9  15         14.90        -12.56        90.54 o
  -2   9  15        234.36        373.62       135.26 o
  -1   9  15          2.43        116.07       112.53 o
   0   9  15        269.65        398.52       154.04 o
  -7  -8  16        573.71        549.16       113.84 o
  -6  -8  16        495.35        393.21       110.57 o
  -5  -8  16        263.90        238.91       104.78 o
  -4  -8  16        583.36        573.35       114.53 o
  -3  -8  16        157.57        249.57       108.34 o
  -2  -8  16        162.09        358.23       107.80 o
  -1  -8  16        112.30        141.40        97.15 o
   0  -8  16        156.34        281.96       112.64 o
   1  -8  16        140.53        325.79       155.39 o
  -9  -7  16        425.49        436.19       134.49 o
  -8  -7  16        530.74        586.27       118.78 o
  -7  -7  16        794.62        729.17       124.41 o
  -6  -7  16        353.43        401.71       102.68 o
  -5  -7  16        115.37        131.81        78.30 o
  -4  -7  16        305.59        323.78       100.27 o
  -3  -7  16        334.52        459.90       106.77 o
  -2  -7  16        484.82        852.67       194.45 o
  -1  -7  16        466.31        735.25       121.79 o
   0  -7  16        129.40        187.70        87.85 o
   1  -7  16         40.95        109.93       100.16 o
   2  -7  16        123.39        122.84        80.09 o
 -10  -6  16        490.26        419.98       132.59 o
  -9  -6  16        530.41        514.54       164.41 o
  -8  -6  16       1011.33        972.46       131.00 o
  -7  -6  16        786.20        827.02       121.02 o
  -6  -6  16        327.20        392.43        95.67 o
  -5  -6  16        228.46        189.20        82.42 o
  -4  -6  16        280.32        388.25        95.82 o
  -3  -6  16        827.49        957.39       122.86 o
  -2  -6  16        519.82        692.53       108.16 o
  -1  -6  16        298.29        495.29       144.79 o
   0  -6  16        139.06         95.10        75.98 o
   1  -6  16         14.04         26.74        58.65 o
   2  -6  16        498.79        645.40       114.67 o
   3  -6  16        127.85        101.70        70.27 o
   4  -6  16        378.70        410.88        97.96 o
 -11  -5  16        733.80        492.52       137.37 o
 -10  -5  16        724.18        649.01       151.01 o
  -9  -5  16        661.72        616.64       111.96 o
  -8  -5  16       1062.70        979.12       127.21 o
  -7  -5  16        711.99        592.46       103.55 o
  -6  -5  16        166.10        182.99       122.92 o
  -5  -5  16        417.58        497.67        99.84 o
  -4  -5  16        143.46         96.17        77.20 o
  -3  -5  16        729.42        834.20       108.82 o
  -2  -5  16        236.21        192.11        79.16 o
  -1  -5  16        695.57        755.93       105.98 o
   0  -5  16        218.40        235.29        84.40 o
   1  -5  16        368.98        327.39        66.54 o
   2  -5  16          0.17         41.61        51.35 o
   3  -5  16        353.33        446.36        98.45 o
   4  -5  16        233.87        279.22        75.80 o
   5  -5  16        446.37        464.80       108.81 o
 -11  -4  16        622.64        527.71       130.93 o
 -10  -4  16        491.43        390.56       112.65 o
  -9  -4  16        604.55        537.32       123.22 o
  -8  -4  16        809.72        813.51       110.87 o
  -7  -4  16        166.11        206.25        71.52 o
  -6  -4  16       1861.56       1847.49       132.64 o
  -5  -4  16        205.45        183.78        80.47 o
  -4  -4  16        587.63        596.08        96.97 o
  -3  -4  16         62.33         69.49        68.82 o
  -2  -4  16        291.53        275.74        74.05 o
  -1  -4  16        239.32        252.64        76.00 o
   0  -4  16       1480.21       1251.71       105.42 o
   1  -4  16        159.58        211.12        58.34 o
   2  -4  16        529.29        663.06        75.26 o
   3  -4  16         39.07         58.68        55.65 o
   4  -4  16        468.00        626.28        91.08 o
   5  -4  16         20.06         44.17        56.54 o
 -12  -3  16        432.14        420.78       132.04 o
 -11  -3  16       1658.53       1511.79       173.63 o
 -10  -3  16        415.09        368.81       122.24 o
  -9  -3  16        874.19        766.56       146.84 o
  -8  -3  16         92.98         89.54        62.90 o
  -7  -3  16        649.09        722.67       104.05 o
  -6  -3  16       1514.08       1525.17       121.36 o
  -5  -3  16       2844.87       2736.42       147.01 o
  -4  -3  16         69.07         24.49        63.87 o
  -3  -3  16       1052.00        896.60       100.28 o
  -2  -3  16         26.79          0.17        51.82 o
  -1  -3  16        846.57        838.93        92.33 o
   0  -3  16        453.03        473.87        80.76 o
   1  -3  16       1348.09       1288.75       136.23 o
   2  -3  16        194.99        175.52        53.70 o
   3  -3  16        376.73        474.94        85.72 o
   4  -3  16         44.92         50.81        65.41 o
   5  -3  16        861.17        964.08       120.02 o
   6  -3  16         83.01        172.22        89.11 o
 -11  -2  16        183.67        121.07        83.36 o
 -10  -2  16       1147.92        908.76       144.20 o
  -9  -2  16        165.55        206.36        89.81 o
  -8  -2  16        906.36        825.92       146.28 o
  -7  -2  16        484.91        508.08        88.59 o
  -6  -2  16       1926.16       1905.35       123.89 o
  -5  -2  16        299.14        308.13        87.82 o
  -4  -2  16       2999.39       2665.83       131.52 o
  -3  -2  16        251.52        213.99        66.94 o
  -2  -2  16       1315.61       1131.79        94.92 o
  -1  -2  16        167.71        148.76        81.82 o
   0  -2  16       1244.22       1082.23        87.87 o
   1  -2  16        287.02        337.89        63.91 o
[truncated: 54,315 more chars]
